# Supplementary material for: Mothers of small-bodied children and fathers of vigorous sons live longer
Source: Front Public Health. 2023 Jan 25;11:1057146. doi: 10.3389/fpubh.2023.1057146 (PMC9905732; doi:10.3389/fpubh.2023.1057146)
Supplement: Supplementary file 1 [file Table_1.XLSX]

## Sheet: Covariates Mothers
Trait	term	odds ratio	lowCI	upCI	N 90 percentile	N 10-60 percentile	aic	vif	sex	P	signif
Odds of mothers living long	Birth year	0.944483	0.936709	0.952321	1115	7370	6418.28	1.05994	All children	0	**
Odds of mothers living long	Un- vs skilled	1.27343	1.10321	1.46993	1115	7370	6418.28	1.12905	All children	0.0009616	**
Odds of mothers living long	Urban vs Rural	0.834124	0.727152	0.956832	1115	7370	6418.28	1.07911	All children	0.0095938	*
Odds of mothers living long	Birth year	0.950572	0.938154	0.963153	460	3059	2675.16	1.04295	Sons	0	**
Odds of mothers living long	Un- vs skilled	1.12233	0.895148	1.40717	460	3059	2675.16	1.0922	Sons	0.317263
Odds of mothers living long	Urban vs Rural	0.772393	0.628096	0.94984	460	3059	2675.16	1.06312	Sons	0.0143772	*
Odds of mothers living long	Birth year	0.940244	0.930273	0.95032	655	4311	3747.3	1.07237	Daughters	0	**
Odds of mothers living long	Un- vs skilled	1.39713	1.15922	1.68387	655	4311	3747.3	1.15646	Daughters	0.000446	**
Odds of mothers living long	Urban vs Rural	0.893102	0.742559	1.07416	655	4311	3747.3	1.09008	Daughters	0.229999

## Sheet: simple RMS Mothers
Trait	term	odds ratio	lowCI	upCI	N 90 percentile	N 10-60 percentile	aic	vif	sex	P	signif
Odds of mothers living long	Weight	0.836009	0.782764	0.892875	1074	6995	6127.47	1.00428	All children	1e-07	**
Odds of mothers living long	Birth year	0.943904	0.935944	0.951932	1074	6995	6127.47	1.06486	All children	0	**
Odds of mothers living long	Un- vs skilled	1.30779	1.13045	1.51295	1074	6995	6127.47	1.12828	All children	0.0003073	**
Odds of mothers living long	Urban vs Rural	0.838877	0.727728	0.967001	1074	6995	6127.47	1.07525	All children	0.0154067	*
Odds of mothers living long	Weight	0.871253	0.786628	0.964981	441	2882	2548.34	1.01199	Sons	0.0081995	*
Odds of mothers living long	Birth year	0.950393	0.937595	0.963366	441	2882	2548.34	1.05042	Sons	0	**
Odds of mothers living long	Un- vs skilled	1.17106	0.930927	1.47314	441	2882	2548.34	1.09418	Sons	0.177443
Odds of mothers living long	Urban vs Rural	0.768117	0.620106	0.951457	441	2882	2548.34	1.06749	Sons	0.0157094	*
Odds of mothers living long	Weight	0.810987	0.743878	0.884151	633	4113	3584.35	1.00265	Daughters	2e-06	**
Odds of mothers living long	Birth year	0.939578	0.929405	0.949862	633	4113	3584.35	1.07535	Daughters	0	**
Odds of mothers living long	Un- vs skilled	1.42015	1.17487	1.71663	633	4113	3584.35	1.15345	Daughters	0.000288	**
Odds of mothers living long	Urban vs Rural	0.91114	0.752274	1.10356	633	4113	3584.35	1.08323	Daughters	0.341118
Odds of mothers living long	BMI	0.868086	0.812446	0.927537	1073	6993	6133.37	1.00118	All children	2.84e-05	**
Odds of mothers living long	Birth year	0.943845	0.935888	0.95187	1073	6993	6133.37	1.06489	All children	0	**
Odds of mothers living long	Un- vs skilled	1.2841	1.11025	1.48518	1073	6993	6133.37	1.12538	All children	0.0007544	**
Odds of mothers living long	Urban vs Rural	0.844935	0.732993	0.973973	1073	6993	6133.37	1.07494	All children	0.0201444	*
Odds of mothers living long	BMI	0.89957	0.812466	0.996012	440	2880	2545.85	1.00145	Sons	0.0416644	*
Odds of mothers living long	Birth year	0.950377	0.937575	0.963353	440	2880	2545.85	1.0494	Sons	0	**
Odds of mothers living long	Un- vs skilled	1.15283	0.916774	1.44967	440	2880	2545.85	1.09034	Sons	0.223745
Odds of mothers living long	Urban vs Rural	0.775797	0.626524	0.960634	440	2880	2545.85	1.06156	Sons	0.0198958	*
Odds of mothers living long	BMI	0.845341	0.774634	0.922503	633	4113	3593.1	1.00182	Daughters	0.0001633	**
Odds of mothers living long	Birth year	0.939453	0.929292	0.949725	633	4113	3593.1	1.07591	Daughters	0	**
Odds of mothers living long	Un- vs skilled	1.39178	1.15183	1.6817	633	4113	3593.1	1.15103	Daughters	0.0006169	**
Odds of mothers living long	Urban vs Rural	0.913589	0.754318	1.10649	633	4113	3593.1	1.08484	Daughters	0.355155
Odds of mothers living long	Thorax circumference	0.84108	0.788847	0.896772	1115	7364	6389.89	1.00113	All children	1e-07	**
Odds of mothers living long	Birth year	0.944078	0.936286	0.951935	1115	7364	6389.89	1.06088	All children	0	**
Odds of mothers living long	Un- vs skilled	1.28433	1.11237	1.48286	1115	7364	6389.89	1.12863	All children	0.0006447	**
Odds of mothers living long	Urban vs Rural	0.835583	0.728335	0.958623	1115	7364	6389.89	1.07723	All children	0.0103804	*
Odds of mothers living long	Thorax circumference	0.847305	0.768003	0.934795	460	3054	2664.5	1.00649	Sons	0.0009503	**
Odds of mothers living long	Birth year	0.949609	0.937129	0.962255	460	3054	2664.5	1.04555	Sons	0	**
Odds of mothers living long	Un- vs skilled	1.13285	0.903146	1.42098	460	3054	2664.5	1.09231	Sons	0.280646
Odds of mothers living long	Urban vs Rural	0.756162	0.614437	0.930576	460	3054	2664.5	1.06695	Sons	0.0083046	*
Odds of mothers living long	Thorax circumference	0.834322	0.766179	0.908526	655	4310	3731.24	1.00346	Daughters	3.09e-05	**
Odds of mothers living long	Birth year	0.940201	0.930222	0.950288	655	4310	3731.24	1.07272	Daughters	0	**
Odds of mothers living long	Un- vs skilled	1.40965	1.16927	1.69947	655	4310	3731.24	1.15554	Daughters	0.0003192	**
Odds of mothers living long	Urban vs Rural	0.912192	0.758187	1.09748	655	4310	3731.24	1.09026	Daughters	0.330009
Odds of mothers living long	Handgrip strength	0.994056	0.930729	1.06169	977	6059	5555.45	1.00016	All children	0.85911
Odds of mothers living long	Birth year	0.951941	0.943366	0.960595	977	6059	5555.45	1.05974	All children	0	**
Odds of mothers living long	Un- vs skilled	1.25237	1.07357	1.46094	977	6059	5555.45	1.1266	All children	0.0041931	**
Odds of mothers living long	Urban vs Rural	0.787136	0.678581	0.913057	977	6059	5555.45	1.08049	All children	0.0015707	**
Odds of mothers living long	Handgrip strength	0.991993	0.895004	1.09949	408	2517	2337.58	1.0021	Sons	0.878293
Odds of mothers living long	Birth year	0.960654	0.946882	0.974625	408	2517	2337.58	1.04624	Sons	1e-07	**
Odds of mothers living long	Un- vs skilled	1.09867	0.863618	1.39768	408	2517	2337.58	1.09795	Sons	0.443594
Odds of mothers living long	Urban vs Rural	0.726419	0.581448	0.907536	408	2517	2337.58	1.07237	Sons	0.0048897	**
Odds of mothers living long	Handgrip strength	0.99385	0.911951	1.0831	569	3542	3223.32	1.00304	Daughters	0.888188
Odds of mothers living long	Birth year	0.946107	0.93514	0.957204	569	3542	3223.32	1.0697	Daughters	0	**
Odds of mothers living long	Un- vs skilled	1.38224	1.13026	1.6904	569	3542	3223.32	1.14827	Daughters	0.001619	**
Odds of mothers living long	Urban vs Rural	0.842404	0.689286	1.02954	569	3542	3223.32	1.08929	Daughters	0.0938217
Odds of mothers living long	Cranial volume	0.930947	0.873972	0.991637	1115	7363	6412.86	1.00077	All children	0.0263783	*
Odds of mothers living long	Birth year	0.944464	0.936691	0.952301	1115	7363	6412.86	1.05951	All children	0	**
Odds of mothers living long	Un- vs skilled	1.27473	1.10426	1.47153	1115	7363	6412.86	1.12907	All children	0.0009202	**
Odds of mothers living long	Urban vs Rural	0.836911	0.729492	0.960148	1115	7363	6412.86	1.08018	All children	0.0110787	*
Odds of mothers living long	Cranial volume	1.00921	0.915207	1.11287	460	3054	2675.06	1.00102	Sons	0.854206
Odds of mothers living long	Birth year	0.950272	0.937848	0.962861	460	3054	2675.06	1.04282	Sons	0	**
Odds of mothers living long	Un- vs skilled	1.11827	0.891817	1.40222	460	3054	2675.06	1.09282	Sons	0.332928
Odds of mothers living long	Urban vs Rural	0.770106	0.626155	0.947151	460	3054	2675.06	1.06399	Sons	0.013352	*
Odds of mothers living long	Cranial volume	0.87933	0.809233	0.955498	655	4309	3739.64	1.00095	Daughters	0.0024134	**
Odds of mothers living long	Birth year	0.940451	0.930477	0.950531	655	4309	3739.64	1.07187	Daughters	0	**
Odds of mothers living long	Un- vs skilled	1.39868	1.1603	1.68603	655	4309	3739.64	1.15591	Daughters	0.0004324	**
Odds of mothers living long	Urban vs Rural	0.901662	0.749506	1.08471	655	4309	3739.64	1.09074	Daughters	0.272328
Odds of mothers living long	Height	0.861287	0.807387	0.918786	1114	7367	6393.92	1.00854	All children	5.9e-06	**
Odds of mothers living long	Birth year	0.944409	0.936624	0.952258	1114	7367	6393.92	1.06042	All children	0	**
Odds of mothers living long	Un- vs skilled	1.30729	1.13176	1.51003	1114	7367	6393.92	1.13624	All children	0.0002699	**
Odds of mothers living long	Urban vs Rural	0.826267	0.720105	0.948081	1114	7367	6393.92	1.07889	All children	0.0065317	*
Odds of mothers living long	Height	0.871347	0.787316	0.964347	459	3056	2664.3	1.0171	Sons	0.0077769	*
Odds of mothers living long	Birth year	0.949918	0.937485	0.962516	459	3056	2664.3	1.04486	Sons	0	**
Odds of mothers living long	Un- vs skilled	1.15323	0.918583	1.44781	459	3056	2664.3	1.10121	Sons	0.219335
Odds of mothers living long	Urban vs Rural	0.750801	0.609754	0.924475	459	3056	2664.3	1.07058	Sons	0.0069416	*
Odds of mothers living long	Height	0.853414	0.784564	0.928306	655	4311	3735.59	1.00695	Daughters	0.0002213	**
Odds of mothers living long	Birth year	0.940555	0.930566	0.950651	655	4311	3735.59	1.07234	Daughters	0	**
Odds of mothers living long	Un- vs skilled	1.4341	1.18901	1.72971	655	4311	3735.59	1.16226	Daughters	0.000163	**
Odds of mothers living long	Urban vs Rural	0.898602	0.74705	1.0809	655	4311	3735.59	1.08837	Daughters	0.256587
Odds of mothers living long	Leg length	0.88948	0.834156	0.948474	1110	7361	6384.9	1.00536	All children	0.0003508	**
Odds of mothers living long	Birth year	0.944447	0.936655	0.952304	1110	7361	6384.9	1.05972	All children	0	**
Odds of mothers living long	Un- vs skilled	1.301	1.12633	1.50276	1110	7361	6384.9	1.13392	All children	0.0003473	**
Odds of mothers living long	Urban vs Rural	0.834376	0.727121	0.957452	1110	7361	6384.9	1.07824	All children	0.0098995	*
Odds of mothers living long	Leg length	0.896882	0.811168	0.991653	456	3050	2653.91	1.00609	Sons	0.0337101	*
Odds of mothers living long	Birth year	0.950115	0.937643	0.962753	456	3050	2653.91	1.04439	Sons	0	**
Odds of mothers living long	Un- vs skilled	1.15429	0.919652	1.4488	456	3050	2653.91	1.09658	Sons	0.215881
Odds of mothers living long	Urban vs Rural	0.762863	0.619578	0.939283	456	3050	2653.91	1.06529	Sons	0.0107696	*
Odds of mothers living long	Leg length	0.883726	0.812805	0.960835	654	4311	3737.23	1.00736	Daughters	0.0037795	**
Odds of mothers living long	Birth year	0.940523	0.930538	0.950615	654	4311	3737.23	1.07173	Daughters	0	**
Odds of mothers living long	Un- vs skilled	1.42137	1.1784	1.71443	654	4311	3737.23	1.16142	Daughters	0.0002367	**
Odds of mothers living long	Urban vs Rural	0.90243	0.750234	1.0855	654	4311	3737.23	1.08894	Daughters	0.275981
Odds of mothers living long	Lung capacity	0.919563	0.857596	0.986008	914	5704	5187.42	1.00296	All children	0.0184822	*
Odds of mothers living long	Birth year	0.9484	0.939543	0.95734	914	5704	5187.42	1.06389	All children	0	**
Odds of mothers living long	Un- vs skilled	1.26155	1.07597	1.47913	914	5704	5187.42	1.12848	All children	0.0042109	**
Odds of mothers living long	Urban vs Rural	0.775649	0.664633	0.905209	914	5704	5187.42	1.07474	All children	0.0012658	**
Odds of mothers living long	Lung capacity	0.887392	0.79312	0.992869	359	2292	2072.69	1.01514	Sons	0.037083	*
Odds of mothers living long	Birth year	0.956357	0.941653	0.971291	359	2292	2072.69	1.04366	Sons	0	**
Odds of mothers living long	Un- vs skilled	1.13073	0.876493	1.45872	359	2292	2072.69	1.08813	Sons	0.344398
Odds of mothers living long	Urban vs Rural	0.739916	0.583454	0.938335	359	2292	2072.69	1.07018	Sons	0.0129529	*
Odds of mothers living long	Lung capacity	0.938539	0.857943	1.02671	555	3412	3121.33	1.00791	Daughters	0.166164
Odds of mothers living long	Birth year	0.943645	0.932551	0.954871	555	3412	3121.33	1.07901	Daughters	0	**
Odds of mothers living long	Un- vs skilled	1.36022	1.10835	1.66934	555	3412	3121.33	1.15853	Daughters	0.0032344	**
Odds of mothers living long	Urban vs Rural	0.801531	0.652234	0.985002	555	3412	3121.33	1.09231	Daughters	0.0354081	*
Odds of mothers living long	Jaw width	0.904069	0.833271	0.980883	672	5112	3969.44	1.00039	All children	0.015356	*
Odds of mothers living long	Birth year	0.923359	0.912724	0.934118	672	5112	3969.44	1.0931	All children	0	**
Odds of mothers living long	Un- vs skilled	1.32016	1.1	1.58437	672	5112	3969.44	1.12791	All children	0.0028457	**
Odds of mothers living long	Urban vs Rural	0.763618	0.639865	0.911307	672	5112	3969.44	1.06952	All children	0.0027944	**
Odds of mothers living long	Jaw width	0.926756	0.818367	1.0495	274	2052	1634.94	1.0009	Sons	0.230671
Odds of mothers living long	Birth year	0.931992	0.915082	0.949214	274	2052	1634.94	1.06816	Sons	0	**
Odds of mothers living long	Un- vs skilled	1.12595	0.841526	1.5065	274	2052	1634.94	1.08607	Sons	0.424565
Odds of mothers living long	Urban vs Rural	0.77165	0.592328	1.00526	274	2052	1634.94	1.04019	Sons	0.0547214
Odds of mothers living long	Jaw width	0.885215	0.794398	0.986416	398	3060	2341.22	1.00086	Daughters	0.0272711	*
Odds of mothers living long	Birth year	0.917443	0.903762	0.93133	398	3060	2341.22	1.11028	Daughters	0	**
Odds of mothers living long	Un- vs skilled	1.46957	1.16048	1.861	398	3060	2341.22	1.15812	Daughters	0.0013971	**
Odds of mothers living long	Urban vs Rural	0.759025	0.59715	0.964781	398	3060	2341.22	1.09057	Daughters	0.0242635	*
Odds of mothers living long	Shoulder width	0.858407	0.80608	0.91413	1111	7362	6378.64	1.00236	All children	2e-06	**
Odds of mothers living long	Birth year	0.943845	0.936037	0.951718	1111	7362	6378.64	1.06144	All children	0	**
Odds of mothers living long	Un- vs skilled	1.2902	1.11733	1.4898	1111	7362	6378.64	1.12932	All children	0.0005173	**
Odds of mothers living long	Urban vs Rural	0.847211	0.738202	0.972317	1111	7362	6378.64	1.0803	All children	0.0183017	*
Odds of mothers living long	Shoulder width	0.873794	0.792872	0.962976	456	3054	2652.15	1.00423	Sons	0.0065119	*
Odds of mothers living long	Birth year	0.949534	0.937036	0.962198	456	3054	2652.15	1.04643	Sons	0	**
Odds of mothers living long	Un- vs skilled	1.15435	0.919757	1.44877	456	3054	2652.15	1.09557	Sons	0.215596
Odds of mothers living long	Urban vs Rural	0.773144	0.627943	0.95192	456	3054	2652.15	1.06556	Sons	0.0153404	*
Odds of mothers living long	Shoulder width	0.846149	0.778882	0.919226	655	4308	3732.59	1.00831	Daughters	7.73e-05	**
Odds of mothers living long	Birth year	0.939919	0.929916	0.95003	655	4308	3732.59	1.07261	Daughters	0	**
Odds of mothers living long	Un- vs skilled	1.39922	1.16078	1.68664	655	4308	3732.59	1.15426	Daughters	0.000425	**
Odds of mothers living long	Urban vs Rural	0.921369	0.765453	1.10904	655	4308	3732.59	1.09559	Daughters	0.386606
Odds of mothers living long	Hip width	0.881797	0.827276	0.939911	1112	7351	6388.09	1.00375	All children	0.000112	**
Odds of mothers living long	Birth year	0.943764	0.935964	0.951628	1112	7351	6388.09	1.06245	All children	0	**
Odds of mothers living long	Un- vs skilled	1.27898	1.10749	1.47701	1112	7351	6388.09	1.12996	All children	0.0008082	**
Odds of mothers living long	Urban vs Rural	0.841592	0.733393	0.965754	1112	7351	6388.09	1.07999	All children	0.0140389	*
Odds of mothers living long	Hip width	0.887405	0.804126	0.979309	459	3051	2665.08	1.00324	Sons	0.0175107	*
Odds of mothers living long	Birth year	0.949641	0.937188	0.962259	459	3051	2665.08	1.04605	Sons	0	**
Odds of mothers living long	Un- vs skilled	1.1196	0.89226	1.40486	459	3051	2665.08	1.09267	Sons	0.32929
Odds of mothers living long	Urban vs Rural	0.773106	0.628391	0.951148	459	3051	2665.08	1.06395	Sons	0.0149491	*
Odds of mothers living long	Hip width	0.876382	0.80576	0.953195	653	4300	3728.94	1.00611	Daughters	0.0020823	**
Odds of mothers living long	Birth year	0.93961	0.929603	0.949726	653	4300	3728.94	1.07503	Daughters	0	**
Odds of mothers living long	Un- vs skilled	1.41053	1.16959	1.7011	653	4300	3728.94	1.15807	Daughters	0.0003192	**
Odds of mothers living long	Urban vs Rural	0.907765	0.754162	1.09265	653	4300	3728.94	1.09319	Daughters	0.30625
Odds of mothers living long	Shoulder to hip ratio	0.961905	0.904652	1.02278	1111	7359	6399.03	1.0005	All children	0.214777
Odds of mothers living long	Birth year	0.944419	0.936629	0.952274	1111	7359	6399.03	1.0606	All children	0	**
Odds of mothers living long	Un- vs skilled	1.27907	1.1079	1.47669	1111	7359	6399.03	1.12944	All children	0.0007853	**
Odds of mothers living long	Urban vs Rural	0.836697	0.729219	0.960016	1111	7359	6399.03	1.0794	All children	0.0110326	*
Odds of mothers living long	Shoulder to hip ratio	0.928731	0.846841	1.01854	457	3054	2660.68	1.00044	Sons	0.116439
Odds of mothers living long	Birth year	0.950191	0.937725	0.962823	457	3054	2660.68	1.04358	Sons	0	**
Odds of mothers living long	Un- vs skilled	1.13268	0.903039	1.42072	457	3054	2660.68	1.09233	Sons	0.281157
Odds of mothers living long	Urban vs Rural	0.770868	0.62636	0.948716	457	3054	2660.68	1.06428	Sons	0.0140099	*
Odds of mothers living long	Shoulder to hip ratio	0.988576	0.911066	1.07268	654	4305	3743.69	1.00226	Daughters	0.782701
Odds of mothers living long	Birth year	0.9403	0.930317	0.950389	654	4305	3743.69	1.07363	Daughters	0	**
Odds of mothers living long	Un- vs skilled	1.4014	1.16257	1.6893	654	4305	3743.69	1.15744	Daughters	0.0004	**
Odds of mothers living long	Urban vs Rural	0.897498	0.746119	1.07959	654	4305	3743.69	1.09059	Daughters	0.251206
Odds of mothers living long	Face width	0.940823	0.882193	1.00335	1113	7361	6406.32	1.0014	All children	0.0631493
Odds of mothers living long	Birth year	0.94459	0.936804	0.952441	1113	7361	6406.32	1.05924	All children	0	**
Odds of mothers living long	Un- vs skilled	1.26258	1.09358	1.4577	1113	7361	6406.32	1.12803	All children	0.0014726	**
Odds of mothers living long	Urban vs Rural	0.833996	0.726869	0.956911	1113	7361	6406.32	1.08031	All children	0.0096568	*
Odds of mothers living long	Face width	0.929044	0.840933	1.02639	459	3052	2669.37	1.00265	Sons	0.147708
Odds of mothers living long	Birth year	0.950855	0.938406	0.963468	459	3052	2669.37	1.04289	Sons	0	**
Odds of mothers living long	Un- vs skilled	1.11169	0.886214	1.39454	459	3052	2669.37	1.09117	Sons	0.359922
Odds of mothers living long	Urban vs Rural	0.777263	0.631734	0.956318	459	3052	2669.37	1.066	Sons	0.0172079	*
Odds of mothers living long	Face width	0.949855	0.872984	1.0335	654	4309	3743.06	1.00082	Daughters	0.232172
Odds of mothers living long	Birth year	0.940251	0.930271	0.950339	654	4309	3743.06	1.07153	Daughters	0	**
Odds of mothers living long	Un- vs skilled	1.38631	1.15002	1.67115	654	4309	3743.06	1.15556	Daughters	0.0006125	**
Odds of mothers living long	Urban vs Rural	0.888679	0.738672	1.06915	654	4309	3743.06	1.0903	Daughters	0.210883
Odds of mothers living long	Face roundness	0.999486	0.937183	1.06593	1113	7351	6406.43	1.00073	All children	0.987513
Odds of mothers living long	Birth year	0.944358	0.936574	0.952207	1113	7351	6406.43	1.06041	All children	0	**
Odds of mothers living long	Un- vs skilled	1.26613	1.09663	1.46183	1113	7351	6406.43	1.12869	All children	0.0012917	**
Odds of mothers living long	Urban vs Rural	0.830261	0.723659	0.952567	1113	7351	6406.43	1.07944	All children	0.0079767	*
Odds of mothers living long	Face roundness	1.00018	0.904637	1.10581	459	3047	2670.22	1.0086	Sons	0.997224
Odds of mothers living long	Birth year	0.950679	0.938225	0.963298	459	3047	2670.22	1.0455	Sons	0	**
Odds of mothers living long	Un- vs skilled	1.11268	0.887032	1.39572	459	3047	2670.22	1.09142	Sons	0.355841
Odds of mothers living long	Urban vs Rural	0.771443	0.626794	0.949473	459	3047	2670.22	1.06994	Sons	0.014311	*
Odds of mothers living long	Face roundness	0.999261	0.918698	1.08689	654	4304	3742.3	1.00046	Daughters	0.986239
Odds of mothers living long	Birth year	0.939962	0.929981	0.950051	654	4304	3742.3	1.07302	Daughters	0	**
Odds of mothers living long	Un- vs skilled	1.39191	1.15459	1.67803	654	4304	3742.3	1.15653	Daughters	0.0005263	**
Odds of mothers living long	Urban vs Rural	0.886446	0.736808	1.06647	654	4304	3742.3	1.09017	Daughters	0.201344
Odds of mothers living long	Size PC	0.846642	0.788425	0.909157	931	5723	5260.38	1.00214	All children	4.6e-06	**
Odds of mothers living long	Birth year	0.951568	0.942761	0.960456	931	5723	5260.38	1.06408	All children	0	**
Odds of mothers living long	Un- vs skilled	1.27876	1.09284	1.4963	931	5723	5260.38	1.12513	All children	0.0021587	**
Odds of mothers living long	Urban vs Rural	0.805221	0.689808	0.939945	931	5723	5260.38	1.07899	All children	0.0060582	*
Odds of mothers living long	Size PC	0.876476	0.785323	0.978209	383	2352	2188.53	1.0054	Sons	0.0186136	*
Odds of mothers living long	Birth year	0.960627	0.946342	0.975128	383	2352	2188.53	1.05313	Sons	1e-07	**
Odds of mothers living long	Un- vs skilled	1.14632	0.89605	1.46649	383	2352	2188.53	1.09936	Sons	0.277217
Odds of mothers living long	Urban vs Rural	0.74046	0.586926	0.934157	383	2352	2188.53	1.07434	Sons	0.0112625	*
Odds of mothers living long	Size PC	0.824304	0.750279	0.905634	548	3371	3077.06	1.00333	Daughters	5.71e-05	**
Odds of mothers living long	Birth year	0.945734	0.934536	0.957066	548	3371	3077.06	1.07223	Daughters	0	**
Odds of mothers living long	Un- vs skilled	1.38762	1.13084	1.7027	548	3371	3077.06	1.14375	Daughters	0.0017026	**
Odds of mothers living long	Urban vs Rural	0.86912	0.705212	1.07112	548	3371	3077.06	1.0844	Daughters	0.188318
Odds of mothers living long	Breast development rate	0.879549	0.796776	0.970921	496	2886	2755.5	1.0056	Daughters	0.0109226	*
Odds of mothers living long	Birth year	0.950763	0.938728	0.962952	496	2886	2755.5	1.07972	Daughters	0	**
Odds of mothers living long	Un- vs skilled	1.38346	1.1148	1.71687	496	2886	2755.5	1.16288	Daughters	0.0032141	**
Odds of mothers living long	Urban vs Rural	0.754102	0.601558	0.945328	496	2886	2755.5	1.09993	Daughters	0.0143833	*

## Sheet: Covariates Fathers
Trait	term	odds ratio	lowCI	upCI	N 90 percentile	N 10-60 percentile	aic	vif	sex	P	signif
Odds of fathers living long	Birth year	0.966153	0.959465	0.972888	1198	6837	6633.11	1.06184	All children	0	**
Odds of fathers living long	SEP 1 vs 2	1.39026	1.18907	1.6255	1198	6837	6633.11	1.16976	All children	3.61e-05	**
Odds of fathers living long	SEP 1 vs 3	1.9441	1.66493	2.27007	1198	6837	6633.11	1.14756	All children	0	**
Odds of fathers living long	Birth year	0.960648	0.950031	0.971383	505	2949	2801.63	1.06748	Sons	0	**
Odds of fathers living long	SEP 1 vs 2	1.60055	1.26113	2.03132	505	2949	2801.63	1.17558	Sons	0.0001098	**
Odds of fathers living long	SEP 1 vs 3	2.23216	1.75	2.84716	505	2949	2801.63	1.14439	Sons	0	**
Odds of fathers living long	Birth year	0.969755	0.961165	0.978422	693	3888	3835.1	1.05841	Daughters	0	**
Odds of fathers living long	SEP 1 vs 2	1.25176	1.01737	1.54015	693	3888	3835.1	1.1661	Daughters	0.0337711	*
Odds of fathers living long	SEP 1 vs 3	1.75923	1.43854	2.15141	693	3888	3835.1	1.14934	Daughters	0	**

## Sheet: simple RMS Fathers
Trait	term	odds ratio	lowCI	upCI	N 90 percentile	N 10-60 percentile	aic	vif	sex	P	signif
Odds of fathers living long	Weight	0.968477	0.909838	1.0309	1159	6498	6383.99	1.0043	All children	0.314831
Odds of fathers living long	Birth year	0.966554	0.959727	0.973429	1159	6498	6383.99	1.06319	All children	0	**
Odds of fathers living long	SEP 1 vs 2	1.37665	1.17378	1.61457	1159	6498	6383.99	1.17632	All children	8.5e-05	**
Odds of fathers living long	SEP 1 vs 3	1.94634	1.66266	2.27842	1159	6498	6383.99	1.1565	All children	0	**
Odds of fathers living long	Weight	0.981688	0.890717	1.08195	489	2794	2700.22	1.00445	Sons	0.709529
Odds of fathers living long	Birth year	0.961942	0.951101	0.972906	489	2794	2700.22	1.07065	Sons	0	**
Odds of fathers living long	SEP 1 vs 2	1.56747	1.23033	1.997	489	2794	2700.22	1.18077	Sons	0.0002753	**
Odds of fathers living long	SEP 1 vs 3	2.21128	1.72483	2.83494	489	2794	2700.22	1.15249	Sons	0	**
Odds of fathers living long	Weight	0.961305	0.885945	1.04308	670	3704	3690.31	1.00609	Daughters	0.343415
Odds of fathers living long	Birth year	0.969504	0.960734	0.978354	670	3704	3690.31	1.06	Daughters	0	**
Odds of fathers living long	SEP 1 vs 2	1.24976	1.01094	1.545	670	3704	3690.31	1.17402	Daughters	0.0393442	*
Odds of fathers living long	SEP 1 vs 3	1.77719	1.44931	2.17926	670	3704	3690.31	1.15887	Daughters	0	**
Odds of fathers living long	BMI	0.940812	0.882875	1.00255	1159	6496	6380.9	1.00084	All children	0.0599224
Odds of fathers living long	Birth year	0.966577	0.959747	0.973456	1159	6496	6380.9	1.06295	All children	0	**
Odds of fathers living long	SEP 1 vs 2	1.37483	1.1724	1.61222	1159	6496	6380.9	1.17385	All children	8.96e-05	**
Odds of fathers living long	SEP 1 vs 3	1.93579	1.65401	2.26559	1159	6496	6380.9	1.1527	All children	0	**
Odds of fathers living long	BMI	0.93053	0.843065	1.02707	489	2792	2697.8	1.00012	Sons	0.152829
Odds of fathers living long	Birth year	0.962089	0.951236	0.973065	489	2792	2697.8	1.07016	Sons	0	**
Odds of fathers living long	SEP 1 vs 2	1.56492	1.2284	1.99363	489	2792	2697.8	1.17932	Sons	0.0002887	**
Odds of fathers living long	SEP 1 vs 3	2.20484	1.72037	2.82572	489	2792	2697.8	1.1481	Sons	0	**
Odds of fathers living long	BMI	0.949669	0.873859	1.03205	670	3704	3689.71	1.00214	Daughters	0.223742
Odds of fathers living long	Birth year	0.969534	0.960765	0.978383	670	3704	3689.71	1.05901	Daughters	0	**
Odds of fathers living long	SEP 1 vs 2	1.24708	1.00906	1.54124	670	3704	3689.71	1.17077	Daughters	0.0410139	*
Odds of fathers living long	SEP 1 vs 3	1.76551	1.44023	2.16426	670	3704	3689.71	1.15515	Daughters	0	**
Odds of fathers living long	Thorax circumference	0.936391	0.880249	0.996113	1198	6830	6628.27	1.00146	All children	0.0372119	*
Odds of fathers living long	Birth year	0.965975	0.959285	0.972712	1198	6830	6628.27	1.06185	All children	0	**
Odds of fathers living long	SEP 1 vs 2	1.39551	1.19343	1.63181	1198	6830	6628.27	1.17043	All children	2.97e-05	**
Odds of fathers living long	SEP 1 vs 3	1.95084	1.67052	2.27821	1198	6830	6628.27	1.1484	All children	0	**
Odds of fathers living long	Thorax circumference	0.95141	0.865219	1.04619	505	2944	2800.82	1.00207	Sons	0.30392
Odds of fathers living long	Birth year	0.96062	0.949996	0.971362	505	2944	2800.82	1.06699	Sons	0	**
Odds of fathers living long	SEP 1 vs 2	1.60129	1.26162	2.03241	505	2944	2800.82	1.17559	Sons	0.0001086	**
Odds of fathers living long	SEP 1 vs 3	2.24282	1.75786	2.86158	505	2944	2800.82	1.14615	Sons	0	**
Odds of fathers living long	Thorax circumference	0.926578	0.854	1.00532	693	3886	3833	1.00248	Daughters	0.0668925
Odds of fathers living long	Birth year	0.969427	0.960833	0.978098	693	3886	3833	1.05971	Daughters	0	**
Odds of fathers living long	SEP 1 vs 2	1.25997	1.02383	1.55057	693	3886	3833	1.16728	Daughters	0.0290816	*
Odds of fathers living long	SEP 1 vs 3	1.76334	1.44172	2.1567	693	3886	3833	1.14979	Daughters	0	**
Odds of fathers living long	Handgrip strength	1.0681	0.999571	1.14133	1011	5557	5525.58	1.00103	All children	0.0515
Odds of fathers living long	Birth year	0.966158	0.958617	0.973759	1011	5557	5525.58	1.06531	All children	0	**
Odds of fathers living long	SEP 1 vs 2	1.38942	1.16932	1.65095	1011	5557	5525.58	1.16824	All children	0.0001858	**
Odds of fathers living long	SEP 1 vs 3	2.03922	1.72326	2.41312	1011	5557	5525.58	1.15194	All children	0	**
Odds of fathers living long	Handgrip strength	1.13926	1.02856	1.26187	426	2394	2333.37	1.0032	Sons	0.0124214	*
Odds of fathers living long	Birth year	0.963133	0.951156	0.975262	426	2394	2333.37	1.0647	Sons	0	**
Odds of fathers living long	SEP 1 vs 2	1.52382	1.16979	1.985	426	2394	2333.37	1.16853	Sons	0.001793	**
Odds of fathers living long	SEP 1 vs 3	2.32038	1.78466	3.01691	426	2394	2333.37	1.14626	Sons	0	**
Odds of fathers living long	Handgrip strength	1.01633	0.931386	1.10902	585	3163	3197.1	1.00239	Daughters	0.716076
Odds of fathers living long	Birth year	0.96825	0.958565	0.978032	585	3163	3197.1	1.06521	Daughters	0	**
Odds of fathers living long	SEP 1 vs 2	1.28166	1.02037	1.60986	585	3163	3197.1	1.17077	Daughters	0.0328954	*
Odds of fathers living long	SEP 1 vs 3	1.84572	1.48166	2.29923	585	3163	3197.1	1.15621	Daughters	0	**
Odds of fathers living long	Cranial volume	1.01569	0.954106	1.08126	1197	6831	6629.6	1.00072	All children	0.625602
Odds of fathers living long	Birth year	0.966218	0.959526	0.972957	1197	6831	6629.6	1.06179	All children	0	**
Odds of fathers living long	SEP 1 vs 2	1.39089	1.18954	1.62633	1197	6831	6629.6	1.17018	All children	3.54e-05	**
Odds of fathers living long	SEP 1 vs 3	1.9431	1.664	2.26901	1197	6831	6629.6	1.14796	All children	0	**
Odds of fathers living long	Cranial volume	1.05829	0.961055	1.16536	504	2944	2797.33	1.00095	Sons	0.249276
Odds of fathers living long	Birth year	0.960662	0.950034	0.97141	504	2944	2797.33	1.06797	Sons	0	**
Odds of fathers living long	SEP 1 vs 2	1.60494	1.26436	2.03725	504	2944	2797.33	1.17606	Sons	0.0001013	**
Odds of fathers living long	SEP 1 vs 3	2.23235	1.74991	2.84779	504	2944	2797.33	1.14458	Sons	0	**
Odds of fathers living long	Cranial volume	0.988455	0.910421	1.07318	693	3887	3836.75	1.0017	Daughters	0.781969
Odds of fathers living long	Birth year	0.96977	0.961182	0.978436	693	3887	3836.75	1.05827	Daughters	0	**
Odds of fathers living long	SEP 1 vs 2	1.25416	1.01918	1.54332	693	3887	3836.75	1.1675	Daughters	0.0323988	*
Odds of fathers living long	SEP 1 vs 3	1.76049	1.43946	2.15312	693	3887	3836.75	1.15019	Daughters	0	**
Odds of fathers living long	Height	1.00588	0.944714	1.071	1198	6834	6634.41	1.00992	All children	0.854686
Odds of fathers living long	Birth year	0.966217	0.959526	0.972955	1198	6834	6634.41	1.06218	All children	0	**
Odds of fathers living long	SEP 1 vs 2	1.38817	1.18692	1.62355	1198	6834	6634.41	1.17433	All children	4.05e-05	**
Odds of fathers living long	SEP 1 vs 3	1.94151	1.66156	2.26863	1198	6834	6634.41	1.15774	All children	0	**
Odds of fathers living long	Height	1.02773	0.931405	1.13401	505	2946	2802.73	1.0076	Sons	0.585967
Odds of fathers living long	Birth year	0.960761	0.950135	0.971505	505	2946	2802.73	1.06755	Sons	0	**
Odds of fathers living long	SEP 1 vs 2	1.59294	1.25471	2.02233	505	2946	2802.73	1.17884	Sons	0.0001317	**
Odds of fathers living long	SEP 1 vs 3	2.2205	1.73947	2.83455	505	2946	2802.73	1.15131	Sons	0	**
Odds of fathers living long	Height	0.993674	0.915918	1.07803	693	3888	3837.07	1.01263	Daughters	0.87867
Odds of fathers living long	Birth year	0.969733	0.961139	0.978404	693	3888	3837.07	1.05948	Daughters	0	**
Odds of fathers living long	SEP 1 vs 2	1.25317	1.01801	1.54265	693	3888	3837.07	1.1717	Daughters	0.0333134	*
Odds of fathers living long	SEP 1 vs 3	1.76216	1.4393	2.15745	693	3888	3837.07	1.16237	Daughters	0	**
Odds of fathers living long	Leg length	1.01532	0.953351	1.08131	1194	6827	6620.04	1.00712	All children	0.636115
Odds of fathers living long	Birth year	0.966565	0.959859	0.973317	1194	6827	6620.04	1.06279	All children	0	**
Odds of fathers living long	SEP 1 vs 2	1.38876	1.18748	1.62415	1194	6827	6620.04	1.17266	All children	3.94e-05	**
Odds of fathers living long	SEP 1 vs 3	1.92762	1.64919	2.25305	1194	6827	6620.04	1.15466	All children	0	**
Odds of fathers living long	Leg length	1.00204	0.907742	1.10613	501	2940	2789.28	1.00404	Sons	0.967815
Odds of fathers living long	Birth year	0.961508	0.950832	0.972305	501	2940	2789.28	1.06869	Sons	0	**
Odds of fathers living long	SEP 1 vs 2	1.60457	1.26377	2.03727	501	2940	2789.28	1.17744	Sons	0.0001037	**
Odds of fathers living long	SEP 1 vs 3	2.20482	1.72462	2.81873	501	2940	2789.28	1.14727	Sons	0	**
Odds of fathers living long	Leg length	1.02688	0.946209	1.11442	693	3887	3836.46	1.01026	Daughters	0.525171
Odds of fathers living long	Birth year	0.969853	0.961256	0.978526	693	3887	3836.46	1.0594	Daughters	0	**
Odds of fathers living long	SEP 1 vs 2	1.24636	1.01262	1.53407	693	3887	3836.46	1.17014	Daughters	0.0376829	*
Odds of fathers living long	SEP 1 vs 3	1.74716	1.42728	2.13874	693	3887	3836.46	1.16034	Daughters	1e-07	**
Odds of fathers living long	Lung capacity	1.03139	0.961578	1.10627	931	5167	5114.06	1.00442	All children	0.387406
Odds of fathers living long	Birth year	0.967302	0.959437	0.975232	931	5167	5114.06	1.06731	All children	0	**
Odds of fathers living long	SEP 1 vs 2	1.4513	1.21601	1.73211	931	5167	5114.06	1.17775	All children	3.67e-05	**
Odds of fathers living long	SEP 1 vs 3	2.02279	1.69465	2.41446	931	5167	5114.06	1.16808	All children	0	**
Odds of fathers living long	Lung capacity	1.15439	1.03377	1.28907	382	2179	2107.04	1.00702	Sons	0.0107749	*
Odds of fathers living long	Birth year	0.963883	0.951222	0.976712	382	2179	2107.04	1.0612	Sons	0	**
Odds of fathers living long	SEP 1 vs 2	1.64229	1.25008	2.15756	382	2179	2107.04	1.17074	Sons	0.0003665	**
Odds of fathers living long	SEP 1 vs 3	2.17707	1.64355	2.88377	382	2179	2107.04	1.15652	Sons	1e-07	**
Odds of fathers living long	Lung capacity	0.955478	0.87232	1.04656	549	2988	3008.17	1.00436	Daughters	0.326933
Odds of fathers living long	Birth year	0.969126	0.959101	0.979255	549	2988	3008.17	1.07374	Daughters	0	**
Odds of fathers living long	SEP 1 vs 2	1.31519	1.04219	1.65969	549	2988	3008.17	1.18257	Daughters	0.0209921	*
Odds of fathers living long	SEP 1 vs 3	1.90829	1.51882	2.39763	549	2988	3008.17	1.1762	Daughters	0	**
Odds of fathers living long	Jaw width	0.967359	0.894691	1.04593	768	4594	4290.96	1.00139	All children	0.4049
Odds of fathers living long	Birth year	0.960679	0.951767	0.969674	768	4594	4290.96	1.07776	All children	0	**
Odds of fathers living long	SEP 1 vs 2	1.64135	1.35545	1.98756	768	4594	4290.96	1.21617	All children	4e-07	**
Odds of fathers living long	SEP 1 vs 3	2.36619	1.9481	2.874	768	4594	4290.96	1.20592	All children	0	**
Odds of fathers living long	Jaw width	1.03059	0.91372	1.16241	321	1949	1792.92	1.00295	Sons	0.623682
Odds of fathers living long	Birth year	0.952497	0.938404	0.9668	321	1949	1792.92	1.08168	Sons	0	**
Odds of fathers living long	SEP 1 vs 2	1.82907	1.36499	2.45094	321	1949	1792.92	1.20295	Sons	5.26e-05	**
Odds of fathers living long	SEP 1 vs 3	2.58966	1.9008	3.52819	321	1949	1792.92	1.18843	Sons	0	**
Odds of fathers living long	Jaw width	0.926524	0.835795	1.0271	447	2645	2503.75	1.00236	Daughters	0.146672
Odds of fathers living long	Birth year	0.965709	0.954226	0.977331	447	2645	2503.75	1.07687	Daughters	0	**
Odds of fathers living long	SEP 1 vs 2	1.51741	1.17789	1.9548	447	2645	2503.75	1.2264	Daughters	0.0012514	**
Odds of fathers living long	SEP 1 vs 3	2.2226	1.72985	2.85572	447	2645	2503.75	1.21844	Daughters	0	**
Odds of fathers living long	Shoulder width	0.973963	0.915667	1.03597	1197	6825	6626.72	1.00108	All children	0.40217
Odds of fathers living long	Birth year	0.966031	0.959335	0.972774	1197	6825	6626.72	1.06287	All children	0	**
Odds of fathers living long	SEP 1 vs 2	1.39086	1.18948	1.62634	1197	6825	6626.72	1.1705	All children	3.56e-05	**
Odds of fathers living long	SEP 1 vs 3	1.9474	1.66757	2.27419	1197	6825	6626.72	1.14861	All children	0	**
Odds of fathers living long	Shoulder width	1.02608	0.932745	1.12875	504	2942	2797.1	1.00168	Sons	0.596759
Odds of fathers living long	Birth year	0.96054	0.949902	0.971296	504	2942	2797.1	1.06771	Sons	0	**
Odds of fathers living long	SEP 1 vs 2	1.59938	1.25991	2.03033	504	2942	2797.1	1.17688	Sons	0.0001143	**
Odds of fathers living long	SEP 1 vs 3	2.22748	1.74568	2.84224	504	2942	2797.1	1.14684	Sons	0	**
Odds of fathers living long	Shoulder width	0.937567	0.864516	1.01679	693	3883	3833.14	1.00144	Daughters	0.119313
Odds of fathers living long	Birth year	0.969527	0.960926	0.978204	693	3883	3833.14	1.05991	Daughters	0	**
Odds of fathers living long	SEP 1 vs 2	1.25232	1.01775	1.54095	693	3883	3833.14	1.1661	Daughters	0.0334834	*
Odds of fathers living long	SEP 1 vs 3	1.76162	1.44033	2.15459	693	3883	3833.14	1.14966	Daughters	0	**
Odds of fathers living long	Hip width	0.990045	0.930452	1.05345	1194	6820	6614.41	1.00131	All children	0.752104
Odds of fathers living long	Birth year	0.966143	0.959441	0.972892	1194	6820	6614.41	1.06299	All children	0	**
Odds of fathers living long	SEP 1 vs 2	1.39386	1.19177	1.63021	1194	6820	6614.41	1.17035	All children	3.25e-05	**
Odds of fathers living long	SEP 1 vs 3	1.94911	1.669	2.27623	1194	6820	6614.41	1.14835	All children	0	**
Odds of fathers living long	Hip width	0.990936	0.900201	1.09082	504	2944	2798.92	1.0006	Sons	0.852579
Odds of fathers living long	Birth year	0.960725	0.950096	0.971472	504	2944	2798.92	1.06797	Sons	0	**
Odds of fathers living long	SEP 1 vs 2	1.5839	1.24735	2.01125	504	2944	2798.92	1.17499	Sons	0.000161	**
Odds of fathers living long	SEP 1 vs 3	2.22596	1.74508	2.83935	504	2944	2798.92	1.1442	Sons	0	**
Odds of fathers living long	Hip width	0.991419	0.913908	1.0755	690	3876	3821.54	1.00245	Daughters	0.835623
Odds of fathers living long	Birth year	0.969696	0.961083	0.978387	690	3876	3821.54	1.06026	Daughters	0	**
Odds of fathers living long	SEP 1 vs 2	1.26731	1.02964	1.55983	690	3876	3821.54	1.1677	Daughters	0.0253751	*
Odds of fathers living long	SEP 1 vs 3	1.77057	1.44734	2.16598	690	3876	3821.54	1.15141	Daughters	0	**
Odds of fathers living long	Shoulder to hip ratio	0.964661	0.907728	1.02516	1196	6819	6620.48	1.00029	All children	0.246369
Odds of fathers living long	Birth year	0.966193	0.959495	0.972938	1196	6819	6620.48	1.06225	All children	0	**
Odds of fathers living long	SEP 1 vs 2	1.39439	1.19244	1.63055	1196	6819	6620.48	1.17066	All children	3.12e-05	**
Odds of fathers living long	SEP 1 vs 3	1.94926	1.66912	2.27642	1196	6819	6620.48	1.14853	All children	0	**
Odds of fathers living long	Shoulder to hip ratio	1.01643	0.922987	1.11933	504	2941	2797.25	1.00282	Sons	0.740506
Odds of fathers living long	Birth year	0.960579	0.949942	0.971335	504	2941	2797.25	1.06767	Sons	0	**
Odds of fathers living long	SEP 1 vs 2	1.60038	1.26075	2.0315	504	2941	2797.25	1.17651	Sons	0.0001116	**
Odds of fathers living long	SEP 1 vs 3	2.22771	1.74564	2.84292	504	2941	2797.25	1.14834	Sons	0	**
Odds of fathers living long	Shoulder to hip ratio	0.925657	0.854176	1.00312	692	3878	3826.64	1.00017	Daughters	0.0595642
Odds of fathers living long	Birth year	0.969881	0.961279	0.97856	692	3878	3826.64	1.05849	Daughters	0	**
Odds of fathers living long	SEP 1 vs 2	1.25596	1.02055	1.54567	692	3878	3826.64	1.16672	Daughters	0.0313909	*
Odds of fathers living long	SEP 1 vs 3	1.75868	1.43777	2.1512	692	3878	3826.64	1.14987	Daughters	0	**
Odds of fathers living long	Face width	1.0191	0.958082	1.08401	1198	6831	6633.18	1.0025	All children	0.548032
Odds of fathers living long	Birth year	0.966104	0.959411	0.972844	1198	6831	6633.18	1.0629	All children	0	**
Odds of fathers living long	SEP 1 vs 2	1.38648	1.18575	1.6212	1198	6831	6633.18	1.17083	All children	4.22e-05	**
Odds of fathers living long	SEP 1 vs 3	1.94285	1.6638	2.26871	1198	6831	6633.18	1.14808	All children	0	**
Odds of fathers living long	Face width	1.03923	0.943976	1.14409	505	2944	2801.68	1.00433	Sons	0.432755
Odds of fathers living long	Birth year	0.960367	0.949725	0.971127	505	2944	2801.68	1.07202	Sons	0	**
Odds of fathers living long	SEP 1 vs 2	1.59576	1.25726	2.0254	505	2944	2801.68	1.17617	Sons	0.000122	**
Odds of fathers living long	SEP 1 vs 3	2.23013	1.74822	2.84487	505	2944	2801.68	1.14522	Sons	0	**
Odds of fathers living long	Face width	1.00801	0.929904	1.09267	693	3887	3836.88	1.00291	Daughters	0.846324
Odds of fathers living long	Birth year	0.969781	0.961188	0.97845	693	3887	3836.88	1.05863	Daughters	0	**
Odds of fathers living long	SEP 1 vs 2	1.25012	1.01583	1.53844	693	3887	3836.88	1.16837	Daughters	0.035002	*
Odds of fathers living long	SEP 1 vs 3	1.759	1.43831	2.15119	693	3887	3836.88	1.1497	Daughters	0	**
Odds of fathers living long	Face roundness	1.06824	1.00399	1.1366	1196	6820	6617.75	1.00171	All children	0.0369929	*
Odds of fathers living long	Birth year	0.965996	0.959301	0.972737	1196	6820	6617.75	1.06398	All children	0	**
Odds of fathers living long	SEP 1 vs 2	1.39397	1.19204	1.63011	1196	6820	6617.75	1.17097	All children	3.18e-05	**
Odds of fathers living long	SEP 1 vs 3	1.95725	1.67582	2.28593	1196	6820	6617.75	1.14918	All children	0	**
Odds of fathers living long	Face roundness	1.06249	0.965454	1.16928	505	2936	2797.77	1.00411	Sons	0.214792
Odds of fathers living long	Birth year	0.960293	0.949652	0.971052	505	2936	2797.77	1.07187	Sons	0	**
Odds of fathers living long	SEP 1 vs 2	1.60525	1.26436	2.03804	505	2936	2797.77	1.17842	Sons	0.000102	**
Odds of fathers living long	SEP 1 vs 3	2.24629	1.76054	2.86607	505	2936	2797.77	1.14505	Sons	0	**
Odds of fathers living long	Face roundness	1.07488	0.990651	1.16628	691	3884	3825.55	1.00179	Daughters	0.0828523
Odds of fathers living long	Birth year	0.969735	0.961141	0.978404	691	3884	3825.55	1.05965	Daughters	0	**
Odds of fathers living long	SEP 1 vs 2	1.25428	1.01913	1.54369	691	3884	3825.55	1.1676	Daughters	0.0324496	*
Odds of fathers living long	SEP 1 vs 3	1.77248	1.44891	2.16832	691	3884	3825.55	1.15157	Daughters	0	**
Odds of fathers living long	Size PC	0.968122	0.90304	1.03789	975	5262	5303.1	1.00343	All children	0.361538
Odds of fathers living long	Birth year	0.966543	0.958828	0.974319	975	5262	5303.1	1.06678	All children	0	**
Odds of fathers living long	SEP 1 vs 2	1.38168	1.15893	1.64725	975	5262	5303.1	1.17393	All children	0.0003129	**
Odds of fathers living long	SEP 1 vs 3	2.03318	1.71292	2.41332	975	5262	5303.1	1.16026	All children	0	**
Odds of fathers living long	Size PC	1.01768	0.91346	1.13379	410	2256	2241.66	1.00262	Sons	0.750544
Odds of fathers living long	Birth year	0.964262	0.951993	0.976689	410	2256	2241.66	1.06861	Sons	0	**
Odds of fathers living long	SEP 1 vs 2	1.5008	1.14719	1.96341	410	2256	2241.66	1.17115	Sons	0.0030601	**
Odds of fathers living long	SEP 1 vs 3	2.26217	1.72922	2.95937	410	2256	2241.66	1.15318	Sons	0	**
Odds of fathers living long	Size PC	0.935124	0.85361	1.02442	565	3006	3068.55	1.00544	Daughters	0.149455
Odds of fathers living long	Birth year	0.967884	0.957985	0.977886	565	3006	3068.55	1.06642	Daughters	0	**
Odds of fathers living long	SEP 1 vs 2	1.30087	1.03089	1.64154	565	3006	3068.55	1.17627	Daughters	0.0266694	*
Odds of fathers living long	SEP 1 vs 3	1.88392	1.5076	2.35417	565	3006	3068.55	1.16507	Daughters	0	**
Odds of fathers living long	Breast development rate	0.859971	0.776745	0.952114	460	2461	2500.21	1.00921	Daughters	0.0036742	**
Odds of fathers living long	Birth year	0.969352	0.958099	0.980737	460	2461	2500.21	1.0733	Daughters	2e-07	**
Odds of fathers living long	SEP 1 vs 2	1.31034	1.01261	1.6956	460	2461	2500.21	1.18483	Daughters	0.039854	*
Odds of fathers living long	SEP 1 vs 3	1.98448	1.54824	2.54363	460	2461	2500.21	1.18792	Daughters	1e-07	**

## Sheet: squared Mothers RMS
Trait	term	odds ratio	lowCI	upCI	N 90 percentile	N 10-60 percentile	aic	vif	sex	P	signif
Odds of mothers living long	Weight	0.835707	0.781454	0.893726	1074	6995	6129.47	1.04713	All children	2e-07	**
Odds of mothers living long	Weight^2	1.00101	0.963923	1.03952	1074	6995	6129.47	1.04709	All children	0.958207
Odds of mothers living long	Birth year	0.943915	0.935944	0.951955	1074	6995	6129.47	1.06778	All children	0	**
Odds of mothers living long	Un- vs skilled	1.30784	1.13048	1.51303	1074	6995	6129.47	1.12841	All children	0.0003069	**
Odds of mothers living long	Urban vs Rural	0.838972	0.727763	0.967175	1074	6995	6129.47	1.07623	All children	0.015521	*
Odds of mothers living long	Weight	0.884712	0.793306	0.986649	441	2882	2549.14	1.06401	Sons	0.0276986	*
Odds of mothers living long	Weight^2	0.966657	0.90742	1.02976	441	2882	2549.14	1.06032	Sons	0.29325
Odds of mothers living long	Birth year	0.949876	0.937054	0.962874	441	2882	2549.14	1.05601	Sons	0	**
Odds of mothers living long	Un- vs skilled	1.17111	0.930965	1.47321	441	2882	2549.14	1.09379	Sons	0.17733
Odds of mothers living long	Urban vs Rural	0.766338	0.61868	0.949237	441	2882	2549.14	1.06722	Sons	0.0148087	*
Odds of mothers living long	Weight	0.805196	0.739115	0.877185	633	4113	3585.34	1.03832	Daughters	7e-07	**
Odds of mothers living long	Weight^2	1.02555	0.977387	1.07608	633	4113	3585.34	1.03837	Daughters	0.303983
Odds of mothers living long	Birth year	0.93978	0.929597	0.950074	633	4113	3585.34	1.07661	Daughters	0	**
Odds of mothers living long	Un- vs skilled	1.423	1.17711	1.72025	633	4113	3585.34	1.1542	Daughters	0.0002677	**
Odds of mothers living long	Urban vs Rural	0.914408	0.754818	1.10774	633	4113	3585.34	1.08492	Daughters	0.360527
Odds of mothers living long	BMI	0.872049	0.813878	0.934378	1073	6993	6135.1	1.06141	All children	0.0001015	**
Odds of mothers living long	BMI^2	0.989987	0.952652	1.02879	1073	6993	6135.1	1.06105	All children	0.607907
Odds of mothers living long	Birth year	0.943818	0.93586	0.951844	1073	6993	6135.1	1.06519	All children	0	**
Odds of mothers living long	Un- vs skilled	1.28463	1.11069	1.48581	1073	6993	6135.1	1.12557	All children	0.00074	**
Odds of mothers living long	Urban vs Rural	0.844376	0.732499	0.97334	1073	6993	6135.1	1.07518	All children	0.0196706	*
Odds of mothers living long	BMI	0.918055	0.822137	1.02516	440	2880	2545.81	1.04737	Sons	0.128877
Odds of mothers living long	BMI^2	0.957694	0.898247	1.02108	440	2880	2545.81	1.0495	Sons	0.186149
Odds of mothers living long	Birth year	0.950027	0.937206	0.963023	440	2880	2545.81	1.05183	Sons	0	**
Odds of mothers living long	Un- vs skilled	1.15805	0.920769	1.45647	440	2880	2545.81	1.09132	Sons	0.20972
Odds of mothers living long	Urban vs Rural	0.773448	0.624604	0.957761	440	2880	2545.81	1.06159	Sons	0.0184875	*
Odds of mothers living long	BMI	0.8394	0.76803	0.917401	633	4113	3594.69	1.073	Daughters	0.0001127	**
Odds of mothers living long	BMI^2	1.01675	0.966806	1.06928	633	4113	3594.69	1.07136	Daughters	0.517952
Odds of mothers living long	Birth year	0.939437	0.929275	0.94971	633	4113	3594.69	1.07588	Daughters	0	**
Odds of mothers living long	Un- vs skilled	1.39207	1.15206	1.68209	633	4113	3594.69	1.15104	Daughters	0.0006127	**
Odds of mothers living long	Urban vs Rural	0.914642	0.755133	1.10784	633	4113	3594.69	1.08535	Daughters	0.3615
Odds of mothers living long	Thorax circumference	0.841615	0.788898	0.897856	1115	7364	6391.85	1.01037	All children	2e-07	**
Odds of mothers living long	Thorax circumference^2	0.996513	0.962491	1.03174	1115	7364	6391.85	1.00993	All children	0.843782
Odds of mothers living long	Birth year	0.944069	0.936276	0.951926	1115	7364	6391.85	1.06108	All children	0	**
Odds of mothers living long	Un- vs skilled	1.28448	1.1125	1.48305	1115	7364	6391.85	1.12875	All children	0.0006412	**
Odds of mothers living long	Urban vs Rural	0.835368	0.728131	0.958399	1115	7364	6391.85	1.07763	All children	0.0102844	*
Odds of mothers living long	Thorax circumference	0.850398	0.766618	0.943334	460	3054	2664.61	1.00829	Sons	0.002196	**
Odds of mothers living long	Thorax circumference^2	0.96144	0.90396	1.02258	460	3054	2664.61	1.00694	Sons	0.211234
Odds of mothers living long	Birth year	0.949124	0.936627	0.961788	460	3054	2664.61	1.0497	Sons	0	**
Odds of mothers living long	Un- vs skilled	1.13719	0.906497	1.4266	460	3054	2664.61	1.09307	Sons	0.266412
Odds of mothers living long	Urban vs Rural	0.755888	0.614229	0.930218	460	3054	2664.61	1.06643	Sons	0.0082142	*
Odds of mothers living long	Thorax circumference	0.826796	0.75997	0.899499	655	4310	3731.8	1.04557	Daughters	9.7e-06	**
Odds of mothers living long	Thorax circumference^2	1.02997	0.983241	1.07892	655	4310	3731.8	1.04432	Daughters	0.212575
Odds of mothers living long	Birth year	0.940081	0.930097	0.950172	655	4310	3731.8	1.0732	Daughters	0	**
Odds of mothers living long	Un- vs skilled	1.4122	1.17132	1.70262	655	4310	3731.8	1.15555	Daughters	0.0002979	**
Odds of mothers living long	Urban vs Rural	0.917551	0.762431	1.10423	655	4310	3731.8	1.09306	Daughters	0.36248
Odds of mothers living long	Handgrip strength	0.990597	0.926827	1.05876	977	6059	5557.18	1.04253	All children	0.78081
Odds of mothers living long	Handgrip strength^2	1.00992	0.97307	1.04816	977	6059	5557.18	1.05502	All children	0.602824
Odds of mothers living long	Birth year	0.952158	0.943541	0.960853	977	6059	5557.18	1.06943	All children	0	**
Odds of mothers living long	Un- vs skilled	1.25417	1.075	1.4632	977	6059	5557.18	1.12815	All children	0.0039827	**
Odds of mothers living long	Urban vs Rural	0.787795	0.679121	0.913858	977	6059	5557.18	1.08102	All children	0.0016362	**
Odds of mothers living long	Handgrip strength	1.00253	0.899685	1.11712	408	2517	2338.68	1.04095	Sons	0.963574
Odds of mothers living long	Handgrip strength^2	0.970949	0.911715	1.03403	408	2517	2338.68	1.05315	Sons	0.358629
Odds of mothers living long	Birth year	0.959907	0.946063	0.973954	408	2517	2338.68	1.05903	Sons	0	**
Odds of mothers living long	Un- vs skilled	1.09578	0.861296	1.39411	408	2517	2338.68	1.09817	Sons	0.456548
Odds of mothers living long	Urban vs Rural	0.724851	0.580161	0.905626	408	2517	2338.68	1.07257	Sons	0.0046179	**
Odds of mothers living long	Handgrip strength	0.981492	0.901719	1.06832	569	3542	3223.04	1.04377	Daughters	0.665798
Odds of mothers living long	Handgrip strength^2	1.03785	0.99016	1.08783	569	3542	3223.04	1.05369	Daughters	0.121638
Odds of mothers living long	Birth year	0.946827	0.935806	0.957979	569	3542	3223.04	1.07732	Daughters	0	**
Odds of mothers living long	Un- vs skilled	1.39244	1.13822	1.70344	569	3542	3223.04	1.1515	Daughters	0.001288	**
Odds of mothers living long	Urban vs Rural	0.845076	0.691383	1.03294	569	3542	3223.04	1.08979	Daughters	0.100266
Odds of mothers living long	Cranial volume	0.931189	0.873913	0.992219	1115	7363	6414.78	1.00153	All children	0.0277261	*
Odds of mothers living long	Cranial volume^2	0.994156	0.954087	1.03591	1115	7363	6414.78	1.00167	All children	0.780065
Odds of mothers living long	Birth year	0.944433	0.936657	0.952274	1115	7363	6414.78	1.06037	All children	0	**
Odds of mothers living long	Un- vs skilled	1.27467	1.1042	1.47145	1115	7363	6414.78	1.129	All children	0.0009222	**
Odds of mothers living long	Urban vs Rural	0.8367	0.729303	0.959913	1115	7363	6414.78	1.08027	All children	0.0109694	*
Odds of mothers living long	Cranial volume	1.00941	0.915007	1.11355	460	3054	2677.06	1.00664	Sons	0.851684
Odds of mothers living long	Cranial volume^2	0.998288	0.937659	1.06284	460	3054	2677.06	1.00655	Sons	0.957252
Odds of mothers living long	Birth year	0.950266	0.937839	0.962856	460	3054	2677.06	1.04323	Sons	0	**
Odds of mothers living long	Un- vs skilled	1.11826	0.891816	1.40221	460	3054	2677.06	1.09278	Sons	0.332943
Odds of mothers living long	Urban vs Rural	0.769994	0.626023	0.947076	460	3054	2677.06	1.06467	Sons	0.0133301	*
Odds of mothers living long	Cranial volume	0.879304	0.808684	0.956091	655	4309	3741.51	1.00099	Daughters	0.0026027	**
Odds of mothers living long	Cranial volume^2	0.989955	0.936556	1.0464	655	4309	3741.51	1.00114	Daughters	0.721218
Odds of mothers living long	Birth year	0.940392	0.930413	0.950477	655	4309	3741.51	1.07306	Daughters	0	**
Odds of mothers living long	Un- vs skilled	1.3987	1.16033	1.68604	655	4309	3741.51	1.15584	Daughters	0.0004316	**
Odds of mothers living long	Urban vs Rural	0.901632	0.74949	1.08466	655	4309	3741.51	1.09057	Daughters	0.272143
Odds of mothers living long	Height	0.862393	0.809036	0.91927	1114	7367	6395.21	1.01054	All children	5.5e-06	**
Odds of mothers living long	Height^2	1.01895	0.97579	1.06402	1114	7367	6395.21	1.00504	All children	0.395244
Odds of mothers living long	Birth year	0.944573	0.936777	0.952434	1114	7367	6395.21	1.06283	All children	0	**
Odds of mothers living long	Un- vs skilled	1.30822	1.13254	1.51116	1114	7367	6395.21	1.13663	All children	0.0002607	**
Odds of mothers living long	Urban vs Rural	0.827391	0.721039	0.94943	1114	7367	6395.21	1.07967	All children	0.0069503	*
Odds of mothers living long	Height	0.872132	0.787067	0.966392	459	3056	2666.11	1.01839	Sons	0.0089794	*
Odds of mothers living long	Height^2	0.98453	0.916481	1.05763	459	3056	2666.11	1.00446	Sons	0.669632
Odds of mothers living long	Birth year	0.949786	0.937342	0.962395	459	3056	2666.11	1.04735	Sons	0	**
Odds of mothers living long	Un- vs skilled	1.15224	0.917773	1.44661	459	3056	2666.11	1.10144	Sons	0.222171
Odds of mothers living long	Urban vs Rural	0.750797	0.60977	0.924442	459	3056	2666.11	1.07028	Sons	0.0069321	*
Odds of mothers living long	Height	0.858721	0.790827	0.932445	655	4311	3735.56	1.0161	Daughters	0.0002896	**
Odds of mothers living long	Height^2	1.04144	0.985602	1.10043	655	4311	3735.56	1.01256	Daughters	0.148708
Odds of mothers living long	Birth year	0.940894	0.930888	0.951007	655	4311	3735.56	1.07435	Daughters	0	**
Odds of mothers living long	Un- vs skilled	1.43607	1.19051	1.73229	655	4311	3735.56	1.16312	Daughters	0.0001553	**
Odds of mothers living long	Urban vs Rural	0.902752	0.750345	1.08612	655	4311	3735.56	1.09015	Daughters	0.278198
Odds of mothers living long	Leg length	0.89084	0.836877	0.948282	1110	7361	6383.56	1.006	All children	0.0002883	**
Odds of mothers living long	Leg length^2	1.03955	0.997878	1.08297	1110	7361	6383.56	1.00388	All children	0.0631418
Odds of mothers living long	Birth year	0.94487	0.937059	0.952746	1110	7361	6383.56	1.06281	All children	0	**
Odds of mothers living long	Un- vs skilled	1.30067	1.12596	1.50249	1110	7361	6383.56	1.13432	All children	0.0003542	**
Odds of mothers living long	Urban vs Rural	0.836462	0.728866	0.959942	1110	7361	6383.56	1.07918	All children	0.0110251	*
Odds of mothers living long	Leg length	0.896145	0.811095	0.990114	456	3050	2655.8	1.00864	Sons	0.0311425	*
Odds of mothers living long	Leg length^2	1.01139	0.946089	1.08119	456	3050	2655.8	1.00433	Sons	0.739479
Odds of mothers living long	Birth year	0.950203	0.937718	0.962855	456	3050	2655.8	1.04609	Sons	0	**
Odds of mothers living long	Un- vs skilled	1.15437	0.919713	1.44891	456	3050	2655.8	1.09647	Sons	0.215666
Odds of mothers living long	Urban vs Rural	0.762979	0.619659	0.939449	456	3050	2655.8	1.06544	Sons	0.0108229	*
Odds of mothers living long	Leg length	0.889482	0.8205	0.964263	654	4311	3734.92	1.01206	Daughters	0.0044615	**
Odds of mothers living long	Leg length^2	1.05825	1.0042	1.1152	654	4311	3734.92	1.00922	Daughters	0.0342791	*
Odds of mothers living long	Birth year	0.941214	0.931197	0.95134	654	4311	3734.92	1.07565	Daughters	0	**
Odds of mothers living long	Un- vs skilled	1.42047	1.17737	1.71375	654	4311	3734.92	1.16306	Daughters	0.0002473	**
Odds of mothers living long	Urban vs Rural	0.907507	0.754244	1.09191	654	4311	3734.92	1.09117	Daughters	0.3038
Odds of mothers living long	Lung capacity	0.924225	0.860153	0.993068	914	5704	5188.52	1.02195	All children	0.0315774	*
Odds of mothers living long	Lung capacity^2	0.979297	0.936989	1.02352	914	5704	5188.52	1.02852	All children	0.353183
Odds of mothers living long	Birth year	0.948073	0.939193	0.957038	914	5704	5188.52	1.07022	All children	0	**
Odds of mothers living long	Un- vs skilled	1.26241	1.0767	1.48016	914	5704	5188.52	1.12842	All children	0.0041023	**
Odds of mothers living long	Urban vs Rural	0.772371	0.661648	0.901621	914	5704	5188.52	1.07831	All children	0.0010688	**
Odds of mothers living long	Lung capacity	0.892834	0.794921	1.00281	359	2292	2074.09	1.03027	Sons	0.0557896
Odds of mothers living long	Lung capacity^2	0.972827	0.906093	1.04448	359	2292	2074.09	1.02599	Sons	0.447364
Odds of mothers living long	Birth year	0.955803	0.941043	0.970794	359	2292	2074.09	1.05271	Sons	0	**
Odds of mothers living long	Un- vs skilled	1.13359	0.878663	1.46247	359	2292	2074.09	1.08834	Sons	0.334683
Odds of mothers living long	Urban vs Rural	0.738313	0.582228	0.936241	359	2292	2074.09	1.06955	Sons	0.0122922	*
Odds of mothers living long	Lung capacity	0.9422	0.859298	1.0331	555	3412	3123.05	1.03018	Daughters	0.205169
Odds of mothers living long	Lung capacity^2	0.985306	0.931768	1.04192	555	3412	3123.05	1.03099	Daughters	0.603551
Odds of mothers living long	Birth year	0.943464	0.932351	0.954709	555	3412	3123.05	1.08319	Daughters	0	**
Odds of mothers living long	Un- vs skilled	1.35987	1.10804	1.66894	555	3412	3123.05	1.15857	Daughters	0.0032625	**
Odds of mothers living long	Urban vs Rural	0.798107	0.649026	0.981432	555	3412	3123.05	1.09907	Daughters	0.0325475	*
Odds of mothers living long	Jaw width	0.902752	0.83006	0.981809	672	5112	3970.05	1.00177	All children	0.0169139	*
Odds of mothers living long	Jaw width^2	0.968784	0.917654	1.02276	672	5112	3970.05	1.00236	All children	0.251634
Odds of mothers living long	Birth year	0.923158	0.912517	0.933924	672	5112	3970.05	1.09479	All children	0	**
Odds of mothers living long	Un- vs skilled	1.32029	1.10008	1.58459	672	5112	3970.05	1.12834	All children	0.0028407	**
Odds of mothers living long	Urban vs Rural	0.763072	0.639378	0.910696	672	5112	3970.05	1.06979	All children	0.0027295	**
Odds of mothers living long	Jaw width	0.923185	0.805245	1.0584	274	2052	1631.67	1.00189	Sons	0.251759
Odds of mothers living long	Jaw width^2	0.902091	0.818996	0.993618	274	2052	1631.67	1.00475	Sons	0.036634	*
Odds of mothers living long	Birth year	0.930639	0.913651	0.947943	274	2052	1631.67	1.07596	Sons	0	**
Odds of mothers living long	Un- vs skilled	1.13482	0.847515	1.51952	274	2052	1631.67	1.09035	Sons	0.395797
Odds of mothers living long	Urban vs Rural	0.767606	0.588965	1.00043	274	2052	1631.67	1.04133	Sons	0.0503739
Odds of mothers living long	Jaw width	0.885833	0.79625	0.985496	398	3060	2342.95	1.00146	Daughters	0.0258434	*
Odds of mothers living long	Jaw width^2	1.01829	0.951688	1.08954	398	3060	2342.95	1.0014	Daughters	0.599532
Odds of mothers living long	Birth year	0.917413	0.903729	0.931305	398	3060	2342.95	1.1104	Daughters	0	**
Odds of mothers living long	Un- vs skilled	1.47186	1.16214	1.86413	398	3060	2342.95	1.15924	Daughters	0.0013436	**
Odds of mothers living long	Urban vs Rural	0.758889	0.597039	0.964614	398	3060	2342.95	1.09061	Daughters	0.0241748	*
Odds of mothers living long	Shoulder width	0.856983	0.803958	0.913505	1111	7362	6380.48	1.01947	All children	2.2e-06	**
Odds of mothers living long	Shoulder width^2	0.992706	0.956619	1.03015	1111	7362	6380.48	1.02029	All children	0.698373
Odds of mothers living long	Birth year	0.943757	0.935938	0.951642	1111	7362	6380.48	1.06482	All children	0	**
Odds of mothers living long	Un- vs skilled	1.29017	1.11732	1.48975	1111	7362	6380.48	1.12921	All children	0.0005175	**
Odds of mothers living long	Urban vs Rural	0.846911	0.737939	0.971975	1111	7362	6380.48	1.08036	All children	0.0180567	*
Odds of mothers living long	Shoulder width	0.871868	0.788964	0.963484	456	3054	2653.36	1.00575	Sons	0.0071523	*
Odds of mothers living long	Shoulder width^2	0.97405	0.917482	1.03411	456	3054	2653.36	1.00736	Sons	0.389062
Odds of mothers living long	Birth year	0.949126	0.936605	0.961814	456	3054	2653.36	1.0516	Sons	0	**
Odds of mothers living long	Un- vs skilled	1.15438	0.919792	1.4488	456	3054	2653.36	1.09538	Sons	0.215485
Odds of mothers living long	Urban vs Rural	0.771325	0.626446	0.949711	456	3054	2653.36	1.06571	Sons	0.014443	*
Odds of mothers living long	Shoulder width	0.84761	0.77931	0.921896	655	4308	3734.55	1.04644	Daughters	0.0001147	**
Odds of mothers living long	Shoulder width^2	1.00516	0.958476	1.05412	655	4308	3734.55	1.03979	Daughters	0.831973
Odds of mothers living long	Birth year	0.939967	0.929953	0.950089	655	4308	3734.55	1.07471	Daughters	0	**
Odds of mothers living long	Un- vs skilled	1.3993	1.16082	1.68676	655	4308	3734.55	1.15439	Daughters	0.0004245	**
Odds of mothers living long	Urban vs Rural	0.921382	0.765453	1.10908	655	4308	3734.55	1.09574	Daughters	0.386729
Odds of mothers living long	Hip width	0.882304	0.827393	0.940859	1112	7351	6389.99	1.0067	All children	0.0001338	**
Odds of mothers living long	Hip width^2	0.993084	0.95072	1.03734	1112	7351	6389.99	1.0049	All children	0.755052
Odds of mothers living long	Birth year	0.943724	0.935922	0.951591	1112	7351	6389.99	1.06346	All children	0	**
Odds of mothers living long	Un- vs skilled	1.27837	1.10693	1.47636	1112	7351	6389.99	1.13044	All children	0.0008293	**
Odds of mothers living long	Urban vs Rural	0.841418	0.733236	0.965562	1112	7351	6389.99	1.08011	All children	0.0139302	*
Odds of mothers living long	Hip width	0.889849	0.804166	0.984661	459	3051	2666.22	1.00542	Sons	0.0238711	*
Odds of mothers living long	Hip width^2	0.968892	0.905026	1.03726	459	3051	2666.22	1.00663	Sons	0.363699
Odds of mothers living long	Birth year	0.949289	0.936826	0.961917	459	3051	2666.22	1.04963	Sons	0	**
Odds of mothers living long	Un- vs skilled	1.11929	0.892003	1.4045	459	3051	2666.22	1.09264	Sons	0.330489
Odds of mothers living long	Urban vs Rural	0.773386	0.628607	0.95151	459	3051	2666.22	1.06387	Sons	0.0151	*
Odds of mothers living long	Hip width	0.875471	0.805484	0.95154	653	4300	3730.72	1.0092	Daughters	0.0017572	**
Odds of mothers living long	Hip width^2	1.01389	0.95759	1.0735	653	4300	3730.72	1.00454	Daughters	0.63608
Odds of mothers living long	Birth year	0.939635	0.929624	0.949753	653	4300	3730.72	1.07533	Daughters	0	**
Odds of mothers living long	Un- vs skilled	1.41276	1.17131	1.70399	653	4300	3730.72	1.15947	Daughters	0.0003021	**
Odds of mothers living long	Urban vs Rural	0.908574	0.754809	1.09366	653	4300	3730.72	1.09353	Daughters	0.310813
Odds of mothers living long	Shoulder to hip ratio	0.976553	0.913516	1.04394	1111	7359	6399.98	1.24026	All children	0.485862
Odds of mothers living long	Shoulder to hip ratio^2	1.00531	0.995174	1.01555	1111	7359	6399.98	1.23984	All children	0.305594
Odds of mothers living long	Birth year	0.944414	0.936623	0.95227	1111	7359	6399.98	1.06057	All children	0	**
Odds of mothers living long	Un- vs skilled	1.27919	1.10798	1.47685	1111	7359	6399.98	1.12958	All children	0.0007832	**
Odds of mothers living long	Urban vs Rural	0.837232	0.729673	0.960646	1111	7359	6399.98	1.07954	All children	0.0113335	*
Odds of mothers living long	Shoulder to hip ratio	0.964079	0.867358	1.07158	457	3054	2660.9	1.19529	Sons	0.497645
Odds of mothers living long	Shoulder to hip ratio^2	1.01038	0.991742	1.02937	457	3054	2660.9	1.19474	Sons	0.276994
Odds of mothers living long	Birth year	0.950247	0.937776	0.962883	457	3054	2660.9	1.04317	Sons	0	**
Odds of mothers living long	Un- vs skilled	1.1317	0.902144	1.41968	457	3054	2660.9	1.0929	Sons	0.284777
Odds of mothers living long	Urban vs Rural	0.773142	0.628101	0.951675	457	3054	2660.9	1.06515	Sons	0.0152145	*
Odds of mothers living long	Shoulder to hip ratio	0.981739	0.89928	1.07176	654	4305	3745.45	1.09472	Daughters	0.680534
Odds of mothers living long	Shoulder to hip ratio^2	0.994353	0.970389	1.01891	654	4305	3745.45	1.09266	Daughters	0.649136
Odds of mothers living long	Birth year	0.940292	0.930309	0.950382	654	4305	3745.45	1.07358	Daughters	0	**
Odds of mothers living long	Un- vs skilled	1.40169	1.16281	1.68964	654	4305	3745.45	1.1573	Daughters	0.0003967	**
Odds of mothers living long	Urban vs Rural	0.897544	0.746154	1.07965	654	4305	3745.45	1.09056	Daughters	0.251438
Odds of mothers living long	Face width	0.943561	0.883121	1.00814	1113	7361	6406.04	1.00386	All children	0.085436
Odds of mothers living long	Face width^2	0.965956	0.922517	1.01144	1113	7361	6406.04	1.00331	All children	0.140101
Odds of mothers living long	Birth year	0.944493	0.936705	0.952346	1113	7361	6406.04	1.0596	All children	0	**
Odds of mothers living long	Un- vs skilled	1.26025	1.09154	1.45503	1113	7361	6406.04	1.12803	All children	0.0016078	**
Odds of mothers living long	Urban vs Rural	0.832508	0.725561	0.955219	1113	7361	6406.04	1.08029	All children	0.0089745	*
Odds of mothers living long	Face width	0.931568	0.840453	1.03256	459	3052	2670.18	1.004	Sons	0.177077
Odds of mothers living long	Face width^2	0.96264	0.89727	1.03277	459	3052	2670.18	1.00339	Sons	0.288604
Odds of mothers living long	Birth year	0.950598	0.93814	0.963223	459	3052	2670.18	1.04469	Sons	0	**
Odds of mothers living long	Un- vs skilled	1.11095	0.885634	1.39359	459	3052	2670.18	1.09075	Sons	0.362936
Odds of mothers living long	Urban vs Rural	0.775389	0.630187	0.954047	459	3052	2670.18	1.06607	Sons	0.016189	*
Odds of mothers living long	Face width	0.952563	0.873616	1.03864	654	4309	3744.03	1.00419	Daughters	0.270902
Odds of mothers living long	Face width^2	0.96957	0.912323	1.03041	654	4309	3744.03	1.00408	Daughters	0.319632
Odds of mothers living long	Birth year	0.940241	0.93026	0.950329	654	4309	3744.03	1.07148	Daughters	0	**
Odds of mothers living long	Un- vs skilled	1.38294	1.14716	1.66718	654	4309	3744.03	1.15607	Daughters	0.0006752	**
Odds of mothers living long	Urban vs Rural	0.887509	0.737687	1.06776	654	4309	3744.03	1.09029	Daughters	0.205878
Odds of mothers living long	Face roundness	0.998477	0.935946	1.06519	1113	7351	6408.37	1.01816	All children	0.963154
Odds of mothers living long	Face roundness^2	1.00544	0.961214	1.0517	1113	7351	6408.37	1.0176	All children	0.813137
Odds of mothers living long	Birth year	0.944372	0.936586	0.952222	1113	7351	6408.37	1.06067	All children	0	**
Odds of mothers living long	Un- vs skilled	1.26617	1.09666	1.46188	1113	7351	6408.37	1.12874	All children	0.00129	**
Odds of mothers living long	Urban vs Rural	0.830264	0.72366	0.952574	1113	7351	6408.37	1.07947	All children	0.0079796	*
Odds of mothers living long	Face roundness	1.00098	0.903734	1.1087	459	3047	2672.21	1.04007	Sons	0.984957
Odds of mothers living long	Face roundness^2	0.996975	0.931843	1.06666	459	3047	2672.21	1.03157	Sons	0.929963
Odds of mothers living long	Birth year	0.950684	0.93823	0.963303	459	3047	2672.21	1.04557	Sons	0	**
Odds of mothers living long	Un- vs skilled	1.1127	0.88705	1.39575	459	3047	2672.21	1.09141	Sons	0.355748
Odds of mothers living long	Urban vs Rural	0.771338	0.626697	0.949361	459	3047	2672.21	1.07012	Sons	0.0142687	*
Odds of mothers living long	Face roundness	0.997887	0.917663	1.08512	654	4304	3744.17	1.00852	Daughters	0.96054
Odds of mothers living long	Face roundness^2	1.01123	0.951546	1.07466	654	4304	3744.17	1.0096	Daughters	0.718972
Odds of mothers living long	Birth year	0.940025	0.930036	0.950121	654	4304	3744.17	1.07446	Daughters	0	**
Odds of mothers living long	Un- vs skilled	1.39211	1.15473	1.67829	654	4304	3744.17	1.15672	Daughters	0.0005239	**
Odds of mothers living long	Urban vs Rural	0.886191	0.736579	1.06619	654	4304	3744.17	1.09035	Daughters	0.200325
Odds of mothers living long	Size PC	0.847349	0.788395	0.910711	931	5723	5262	1.00314	All children	6.7e-06	**
Odds of mothers living long	Size PC^2	0.98467	0.937043	1.03472	931	5723	5262	1.00173	All children	0.541385
Odds of mothers living long	Birth year	0.95154	0.942733	0.96043	931	5723	5262	1.06423	All children	0	**
Odds of mothers living long	Un- vs skilled	1.27756	1.09178	1.49494	931	5723	5262	1.12556	All children	0.0022493	**
Odds of mothers living long	Urban vs Rural	0.804552	0.689224	0.939177	931	5723	5262	1.07924	All children	0.0058713	*
Odds of mothers living long	Size PC	0.88513	0.7862	0.996508	383	2352	2185.16	1.00819	Sons	0.0436108	*
Odds of mothers living long	Size PC^2	0.908719	0.834025	0.990102	383	2352	2185.16	1.00596	Sons	0.0287226	*
Odds of mothers living long	Birth year	0.959935	0.945648	0.974438	383	2352	2185.16	1.0554	Sons	1e-07	**
Odds of mothers living long	Un- vs skilled	1.14303	0.893244	1.46266	383	2352	2185.16	1.09996	Sons	0.287967
Odds of mothers living long	Urban vs Rural	0.738099	0.584993	0.931277	383	2352	2185.16	1.07369	Sons	0.0104605	*
Odds of mothers living long	Size PC	0.823122	0.751007	0.902161	548	3371	3077.7	1.0054	Daughters	3.17e-05	**
Odds of mothers living long	Size PC^2	1.03767	0.976356	1.10285	548	3371	3077.7	1.00297	Daughters	0.234042
Odds of mothers living long	Birth year	0.945661	0.934463	0.956992	548	3371	3077.7	1.07243	Daughters	0	**
Odds of mothers living long	Un- vs skilled	1.39256	1.1347	1.70903	548	3371	3077.7	1.14489	Daughters	0.0015272	**
Odds of mothers living long	Urban vs Rural	0.87177	0.707247	1.07456	548	3371	3077.7	1.0854	Daughters	0.198435
Odds of mothers living long	Breast development rate	0.870307	0.784227	0.965836	496	2886	2753.74	1.01437	Daughters	0.0089453	*
Odds of mothers living long	Breast development rate^2	0.928179	0.858207	1.00385	496	2886	2753.74	1.011	Daughters	0.0623562
Odds of mothers living long	Birth year	0.950875	0.938811	0.963095	496	2886	2753.74	1.08027	Daughters	0	**
Odds of mothers living long	Un- vs skilled	1.38505	1.11593	1.71909	496	2886	2753.74	1.1631	Daughters	0.003127	**
Odds of mothers living long	Urban vs Rural	0.760345	0.606483	0.95324	496	2886	2753.74	1.10014	Daughters	0.0175444	*

## Sheet: squared Fathers RMS
Trait	term	odds ratio	lowCI	upCI	N 90 percentile	N 10-60 percentile	aic	vif	sex	P	signif
Odds of fathers living long	Weight	0.978579	0.914985	1.04659	1159	6498	6385.15	1.1177	All children	0.52764
Odds of fathers living long	Weight^2	0.983998	0.949689	1.01955	1159	6498	6385.15	1.11631	All children	0.372976
Odds of fathers living long	Birth year	0.966399	0.959566	0.973281	1159	6498	6385.15	1.06584	All children	0	**
Odds of fathers living long	SEP 1 vs 2	1.37515	1.17248	1.61286	1159	6498	6385.15	1.17656	All children	9e-05	**
Odds of fathers living long	SEP 1 vs 3	1.94576	1.66216	2.27776	1159	6498	6385.15	1.15635	All children	0	**
Odds of fathers living long	Weight	1.00075	0.90009	1.11266	489	2794	2701.05	1.11196	Sons	0.98896
Odds of fathers living long	Weight^2	0.96872	0.912548	1.02835	489	2794	2701.05	1.11189	Sons	0.297075
Odds of fathers living long	Birth year	0.961552	0.950695	0.972534	489	2794	2701.05	1.07581	Sons	0	**
Odds of fathers living long	SEP 1 vs 2	1.56365	1.22723	1.9923	489	2794	2701.05	1.1813	Sons	0.0002986	**
Odds of fathers living long	SEP 1 vs 3	2.20984	1.7236	2.83324	489	2794	2701.05	1.15227	Sons	0	**
Odds of fathers living long	Weight	0.965906	0.885253	1.05391	670	3704	3692.2	1.1272	Daughters	0.435534
Odds of fathers living long	Weight^2	0.992977	0.95061	1.03723	670	3704	3692.2	1.1233	Daughters	0.75139
Odds of fathers living long	Birth year	0.969449	0.960674	0.978305	670	3704	3692.2	1.06152	Daughters	0	**
Odds of fathers living long	SEP 1 vs 2	1.24927	1.01053	1.54441	670	3704	3692.2	1.17416	Daughters	0.0397081	*
Odds of fathers living long	SEP 1 vs 3	1.777	1.44915	2.17902	670	3704	3692.2	1.1588	Daughters	0	**
Odds of fathers living long	BMI	0.956427	0.892671	1.02474	1159	6496	6380.9	1.10264	All children	0.205605
Odds of fathers living long	BMI^2	0.974249	0.937793	1.01212	1159	6496	6380.9	1.10201	All children	0.180004
Odds of fathers living long	Birth year	0.966534	0.959702	0.973415	1159	6496	6380.9	1.06321	All children	0	**
Odds of fathers living long	SEP 1 vs 2	1.37319	1.17097	1.61033	1159	6496	6380.9	1.17395	All children	9.55e-05	**
Odds of fathers living long	SEP 1 vs 3	1.93747	1.6554	2.2676	1159	6496	6380.9	1.15272	All children	0	**
Odds of fathers living long	BMI	0.945564	0.850013	1.05186	489	2792	2698.88	1.0805	Sons	0.303093
Odds of fathers living long	BMI^2	0.973295	0.917582	1.03239	489	2792	2698.88	1.08091	Sons	0.36812
Odds of fathers living long	Birth year	0.962032	0.951174	0.973014	489	2792	2698.88	1.0708	Sons	0	**
Odds of fathers living long	SEP 1 vs 2	1.56324	1.22702	1.99159	489	2792	2698.88	1.17969	Sons	0.0002995	**
Odds of fathers living long	SEP 1 vs 3	2.20506	1.7205	2.8261	489	2792	2698.88	1.14813	Sons	0	**
Odds of fathers living long	BMI	0.965697	0.881951	1.0574	670	3704	3690.63	1.12177	Daughters	0.45076
Odds of fathers living long	BMI^2	0.974662	0.92668	1.02513	670	3704	3690.63	1.11971	Daughters	0.319046
Odds of fathers living long	Birth year	0.969489	0.96072	0.978339	670	3704	3690.63	1.05895	Daughters	0	**
Odds of fathers living long	SEP 1 vs 2	1.2455	1.00776	1.53932	670	3704	3690.63	1.17076	Daughters	0.0422076	*
Odds of fathers living long	SEP 1 vs 3	1.76785	1.44208	2.16721	670	3704	3690.63	1.15518	Daughters	0	**
Odds of fathers living long	Thorax circumference	0.939267	0.880614	1.00183	1198	6830	6630.15	1.07333	All children	0.0568512
Odds of fathers living long	Thorax circumference^2	0.993856	0.960078	1.02882	1198	6830	6630.15	1.07215	All children	0.726856
Odds of fathers living long	Birth year	0.965968	0.959278	0.972705	1198	6830	6630.15	1.0619	All children	0	**
Odds of fathers living long	SEP 1 vs 2	1.39557	1.19348	1.63188	1198	6830	6630.15	1.17041	All children	2.97e-05	**
Odds of fathers living long	SEP 1 vs 3	1.95133	1.67093	2.2788	1198	6830	6630.15	1.14843	All children	0	**
Odds of fathers living long	Thorax circumference	0.96016	0.867929	1.06219	505	2944	2802.46	1.0883	Sons	0.430104
Odds of fathers living long	Thorax circumference^2	0.984213	0.933059	1.03817	505	2944	2802.46	1.08715	Sons	0.558982
Odds of fathers living long	Birth year	0.960536	0.949912	0.971279	505	2944	2802.46	1.06786	Sons	0	**
Odds of fathers living long	SEP 1 vs 2	1.60005	1.26061	2.03088	505	2944	2802.46	1.1757	Sons	0.0001117	**
Odds of fathers living long	SEP 1 vs 3	2.24298	1.75796	2.86181	505	2944	2802.46	1.14603	Sons	0	**
Odds of fathers living long	Thorax circumference	0.926116	0.851509	1.00726	693	3886	3835	1.0656	Daughters	0.0732678
Odds of fathers living long	Thorax circumference^2	1.00112	0.956415	1.04792	693	3886	3835	1.06367	Daughters	0.961671
Odds of fathers living long	Birth year	0.969426	0.960831	0.978097	693	3886	3835	1.05977	Daughters	0	**
Odds of fathers living long	SEP 1 vs 2	1.25989	1.02375	1.55049	693	3886	3835	1.16747	Daughters	0.0291395	*
Odds of fathers living long	SEP 1 vs 3	1.7632	1.44157	2.15659	693	3886	3835	1.15009	Daughters	0	**
Odds of fathers living long	Handgrip strength	1.06875	0.997504	1.14509	1011	5557	5527.57	1.08114	All children	0.0588942
Odds of fathers living long	Handgrip strength^2	0.998712	0.959835	1.03916	1011	5557	5527.57	1.09063	All children	0.949253
Odds of fathers living long	Birth year	0.966136	0.958563	0.973768	1011	5557	5527.57	1.07428	All children	0	**
Odds of fathers living long	SEP 1 vs 2	1.38945	1.16935	1.65099	1011	5557	5527.57	1.16827	All children	0.0001856	**
Odds of fathers living long	SEP 1 vs 3	2.03914	1.72319	2.41303	1011	5557	5527.57	1.15199	All children	0	**
Odds of fathers living long	Handgrip strength	1.15887	1.03571	1.29666	426	2394	2334.68	1.15771	Sons	0.0101074	*
Odds of fathers living long	Handgrip strength^2	0.974688	0.916445	1.03663	426	2394	2334.68	1.16456	Sons	0.414776
Odds of fathers living long	Birth year	0.962683	0.950668	0.97485	426	2394	2334.68	1.07304	Sons	0	**
Odds of fathers living long	SEP 1 vs 2	1.52794	1.17286	1.99053	426	2394	2334.68	1.16937	Sons	0.0016805	**
Odds of fathers living long	SEP 1 vs 3	2.3231	1.78669	3.02055	426	2394	2334.68	1.14632	Sons	0	**
Odds of fathers living long	Handgrip strength	1.01181	0.926253	1.10528	585	3163	3198.88	1.04949	Daughters	0.794466
Odds of fathers living long	Handgrip strength^2	1.01289	0.960832	1.06776	585	3163	3198.88	1.05999	Daughters	0.634284
Odds of fathers living long	Birth year	0.968471	0.958738	0.978302	585	3163	3198.88	1.07471	Daughters	0	**
Odds of fathers living long	SEP 1 vs 2	1.28277	1.02122	1.61131	585	3163	3198.88	1.17107	Daughters	0.0323189	*
Odds of fathers living long	SEP 1 vs 3	1.84792	1.48331	2.30214	585	3163	3198.88	1.15694	Daughters	0	**
Odds of fathers living long	Cranial volume	1.01613	0.953929	1.08239	1197	6831	6631.59	1.01686	All children	0.619543
Odds of fathers living long	Cranial volume^2	0.997835	0.958425	1.03887	1197	6831	6631.59	1.01652	All children	0.916041
Odds of fathers living long	Birth year	0.966219	0.959527	0.972958	1197	6831	6631.59	1.0618	All children	0	**
Odds of fathers living long	SEP 1 vs 2	1.39074	1.18939	1.62617	1197	6831	6631.59	1.17039	All children	3.57e-05	**
Odds of fathers living long	SEP 1 vs 3	1.94275	1.66365	2.26868	1197	6831	6631.59	1.14846	All children	0	**
Odds of fathers living long	Cranial volume	1.06478	0.963481	1.17673	504	2944	2798.98	1.04443	Sons	0.218468
Odds of fathers living long	Cranial volume^2	0.981574	0.921428	1.04565	504	2944	2798.98	1.04416	Sons	0.564314
Odds of fathers living long	Birth year	0.960603	0.949971	0.971353	504	2944	2798.98	1.06865	Sons	0	**
Odds of fathers living long	SEP 1 vs 2	1.60589	1.26505	2.03855	504	2944	2798.98	1.17655	Sons	9.96e-05	**
Odds of fathers living long	SEP 1 vs 3	2.22938	1.7475	2.84414	504	2944	2798.98	1.14498	Sons	0	**
Odds of fathers living long	Cranial volume	0.987791	0.910045	1.07218	693	3887	3838.69	1.00602	Daughters	0.768984
Odds of fathers living long	Cranial volume^2	1.00669	0.95493	1.06126	693	3887	3838.69	1.00512	Daughters	0.804422
Odds of fathers living long	Birth year	0.969756	0.961166	0.978423	693	3887	3838.69	1.05851	Daughters	0	**
Odds of fathers living long	SEP 1 vs 2	1.25503	1.01981	1.54451	693	3887	3838.69	1.16838	Daughters	0.0319395	*
Odds of fathers living long	SEP 1 vs 3	1.76148	1.44018	2.15444	693	3887	3838.69	1.15081	Daughters	0	**
Odds of fathers living long	Height	1.00828	0.945986	1.07467	1198	6834	6636.02	1.02387	All children	0.800016
Odds of fathers living long	Height^2	0.985602	0.941832	1.03141	1198	6834	6636.02	1.01802	All children	0.531493
Odds of fathers living long	Birth year	0.966085	0.959382	0.972835	1198	6834	6636.02	1.06613	All children	0	**
Odds of fathers living long	SEP 1 vs 2	1.38786	1.18665	1.62318	1198	6834	6636.02	1.17428	All children	4.1e-05	**
Odds of fathers living long	SEP 1 vs 3	1.94088	1.66102	2.26789	1198	6834	6636.02	1.15766	All children	0	**
Odds of fathers living long	Height	1.04908	0.943827	1.16607	505	2946	2800.54	1.0483	Sons	0.37442
Odds of fathers living long	Height^2	0.925495	0.856911	0.999569	505	2946	2800.54	1.04727	Sons	0.0487312	*
Odds of fathers living long	Birth year	0.959857	0.949209	0.970625	505	2946	2800.54	1.0747	Sons	0	**
Odds of fathers living long	SEP 1 vs 2	1.58806	1.25069	2.01643	505	2946	2800.54	1.17908	Sons	0.0001471	**
Odds of fathers living long	SEP 1 vs 3	2.21094	1.73162	2.82293	505	2946	2800.54	1.15152	Sons	0	**
Odds of fathers living long	Height	0.991324	0.914635	1.07444	693	3888	3838.44	1.0182	Daughters	0.832008
Odds of fathers living long	Height^2	1.02361	0.966834	1.08372	693	3888	3838.44	1.00794	Daughters	0.422815
Odds of fathers living long	Birth year	0.969907	0.961301	0.97859	693	3888	3838.44	1.06218	Daughters	0	**
Odds of fathers living long	SEP 1 vs 2	1.25271	1.0176	1.54213	693	3888	3838.44	1.17193	Daughters	0.0336304	*
Odds of fathers living long	SEP 1 vs 3	1.76205	1.43914	2.15741	693	3888	3838.44	1.16276	Daughters	0	**
Odds of fathers living long	Leg length	1.02294	0.95828	1.09196	1194	6827	6619.36	1.02735	All children	0.496019
Odds of fathers living long	Leg length^2	0.963191	0.920034	1.00837	1194	6827	6619.36	1.0265	All children	0.108816
Odds of fathers living long	Birth year	0.966138	0.959413	0.972909	1194	6827	6619.36	1.06874	All children	0	**
Odds of fathers living long	SEP 1 vs 2	1.38884	1.18754	1.62428	1194	6827	6619.36	1.17244	All children	3.93e-05	**
Odds of fathers living long	SEP 1 vs 3	1.92855	1.64996	2.25419	1194	6827	6619.36	1.1545	All children	0	**
Odds of fathers living long	Leg length	1.03232	0.925719	1.1512	501	2940	2783.19	1.04334	Sons	0.567303
Odds of fathers living long	Leg length^2	0.89729	0.828546	0.971738	501	2940	2783.19	1.04552	Sons	0.0077008	*
Odds of fathers living long	Birth year	0.960269	0.949573	0.971086	501	2940	2783.19	1.07458	Sons	0	**
Odds of fathers living long	SEP 1 vs 2	1.59798	1.2583	2.02937	501	2940	2783.19	1.17684	Sons	0.0001209	**
Odds of fathers living long	SEP 1 vs 3	2.20502	1.72412	2.82005	501	2940	2783.19	1.1478	Sons	0	**
Odds of fathers living long	Leg length	1.02595	0.945313	1.11345	693	3887	3838.41	1.01991	Daughters	0.539657
Odds of fathers living long	Leg length^2	1.00654	0.950636	1.06572	693	3887	3838.41	1.01532	Daughters	0.823172
Odds of fathers living long	Birth year	0.969925	0.961305	0.978622	693	3887	3838.41	1.06514	Daughters	0	**
Odds of fathers living long	SEP 1 vs 2	1.24606	1.01235	1.53371	693	3887	3838.41	1.1703	Daughters	0.0379112	*
Odds of fathers living long	SEP 1 vs 3	1.74685	1.427	2.1384	693	3887	3838.41	1.16051	Daughters	1e-07	**
Odds of fathers living long	Lung capacity	1.03264	0.959636	1.11119	931	5167	5116.05	1.09442	All children	0.390597
Odds of fathers living long	Lung capacity^2	0.997577	0.956208	1.04074	931	5167	5116.05	1.09522	All children	0.910622
Odds of fathers living long	Birth year	0.967274	0.959394	0.975219	931	5167	5116.05	1.07135	All children	0	**
Odds of fathers living long	SEP 1 vs 2	1.45147	1.21614	1.73233	931	5167	5116.05	1.17787	All children	3.66e-05	**
Odds of fathers living long	SEP 1 vs 3	2.02333	1.695	2.41525	931	5167	5116.05	1.16884	All children	0	**
Odds of fathers living long	Lung capacity	1.14008	1.01272	1.28346	382	2179	2108.77	1.19179	Sons	0.0300729	*
Odds of fathers living long	Lung capacity^2	1.01766	0.953353	1.0863	382	2179	2108.77	1.18986	Sons	0.59916
Odds of fathers living long	Birth year	0.964166	0.951454	0.977048	382	2179	2108.77	1.06881	Sons	1e-07	**
Odds of fathers living long	SEP 1 vs 2	1.64491	1.25193	2.16124	382	2179	2108.77	1.17134	Sons	0.0003528	**
Odds of fathers living long	SEP 1 vs 3	2.17618	1.64273	2.88286	382	2179	2108.77	1.15679	Sons	1e-07	**
Odds of fathers living long	Lung capacity	0.962575	0.875586	1.05821	549	2988	3009.58	1.044	Daughters	0.429957
Odds of fathers living long	Lung capacity^2	0.977908	0.922574	1.03656	549	2988	3009.58	1.04541	Daughters	0.452236
Odds of fathers living long	Birth year	0.968903	0.958862	0.97905	549	2988	3009.58	1.07718	Daughters	0	**
Odds of fathers living long	SEP 1 vs 2	1.31876	1.04495	1.66433	549	2988	3009.58	1.18309	Daughters	0.0197945	*
Odds of fathers living long	SEP 1 vs 3	1.91523	1.52407	2.40678	549	2988	3009.58	1.17764	Daughters	0	**
Odds of fathers living long	Jaw width	0.967397	0.894591	1.04613	768	4594	4292.95	1.00151	All children	0.406371
Odds of fathers living long	Jaw width^2	0.997766	0.949729	1.04823	768	4594	4292.95	1.00113	All children	0.929207
Odds of fathers living long	Birth year	0.960671	0.951757	0.969668	768	4594	4292.95	1.07817	All children	0	**
Odds of fathers living long	SEP 1 vs 2	1.64109	1.3552	1.9873	768	4594	4292.95	1.21651	All children	4e-07	**
Odds of fathers living long	SEP 1 vs 3	2.36626	1.94816	2.87409	768	4594	4292.95	1.20591	All children	0	**
Odds of fathers living long	Jaw width	1.03156	0.912564	1.16606	321	1949	1794.61	1.00366	Sons	0.61932
Odds of fathers living long	Jaw width^2	0.977558	0.901304	1.06026	321	1949	1794.61	1.00349	Sons	0.58386
Odds of fathers living long	Birth year	0.952414	0.938318	0.966722	321	1949	1794.61	1.08144	Sons	0	**
Odds of fathers living long	SEP 1 vs 2	1.82336	1.36052	2.44366	321	1949	1794.61	1.20384	Sons	5.8e-05	**
Odds of fathers living long	SEP 1 vs 3	2.59104	1.9018	3.53007	321	1949	1794.61	1.18818	Sons	0	**
Odds of fathers living long	Jaw width	0.9266	0.836744	1.02611	447	2645	2505.62	1.0025	Daughters	0.142976
Odds of fathers living long	Jaw width^2	1.01159	0.95099	1.07605	447	2645	2505.62	1.00032	Daughters	0.714635
Odds of fathers living long	Birth year	0.965741	0.954255	0.977365	447	2645	2505.62	1.07721	Daughters	0	**
Odds of fathers living long	SEP 1 vs 2	1.51784	1.17819	1.95541	447	2645	2505.62	1.22669	Daughters	0.0012435	**
Odds of fathers living long	SEP 1 vs 3	2.22267	1.72988	2.85585	447	2645	2505.62	1.21855	Daughters	0	**
Odds of fathers living long	Shoulder width	0.976069	0.918581	1.03716	1197	6825	6627.45	1.00689	All children	0.434178
Odds of fathers living long	Shoulder width^2	1.01909	0.9869	1.05234	1197	6825	6627.45	1.00858	All children	0.248155
Odds of fathers living long	Birth year	0.966214	0.959507	0.972968	1197	6825	6627.45	1.06509	All children	0	**
Odds of fathers living long	SEP 1 vs 2	1.39061	1.18925	1.62607	1197	6825	6627.45	1.17045	All children	3.6e-05	**
Odds of fathers living long	SEP 1 vs 3	1.95063	1.67026	2.27806	1197	6825	6627.45	1.1491	All children	0	**
Odds of fathers living long	Shoulder width	1.02603	0.933997	1.12714	504	2942	2798.82	1.00179	Sons	0.59198
Odds of fathers living long	Shoulder width^2	1.0133	0.964917	1.0641	504	2942	2798.82	1.00515	Sons	0.596685
Odds of fathers living long	Birth year	0.960731	0.950065	0.971517	504	2942	2798.82	1.07252	Sons	0	**
Odds of fathers living long	SEP 1 vs 2	1.59815	1.25891	2.02881	504	2942	2798.82	1.1769	Sons	0.0001175	**
Odds of fathers living long	SEP 1 vs 3	2.2287	1.74661	2.84386	504	2942	2798.82	1.14699	Sons	0	**
Odds of fathers living long	Shoulder width	0.941345	0.868955	1.01977	693	3883	3834.24	1.01509	Daughters	0.138727
Odds of fathers living long	Shoulder width^2	1.02151	0.978855	1.06603	693	3883	3834.24	1.0155	Daughters	0.328065
Odds of fathers living long	Birth year	0.969658	0.961049	0.978344	693	3883	3834.24	1.06083	Daughters	0	**
Odds of fathers living long	SEP 1 vs 2	1.25315	1.0184	1.54203	693	3883	3834.24	1.16629	Daughters	0.0329901	*
Odds of fathers living long	SEP 1 vs 3	1.76651	1.44416	2.16081	693	3883	3834.24	1.15072	Daughters	0	**
Odds of fathers living long	Hip width	0.991897	0.931317	1.05642	1194	6820	6616.19	1.01672	All children	0.800243
Odds of fathers living long	Hip width^2	0.989913	0.948683	1.03293	1194	6820	6616.19	1.01827	All children	0.640444
Odds of fathers living long	Birth year	0.966073	0.959366	0.972826	1194	6820	6616.19	1.06499	All children	0	**
Odds of fathers living long	SEP 1 vs 2	1.39309	1.1911	1.62934	1194	6820	6616.19	1.17056	All children	3.35e-05	**
Odds of fathers living long	SEP 1 vs 3	1.94887	1.66879	2.27595	1194	6820	6616.19	1.14836	All children	0	**
Odds of fathers living long	Hip width	0.993756	0.90104	1.09601	504	2944	2800.52	1.00859	Sons	0.90025
Odds of fathers living long	Hip width^2	0.979704	0.918202	1.04533	504	2944	2800.52	1.01328	Sons	0.535336
Odds of fathers living long	Birth year	0.960526	0.949886	0.971286	504	2944	2800.52	1.07142	Sons	0	**
Odds of fathers living long	SEP 1 vs 2	1.58052	1.24457	2.00714	504	2944	2800.52	1.17577	Sons	0.0001737	**
Odds of fathers living long	SEP 1 vs 3	2.22691	1.7458	2.84062	504	2944	2800.52	1.14421	Sons	0	**
Odds of fathers living long	Hip width	0.991981	0.913445	1.07727	690	3876	3823.54	1.02535	Daughters	0.848269
Odds of fathers living long	Hip width^2	0.997409	0.942548	1.05546	690	3876	3823.54	1.02459	Daughters	0.92837
Odds of fathers living long	Birth year	0.969684	0.961066	0.978379	690	3876	3823.54	1.06134	Daughters	0	**
Odds of fathers living long	SEP 1 vs 2	1.26725	1.0296	1.55977	690	3876	3823.54	1.16772	Daughters	0.0254023	*
Odds of fathers living long	SEP 1 vs 3	1.77039	1.44717	2.16579	690	3876	3823.54	1.15154	Daughters	0	**
Odds of fathers living long	Shoulder to hip ratio	0.958956	0.896443	1.02583	1196	6819	6622.31	1.17931	All children	0.223022
Odds of fathers living long	Shoulder to hip ratio^2	0.997219	0.983539	1.01109	1196	6819	6622.31	1.17931	All children	0.692721
Odds of fathers living long	Birth year	0.966183	0.959485	0.972928	1196	6819	6622.31	1.06235	All children	0	**
Odds of fathers living long	SEP 1 vs 2	1.39387	1.19197	1.62996	1196	6819	6622.31	1.17084	All children	3.19e-05	**
Odds of fathers living long	SEP 1 vs 3	1.94867	1.6686	2.27575	1196	6819	6622.31	1.14859	All children	0	**
Odds of fathers living long	Shoulder to hip ratio	1.01315	0.910235	1.12771	504	2941	2799.23	1.20256	Sons	0.81104
Odds of fathers living long	Shoulder to hip ratio^2	0.99867	0.979389	1.01833	504	2941	2799.23	1.19963	Sons	0.893522
Odds of fathers living long	Birth year	0.960565	0.949926	0.971323	504	2941	2799.23	1.06808	Sons	0	**
Odds of fathers living long	SEP 1 vs 2	1.60059	1.2609	2.0318	504	2941	2799.23	1.17666	Sons	0.0001112	**
Odds of fathers living long	SEP 1 vs 3	2.22839	1.7461	2.84389	504	2941	2799.23	1.14869	Sons	0	**
Odds of fathers living long	Shoulder to hip ratio	0.92333	0.845681	1.00811	692	3878	3828.62	1.1807	Daughters	0.075109
Odds of fathers living long	Shoulder to hip ratio^2	0.998249	0.974256	1.02283	692	3878	3828.62	1.18146	Daughters	0.88772
Odds of fathers living long	Birth year	0.969889	0.961286	0.978569	692	3878	3828.62	1.05871	Daughters	0	**
Odds of fathers living long	SEP 1 vs 2	1.25537	1.01997	1.54509	692	3878	3828.62	1.16785	Daughters	0.0318288	*
Odds of fathers living long	SEP 1 vs 3	1.75788	1.43698	2.15043	692	3878	3828.62	1.15095	Daughters	0	**
Odds of fathers living long	Face width	1.02156	0.959269	1.0879	1198	6831	6634.9	1.02283	All children	0.506321
Odds of fathers living long	Face width^2	0.989189	0.949442	1.0306	1198	6831	6634.9	1.02105	All children	0.603425
Odds of fathers living long	Birth year	0.966087	0.959394	0.972827	1198	6831	6634.9	1.06284	All children	0	**
Odds of fathers living long	SEP 1 vs 2	1.38554	1.18493	1.62011	1198	6831	6634.9	1.17096	All children	4.38e-05	**
Odds of fathers living long	SEP 1 vs 3	1.94117	1.66231	2.26682	1198	6831	6634.9	1.14844	All children	0	**
Odds of fathers living long	Face width	1.05663	0.953425	1.17101	505	2944	2799.5	1.02403	Sons	0.293512
Odds of fathers living long	Face width^2	0.931055	0.866206	1.00076	505	2944	2799.5	1.02088	Sons	0.0524534
Odds of fathers living long	Birth year	0.960208	0.94956	0.970975	505	2944	2799.5	1.07104	Sons	0	**
Odds of fathers living long	SEP 1 vs 2	1.59184	1.25405	2.02061	505	2944	2799.5	1.17595	Sons	0.0001334	**
Odds of fathers living long	SEP 1 vs 3	2.22669	1.74526	2.84092	505	2944	2799.5	1.14427	Sons	0	**
Odds of fathers living long	Face width	1.0029	0.925879	1.08632	693	3887	3838.02	1.02263	Daughters	0.943454
Odds of fathers living long	Face width^2	1.02467	0.974109	1.07785	693	3887	3838.02	1.02102	Daughters	0.345216
Odds of fathers living long	Birth year	0.969821	0.961227	0.978492	693	3887	3838.02	1.05907	Daughters	0	**
Odds of fathers living long	SEP 1 vs 2	1.2523	1.01751	1.54128	693	3887	3838.02	1.16932	Daughters	0.0336879	*
Odds of fathers living long	SEP 1 vs 3	1.76467	1.44272	2.15847	693	3887	3838.02	1.15131	Daughters	0	**
Odds of fathers living long	Face roundness	1.08016	1.01224	1.15265	1196	6820	6616.49	1.03559	All children	0.0199694	*
Odds of fathers living long	Face roundness^2	0.959829	0.916974	1.00469	1196	6820	6616.49	1.03433	All children	0.0785241
Odds of fathers living long	Birth year	0.965984	0.959288	0.972728	1196	6820	6616.49	1.06349	All children	0	**
Odds of fathers living long	SEP 1 vs 2	1.391	1.18947	1.62667	1196	6820	6616.49	1.17086	All children	3.58e-05	**
Odds of fathers living long	SEP 1 vs 3	1.96037	1.67843	2.28968	1196	6820	6616.49	1.14891	All children	0	**
Odds of fathers living long	Face roundness	1.07563	0.972361	1.18987	505	2936	2798.72	1.05616	Sons	0.156859
Odds of fathers living long	Face roundness^2	0.966458	0.903795	1.03347	505	2936	2798.72	1.0535	Sons	0.31852
Odds of fathers living long	Birth year	0.960381	0.949736	0.971146	505	2936	2798.72	1.07112	Sons	0	**
Odds of fathers living long	SEP 1 vs 2	1.60043	1.26051	2.03202	505	2936	2798.72	1.17854	Sons	0.0001132	**
Odds of fathers living long	SEP 1 vs 3	2.24859	1.76226	2.86912	505	2936	2798.72	1.14452	Sons	0	**
Odds of fathers living long	Face roundness	1.08516	0.996661	1.18151	691	3884	3825.4	1.02565	Daughters	0.0597145
Odds of fathers living long	Face roundness^2	0.955377	0.897579	1.0169	691	3884	3825.4	1.02434	Daughters	0.151655
Odds of fathers living long	Birth year	0.969636	0.961039	0.978309	691	3884	3825.4	1.05974	Daughters	0	**
Odds of fathers living long	SEP 1 vs 2	1.25308	1.01812	1.54226	691	3884	3825.4	1.16747	Daughters	0.0332133	*
Odds of fathers living long	SEP 1 vs 3	1.7759	1.4516	2.17266	691	3884	3825.4	1.15152	Daughters	0	**
Odds of fathers living long	Size PC	0.974619	0.906966	1.04732	975	5262	5303.5	1.02417	All children	0.483665
Odds of fathers living long	Size PC^2	0.969252	0.922654	1.0182	975	5262	5303.5	1.02172	All children	0.214096
Odds of fathers living long	Birth year	0.966473	0.958756	0.974252	975	5262	5303.5	1.06693	All children	0	**
Odds of fathers living long	SEP 1 vs 2	1.37857	1.15627	1.64361	975	5262	5303.5	1.17419	All children	0.0003457	**
Odds of fathers living long	SEP 1 vs 3	2.02719	1.70775	2.40639	975	5262	5303.5	1.16088	All children	0	**
Odds of fathers living long	Size PC	1.05283	0.933294	1.18768	410	2256	2235.19	1.04424	Sons	0.402433
Odds of fathers living long	Size PC^2	0.884054	0.808803	0.966307	410	2256	2235.19	1.04327	Sons	0.0066264	*
Odds of fathers living long	Birth year	0.963599	0.951323	0.976034	410	2256	2235.19	1.07064	Sons	0	**
Odds of fathers living long	SEP 1 vs 2	1.49241	1.1403	1.95324	410	2256	2235.19	1.17161	Sons	0.0035429	**
Odds of fathers living long	SEP 1 vs 3	2.2467	1.71653	2.9406	410	2256	2235.19	1.15319	Sons	0	**
Odds of fathers living long	Size PC	0.93166	0.850914	1.02007	565	3006	3070.13	1.02225	Daughters	0.125916
Odds of fathers living long	Size PC^2	1.02005	0.960799	1.08295	565	3006	3070.13	1.01752	Daughters	0.515568
Odds of fathers living long	Birth year	0.967882	0.957983	0.977883	565	3006	3070.13	1.06658	Daughters	0	**
Odds of fathers living long	SEP 1 vs 2	1.30302	1.03251	1.64441	565	3006	3070.13	1.17704	Daughters	0.0257835	*
Odds of fathers living long	SEP 1 vs 3	1.88848	1.51103	2.36022	565	3006	3070.13	1.16647	Daughters	0	**
Odds of fathers living long	Breast development rate	0.851403	0.765539	0.946899	460	2461	2500.07	1.02455	Daughters	0.0030175	**
Odds of fathers living long	Breast development rate^2	0.944927	0.874125	1.02146	460	2461	2500.07	1.0166	Daughters	0.154003
Odds of fathers living long	Birth year	0.969398	0.958138	0.980791	460	2461	2500.07	1.07381	Daughters	2e-07	**
Odds of fathers living long	SEP 1 vs 2	1.31058	1.01276	1.69598	460	2461	2500.07	1.18434	Daughters	0.0397462	*
Odds of fathers living long	SEP 1 vs 3	1.98055	1.54502	2.53884	460	2461	2500.07	1.18749	Daughters	1e-07	**
