# Supplementary material for: Mothers of small-bodied children and fathers of vigorous sons live longer
Source: Front Public Health. 2023 Jan 25;11:1057146. doi: 10.3389/fpubh.2023.1057146 (PMC9905732; doi:10.3389/fpubh.2023.1057146)
Supplement: Supplementary file 2 [file Table_2.XLSX]

## Sheet: simple RMS Mothers
Trait	term	odds ratio	lowCI	upCI	N 90 percentile	N 10-60 percentile	aic	vif	sex	P	signif
Odds of mothers living long	Weight	0.844337	0.790303	0.902065	1074	6995	6114.67	1.00981	All children	5e-07	**
Odds of mothers living long	Birth year	0.943946	0.935926	0.952036	1074	6995	6114.67	1.06618	All children	0	**
Odds of mothers living long	no. children	1.24152	1.09032	1.4137	1074	6995	6114.67	10.7056	All children	0.0010952	**
Odds of mothers living long	no. children^2	0.982265	0.967407	0.997351	1074	6995	6114.67	10.5018	All children	0.021388	*
Odds of mothers living long	Un- vs skilled	1.36976	1.18143	1.5881	1074	6995	6114.67	1.15981	All children	3.05e-05	**
Odds of mothers living long	Urban vs Rural	0.791853	0.684318	0.916286	1074	6995	6114.67	1.1316	All children	0.0017244	**
Odds of mothers living long	Weight	0.878625	0.792875	0.973649	441	2882	2547.46	1.01834	Sons	0.0135254	*
Odds of mothers living long	Birth year	0.950891	0.938015	0.963943	441	2882	2547.46	1.0539	Sons	0	**
Odds of mothers living long	no. children	1.0984	0.905239	1.33277	441	2882	2547.46	10.6896	Sons	0.341563
Odds of mothers living long	no. children^2	0.99716	0.975226	1.01959	441	2882	2547.46	10.4974	Sons	0.802138
Odds of mothers living long	Un- vs skilled	1.22086	0.967015	1.54133	441	2882	2547.46	1.12753	Sons	0.0933603
Odds of mothers living long	Urban vs Rural	0.730064	0.586215	0.909212	441	2882	2547.46	1.12006	Sons	0.0049538	**
Odds of mothers living long	Weight	0.819924	0.751669	0.894378	633	4113	3573.63	1.00785	Daughters	7.6e-06	**
Odds of mothers living long	Birth year	0.939317	0.929049	0.949699	633	4113	3573.63	1.07524	Daughters	0	**
Odds of mothers living long	no. children	1.36217	1.14263	1.62389	633	4113	3573.63	10.7076	Daughters	0.000567	**
Odds of mothers living long	no. children^2	0.970939	0.950766	0.991539	633	4113	3573.63	10.5068	Daughters	0.0059018	*
Odds of mothers living long	Un- vs skilled	1.49306	1.23176	1.80979	633	4113	3573.63	1.1836	Daughters	4.44e-05	**
Odds of mothers living long	Urban vs Rural	0.856204	0.703155	1.04257	633	4113	3573.63	1.14158	Daughters	0.122325
Odds of mothers living long	BMI	0.870258	0.814262	0.930105	1073	6993	6117.64	1.00135	All children	4.22e-05	**
Odds of mothers living long	Birth year	0.943892	0.935868	0.951985	1073	6993	6117.64	1.06622	All children	0	**
Odds of mothers living long	no. children	1.25804	1.10509	1.43215	1073	6993	6117.64	10.6717	All children	0.0005186	**
Odds of mothers living long	no. children^2	0.981536	0.966725	0.996574	1073	6993	6117.64	10.4823	All children	0.0162928	*
Odds of mothers living long	Un- vs skilled	1.35187	1.16619	1.56713	1073	6993	6117.64	1.15793	All children	6.35e-05	**
Odds of mothers living long	Urban vs Rural	0.79272	0.685018	0.917357	1073	6993	6117.64	1.1322	All children	0.0018225	**
Odds of mothers living long	BMI	0.899041	0.811701	0.995779	440	2880	2543.82	1.00165	Sons	0.0412418	*
Odds of mothers living long	Birth year	0.950862	0.937975	0.963926	440	2880	2543.82	1.05301	Sons	0	**
Odds of mothers living long	no. children	1.11305	0.91742	1.35039	440	2880	2543.82	10.6656	Sons	0.27748
Odds of mothers living long	no. children^2	0.996478	0.974583	1.01886	440	2880	2543.82	10.4902	Sons	0.755583
Odds of mothers living long	Un- vs skilled	1.20884	0.957651	1.52591	440	2880	2543.82	1.12526	Sons	0.11052
Odds of mothers living long	Urban vs Rural	0.732123	0.587871	0.911771	440	2880	2543.82	1.11698	Sons	0.0053536	*
Odds of mothers living long	BMI	0.849531	0.778057	0.927569	633	4113	3580.71	1.00229	Daughters	0.0002761	**
Odds of mothers living long	Birth year	0.939237	0.928973	0.949615	633	4113	3580.71	1.0755	Daughters	0	**
Odds of mothers living long	no. children	1.37858	1.15691	1.64272	633	4113	3580.71	10.6736	Daughters	0.0003313	**
Odds of mothers living long	no. children^2	0.970254	0.950149	0.990785	633	4113	3580.71	10.4836	Daughters	0.0047055	**
Odds of mothers living long	Un- vs skilled	1.46964	1.21279	1.78089	633	4113	3580.71	1.1817	Daughters	8.55e-05	**
Odds of mothers living long	Urban vs Rural	0.854231	0.701553	1.04014	633	4113	3580.71	1.14289	Daughters	0.116821
Odds of mothers living long	Thorax circumference	0.843211	0.790614	0.899307	1115	7364	6372.24	1.00142	All children	2e-07	**
Odds of mothers living long	Birth year	0.943988	0.936131	0.95191	1115	7364	6372.24	1.06193	All children	0	**
Odds of mothers living long	no. children	1.27156	1.12523	1.43693	1115	7364	6372.24	10.2164	All children	0.0001174	**
Odds of mothers living long	no. children^2	0.980201	0.966543	0.994051	1115	7364	6372.24	10.0207	All children	0.0052158	*
Odds of mothers living long	Un- vs skilled	1.35337	1.16951	1.56614	1115	7364	6372.24	1.16142	All children	4.87e-05	**
Odds of mothers living long	Urban vs Rural	0.785197	0.681765	0.904321	1115	7364	6372.24	1.13634	All children	0.0007923	**
Odds of mothers living long	Thorax circumference	0.850003	0.770236	0.938032	460	3054	2661.84	1.00739	Sons	0.0012279	**
Odds of mothers living long	Birth year	0.949775	0.93721	0.962507	460	3054	2661.84	1.04945	Sons	0	**
Odds of mothers living long	no. children	1.18592	0.996364	1.41155	460	3054	2661.84	9.20154	Sons	0.0549883
Odds of mothers living long	no. children^2	0.988265	0.969453	1.00744	460	3054	2661.84	9.02361	Sons	0.228657
Odds of mothers living long	Un- vs skilled	1.19045	0.945505	1.49886	460	3054	2661.84	1.1268	Sons	0.138017
Odds of mothers living long	Urban vs Rural	0.716612	0.579272	0.886514	460	3054	2661.84	1.11905	Sons	0.0021433	**
Odds of mothers living long	Thorax circumference	0.836652	0.767897	0.911563	655	4310	3719.26	1.00373	Daughters	4.58e-05	**
Odds of mothers living long	Birth year	0.939969	0.929892	0.950155	655	4310	3719.26	1.07225	Daughters	0	**
Odds of mothers living long	no. children	1.35256	1.14198	1.60196	655	4310	3719.26	10.859	Daughters	0.0004694	**
Odds of mothers living long	no. children^2	0.97278	0.953619	0.992325	655	4310	3719.26	10.6606	Daughters	0.006547	*
Odds of mothers living long	Un- vs skilled	1.48805	1.2308	1.79906	655	4310	3719.26	1.18662	Daughters	4.05e-05	**
Odds of mothers living long	Urban vs Rural	0.85243	0.704579	1.03131	655	4310	3719.26	1.15397	Daughters	0.100424
Odds of mothers living long	Handgrip strength	0.994801	0.93133	1.0626	977	6059	5532.27	1.00016	All children	0.87684
Odds of mothers living long	Birth year	0.95166	0.942996	0.960403	977	6059	5532.27	1.06077	All children	0	**
Odds of mothers living long	no. children	1.34258	1.17524	1.53375	977	6059	5532.27	10.4246	All children	1.44e-05	**
Odds of mothers living long	no. children^2	0.975184	0.960229	0.990372	977	6059	5532.27	10.2391	All children	0.0014378	**
Odds of mothers living long	Un- vs skilled	1.32942	1.1369	1.55455	977	6059	5532.27	1.15718	All children	0.0003604	**
Odds of mothers living long	Urban vs Rural	0.731223	0.627675	0.851854	977	6059	5532.27	1.13989	All children	5.87e-05	**
Odds of mothers living long	Handgrip strength	0.998186	0.900561	1.10639	408	2517	2334.38	1.00494	Sons	0.972415
Odds of mothers living long	Birth year	0.96078	0.946908	0.974855	408	2517	2334.38	1.04942	Sons	1e-07	**
Odds of mothers living long	no. children	1.20135	0.995011	1.45049	408	2517	2334.38	9.40074	Sons	0.0563978
Odds of mothers living long	no. children^2	0.98771	0.967063	1.0088	408	2517	2334.38	9.22595	Sons	0.251263
Odds of mothers living long	Un- vs skilled	1.1572	0.906267	1.47762	408	2517	2334.38	1.12937	Sons	0.241692
Odds of mothers living long	Urban vs Rural	0.683081	0.543612	0.858333	408	2517	2334.38	1.12589	Sons	0.0010717	**
Odds of mothers living long	Handgrip strength	0.990469	0.908475	1.07986	569	3542	3205.02	1.00287	Daughters	0.82803
Odds of mothers living long	Birth year	0.94552	0.934403	0.95677	569	3542	3205.02	1.0699	Daughters	0	**
Odds of mothers living long	no. children	1.47651	1.22889	1.77404	569	3542	3205.02	10.878	Daughters	3.18e-05	**
Odds of mothers living long	no. children^2	0.964334	0.943615	0.985507	569	3542	3205.02	10.6929	Daughters	0.0010474	**
Odds of mothers living long	Un- vs skilled	1.47677	1.20369	1.81181	569	3542	3205.02	1.17811	Daughters	0.0001862	**
Odds of mothers living long	Urban vs Rural	0.776841	0.631776	0.955215	569	3542	3205.02	1.15103	Daughters	0.0166466	*
Odds of mothers living long	Cranial volume	0.936058	0.878599	0.997275	1115	7363	6395.02	1.0024	All children	0.040914	*
Odds of mothers living long	Birth year	0.944404	0.936565	0.952309	1115	7363	6395.02	1.06054	All children	0	**
Odds of mothers living long	no. children	1.27311	1.12626	1.43912	1115	7363	6395.02	10.2852	All children	0.0001127	**
Odds of mothers living long	no. children^2	0.980072	0.966356	0.993982	1115	7363	6395.02	10.0884	All children	0.0051206	*
Odds of mothers living long	Un- vs skilled	1.34294	1.16076	1.55372	1115	7363	6395.02	1.16104	All children	7.37e-05	**
Odds of mothers living long	Urban vs Rural	0.786209	0.682635	0.905496	1115	7363	6395.02	1.13956	All children	0.0008459	**
Odds of mothers living long	Cranial volume	1.01405	0.919512	1.1183	460	3054	2671.95	1.00264	Sons	0.779956
Odds of mothers living long	Birth year	0.950525	0.938012	0.963206	460	3054	2671.95	1.04662	Sons	0	**
Odds of mothers living long	no. children	1.1846	0.994494	1.41104	460	3054	2671.95	9.29791	Sons	0.0576831
Odds of mothers living long	no. children^2	0.988818	0.96984	1.00817	460	3054	2671.95	9.11849	Sons	0.255399
Odds of mothers living long	Un- vs skilled	1.17721	0.935312	1.48168	460	3054	2671.95	1.1272	Sons	0.164484
Odds of mothers living long	Urban vs Rural	0.728092	0.58893	0.900136	460	3054	2671.95	1.1157	Sons	0.0033669	**
Odds of mothers living long	Cranial volume	0.884223	0.813376	0.961241	655	4309	3727.75	1.00247	Daughters	0.0038812	**
Odds of mothers living long	Birth year	0.940204	0.930132	0.950385	655	4309	3727.75	1.07149	Daughters	0	**
Odds of mothers living long	no. children	1.35577	1.14495	1.6054	655	4309	3727.75	10.8438	Daughters	0.000416	**
Odds of mothers living long	no. children^2	0.972243	0.953123	0.991746	655	4309	3727.75	10.6476	Daughters	0.0054718	*
Odds of mothers living long	Un- vs skilled	1.47488	1.22013	1.78281	655	4309	3727.75	1.18607	Daughters	5.91e-05	**
Odds of mothers living long	Urban vs Rural	0.844296	0.697846	1.02148	655	4309	3727.75	1.15586	Daughters	0.0816281
Odds of mothers living long	Height	0.873117	0.818072	0.931866	1114	7367	6378.75	1.0199	All children	4.43e-05	**
Odds of mothers living long	Birth year	0.944295	0.936451	0.952206	1114	7367	6378.75	1.06135	All children	0	**
Odds of mothers living long	no. children	1.2616	1.11594	1.42628	1114	7367	6378.75	10.2926	All children	0.0002052	**
Odds of mothers living long	no. children^2	0.980372	0.966658	0.994281	1114	7367	6378.75	10.0719	All children	0.0058171	*
Odds of mothers living long	Un- vs skilled	1.36944	1.18312	1.58509	1114	7367	6378.75	1.16613	All children	2.51e-05	**
Odds of mothers living long	Urban vs Rural	0.780754	0.67786	0.899266	1114	7367	6378.75	1.13702	All children	0.000598	**
Odds of mothers living long	Height	0.884226	0.798156	0.979578	459	3056	2662.39	1.03498	Sons	0.0185297	*
Odds of mothers living long	Birth year	0.950113	0.937599	0.962794	459	3056	2662.39	1.04822	Sons	0	**
Odds of mothers living long	no. children	1.17928	0.990168	1.40452	459	3056	2662.39	9.27477	Sons	0.0644331
Odds of mothers living long	no. children^2	0.98837	0.969472	1.00764	459	3056	2662.39	9.0704	Sons	0.234954
Odds of mothers living long	Un- vs skilled	1.20529	0.956826	1.51828	459	3056	2662.39	1.1322	Sons	0.112905
Odds of mothers living long	Urban vs Rural	0.715191	0.578018	0.884919	459	3056	2662.39	1.11927	Sons	0.0020338	**
Odds of mothers living long	Height	0.86528	0.795031	0.941736	655	4311	3725.31	1.01541	Daughters	0.0008095	**
Odds of mothers living long	Birth year	0.940248	0.93017	0.950436	655	4311	3725.31	1.07206	Daughters	0	**
Odds of mothers living long	no. children	1.33987	1.13077	1.58762	655	4311	3725.31	10.9207	Daughters	0.0007257	**
Odds of mothers living long	no. children^2	0.973019	0.953803	0.992622	655	4311	3725.31	10.7003	Daughters	0.0071961	*
Odds of mothers living long	Un- vs skilled	1.50441	1.24406	1.81924	655	4311	3725.31	1.19093	Daughters	2.53e-05	**
Odds of mothers living long	Urban vs Rural	0.844765	0.698375	1.02184	655	4311	3725.31	1.15272	Daughters	0.0823102
Odds of mothers living long	Leg length	0.902467	0.845942	0.962768	1110	7361	6368.06	1.01696	All children	0.0018726	**
Odds of mothers living long	Birth year	0.944356	0.936501	0.952278	1110	7361	6368.06	1.06067	All children	0	**
Odds of mothers living long	no. children	1.27258	1.12514	1.43934	1110	7361	6368.06	10.3489	All children	0.0001247	**
Odds of mothers living long	no. children^2	0.979798	0.966041	0.99375	1110	7361	6368.06	10.127	All children	0.0046693	**
Odds of mothers living long	Un- vs skilled	1.36591	1.18006	1.58103	1110	7361	6368.06	1.16384	All children	2.93e-05	**
Odds of mothers living long	Urban vs Rural	0.785346	0.681722	0.904721	1110	7361	6368.06	1.13786	All children	0.0008174	**
Odds of mothers living long	Leg length	0.912378	0.824389	1.00976	456	3050	2651.04	1.0251	Sons	0.0763512
Odds of mothers living long	Birth year	0.950364	0.937803	0.963093	456	3050	2651.04	1.04789	Sons	0	**
Odds of mothers living long	no. children	1.19306	1.00026	1.42302	456	3050	2651.04	9.38546	Sons	0.0496643	*
Odds of mothers living long	no. children^2	0.987717	0.968668	1.00714	456	3050	2651.04	9.17004	Sons	0.213552
Odds of mothers living long	Un- vs skilled	1.21161	0.961932	1.5261	456	3050	2651.04	1.12858	Sons	0.103034
Odds of mothers living long	Urban vs Rural	0.722815	0.584052	0.894546	456	3050	2651.04	1.11618	Sons	0.0028394	**
Odds of mothers living long	Leg length	0.895329	0.823047	0.973958	654	4311	3726.25	1.01503	Daughters	0.0100425	*
Odds of mothers living long	Birth year	0.940239	0.930161	0.950426	654	4311	3726.25	1.07141	Daughters	0	**
Odds of mothers living long	no. children	1.34763	1.13761	1.59642	654	4311	3726.25	10.8944	Daughters	0.0005573	**
Odds of mothers living long	no. children^2	0.9726	0.953438	0.992148	654	4311	3726.25	10.6772	Daughters	0.0062126	*
Odds of mothers living long	Un- vs skilled	1.49259	1.23426	1.805	654	4311	3726.25	1.18963	Daughters	3.62e-05	**
Odds of mothers living long	Urban vs Rural	0.846199	0.699498	1.02367	654	4311	3726.25	1.15418	Daughters	0.0855836
Odds of mothers living long	Lung capacity	0.923625	0.86124	0.990529	914	5704	5170.26	1.00416	All children	0.0259704	*
Odds of mothers living long	Birth year	0.948053	0.939125	0.957066	914	5704	5170.26	1.06486	All children	0	**
Odds of mothers living long	no. children	1.35357	1.17358	1.56117	914	5704	5170.26	10.4865	All children	3.2e-05	**
Odds of mothers living long	no. children^2	0.971164	0.954727	0.987885	914	5704	5170.26	10.3273	All children	0.000781	**
Odds of mothers living long	Un- vs skilled	1.32584	1.12815	1.55817	914	5704	5170.26	1.15815	All children	0.000618	**
Odds of mothers living long	Urban vs Rural	0.736662	0.628675	0.863197	914	5704	5170.26	1.12848	All children	0.0001575	**
Odds of mothers living long	Lung capacity	0.892218	0.797139	0.998638	359	2292	2067.59	1.01863	Sons	0.0472929	*
Odds of mothers living long	Birth year	0.955671	0.940863	0.970712	359	2292	2067.59	1.04781	Sons	0	**
Odds of mothers living long	no. children	1.37007	1.09284	1.71763	359	2292	2067.59	10.4665	Sons	0.0063405	*
Odds of mothers living long	no. children^2	0.969315	0.943232	0.996119	359	2292	2067.59	10.3295	Sons	0.0251324	*
Odds of mothers living long	Un- vs skilled	1.18974	0.91852	1.54104	359	2292	2067.59	1.11891	Sons	0.188138
Odds of mothers living long	Urban vs Rural	0.707744	0.555392	0.901889	359	2292	2067.59	1.11038	Sons	0.0051918	*
Odds of mothers living long	Lung capacity	0.942173	0.861103	1.03088	555	3412	3113.47	1.00854	Daughters	0.194444
Odds of mothers living long	Birth year	0.943447	0.932258	0.95477	555	3412	3113.47	1.07871	Daughters	0	**
Odds of mothers living long	no. children	1.34012	1.11391	1.61228	555	3412	3113.47	10.5873	Daughters	0.0019122	**
Odds of mothers living long	no. children^2	0.972513	0.951342	0.994156	555	3412	3113.47	10.4216	Daughters	0.0130679	*
Odds of mothers living long	Un- vs skilled	1.42649	1.15909	1.75558	555	3412	3113.47	1.18663	Daughters	0.0007966	**
Odds of mothers living long	Urban vs Rural	0.757719	0.612855	0.936824	555	3412	3113.47	1.15466	Daughters	0.010384	*
Odds of mothers living long	Jaw width	0.907242	0.836015	0.984537	672	5112	3967.13	1.00469	All children	0.0196209	*
Odds of mothers living long	Birth year	0.92357	0.912876	0.934389	672	5112	3967.13	1.09957	All children	0	**
Odds of mothers living long	no. children	1.21866	1.03782	1.43099	672	5112	3967.13	10.2116	All children	0.0158222	*
Odds of mothers living long	no. children^2	0.978529	0.960382	0.997019	672	5112	3967.13	9.98851	All children	0.0230563	*
Odds of mothers living long	Un- vs skilled	1.35465	1.12535	1.63067	672	5112	3967.13	1.16395	All children	0.0013362	**
Odds of mothers living long	Urban vs Rural	0.753176	0.628835	0.902103	672	5112	3967.13	1.11272	All children	0.0020762	**
Odds of mothers living long	Jaw width	0.933791	0.823918	1.05832	274	2052	1630.5	1.01088	Sons	0.283476
Odds of mothers living long	Birth year	0.932337	0.915259	0.949734	274	2052	1630.5	1.07924	Sons	0	**
Odds of mothers living long	no. children	1.41615	1.09665	1.82873	274	2052	1630.5	10.8944	Sons	0.0076494	*
Odds of mothers living long	no. children^2	0.96589	0.93762	0.995012	274	2052	1630.5	10.6714	Sons	0.0220251	*
Odds of mothers living long	Un- vs skilled	1.20979	0.89771	1.63037	274	2052	1630.5	1.13692	Sons	0.210901
Odds of mothers living long	Urban vs Rural	0.743905	0.568387	0.973624	274	2052	1630.5	1.07293	Sons	0.0311896	*
Odds of mothers living long	Jaw width	0.886695	0.795637	0.988176	398	3060	2344.28	1.0038	Daughters	0.0296214	*
Odds of mothers living long	Birth year	0.91738	0.903662	0.931306	398	3060	2344.28	1.11645	Daughters	0	**
Odds of mothers living long	no. children	1.08708	0.87901	1.34441	398	3060	2344.28	10.1874	Daughters	0.441128
Odds of mothers living long	no. children^2	0.988536	0.96409	1.0136	398	3060	2344.28	9.97591	Daughters	0.366792
Odds of mothers living long	Un- vs skilled	1.47087	1.15847	1.86752	398	3060	2344.28	1.18341	Daughters	0.0015377	**
Odds of mothers living long	Urban vs Rural	0.765091	0.598461	0.978118	398	3060	2344.28	1.14316	Daughters	0.0326383	*
Odds of mothers living long	Shoulder width	0.863014	0.810253	0.919211	1111	7362	6361.65	1.00407	All children	4.7e-06	**
Odds of mothers living long	Birth year	0.943748	0.935877	0.951686	1111	7362	6361.65	1.06246	All children	0	**
Odds of mothers living long	no. children	1.27417	1.12674	1.44088	1111	7362	6361.65	10.2724	All children	0.0001125	**
Odds of mothers living long	no. children^2	0.979593	0.965835	0.993547	1111	7362	6361.65	10.0731	All children	0.0042768	**
Odds of mothers living long	Un- vs skilled	1.35767	1.17313	1.57125	1111	7362	6361.65	1.16187	All children	4.1e-05	**
Odds of mothers living long	Urban vs Rural	0.797448	0.69212	0.918805	1111	7362	6361.65	1.14016	All children	0.0017385	**
Odds of mothers living long	Shoulder width	0.879961	0.798282	0.969997	456	3054	2649.95	1.00949	Sons	0.0100863	*
Odds of mothers living long	Birth year	0.949699	0.93712	0.962447	456	3054	2649.95	1.05008	Sons	0	**
Odds of mothers living long	no. children	1.18785	0.995773	1.41697	456	3054	2649.95	9.31793	Sons	0.0557616
Odds of mothers living long	no. children^2	0.987623	0.968492	1.00713	456	3054	2649.95	9.13472	Sons	0.212061
Odds of mothers living long	Un- vs skilled	1.21034	0.960824	1.52465	456	3054	2649.95	1.12955	Sons	0.105085
Odds of mothers living long	Urban vs Rural	0.734365	0.593321	0.908937	456	3054	2649.95	1.118	Sons	0.0045479	**
Odds of mothers living long	Shoulder width	0.850289	0.782409	0.924059	655	4308	3720.82	1.00903	Daughters	0.0001332	**
Odds of mothers living long	Birth year	0.939664	0.929565	0.949872	655	4308	3720.82	1.07229	Daughters	0	**
Odds of mothers living long	no. children	1.35305	1.14252	1.60239	655	4308	3720.82	10.8465	Daughters	0.0004584	**
Odds of mothers living long	no. children^2	0.972517	0.953371	0.992046	655	4308	3720.82	10.6467	Daughters	0.006011	*
Odds of mothers living long	Un- vs skilled	1.47577	1.22083	1.78395	655	4308	3720.82	1.18522	Daughters	5.77e-05	**
Odds of mothers living long	Urban vs Rural	0.86179	0.711962	1.04315	655	4308	3720.82	1.15978	Daughters	0.126895
Odds of mothers living long	Hip width	0.888135	0.833061	0.946849	1112	7351	6371.23	1.00733	All children	0.0002811	**
Odds of mothers living long	Birth year	0.943717	0.935854	0.951645	1112	7351	6371.23	1.06347	All children	0	**
Odds of mothers living long	no. children	1.2722	1.12563	1.43787	1112	7351	6371.23	10.2323	All children	0.0001158	**
Odds of mothers living long	no. children^2	0.979771	0.966102	0.993634	1112	7351	6371.23	10.0301	All children	0.0043596	**
Odds of mothers living long	Un- vs skilled	1.34552	1.1625	1.55734	1112	7351	6371.23	1.16226	All children	6.93e-05	**
Odds of mothers living long	Urban vs Rural	0.792318	0.687749	0.912786	1112	7351	6371.23	1.13988	All children	0.0012659	**
Odds of mothers living long	Hip width	0.892528	0.80852	0.985264	459	3051	2662.98	1.00858	Sons	0.0241762	*
Odds of mothers living long	Birth year	0.949859	0.937324	0.962561	459	3051	2662.98	1.04979	Sons	0	**
Odds of mothers living long	no. children	1.18281	0.99365	1.40798	459	3051	2662.98	9.20671	Sons	0.0589828
Odds of mothers living long	no. children^2	0.988087	0.969257	1.00728	459	3051	2662.98	9.02919	Sons	0.222147
Odds of mothers living long	Un- vs skilled	1.17401	0.932131	1.47865	459	3051	2662.98	1.12706	Sons	0.172919
Odds of mothers living long	Urban vs Rural	0.734323	0.593714	0.908231	459	3051	2662.98	1.11699	Sons	0.0044056	**
Odds of mothers living long	Hip width	0.884707	0.813196	0.962507	653	4300	3717.08	1.0099	Daughters	0.0043912	**
Odds of mothers living long	Birth year	0.939402	0.929297	0.949617	653	4300	3717.08	1.0746	Daughters	0	**
Odds of mothers living long	no. children	1.35688	1.14544	1.60735	653	4300	3717.08	10.8714	Daughters	0.0004139	**
Odds of mothers living long	no. children^2	0.972135	0.95298	0.991676	653	4300	3717.08	10.6636	Daughters	0.0053829	*
Odds of mothers living long	Un- vs skilled	1.48691	1.22951	1.7982	653	4300	3717.08	1.18834	Daughters	4.31e-05	**
Odds of mothers living long	Urban vs Rural	0.849275	0.701577	1.02807	653	4300	3717.08	1.1581	Daughters	0.0937352
Odds of mothers living long	Shoulder to hip ratio	0.961093	0.904009	1.02178	1111	7359	6380.11	1.00082	All children	0.204001
Odds of mothers living long	Birth year	0.944335	0.936477	0.952258	1111	7359	6380.11	1.06153	All children	0	**
Odds of mothers living long	no. children	1.28178	1.13329	1.44971	1111	7359	6380.11	10.3223	All children	7.75e-05	**
Odds of mothers living long	no. children^2	0.979471	0.96568	0.993459	1111	7359	6380.11	10.1289	All children	0.0041426	**
Odds of mothers living long	Un- vs skilled	1.34964	1.16639	1.56168	1111	7359	6380.11	1.16183	All children	5.64e-05	**
Odds of mothers living long	Urban vs Rural	0.785198	0.68171	0.904397	1111	7359	6380.11	1.13779	All children	0.000798	**
Odds of mothers living long	Shoulder to hip ratio	0.931564	0.849293	1.0218	457	3054	2657.61	1.00114	Sons	0.132908
Odds of mothers living long	Birth year	0.950355	0.937801	0.963077	457	3054	2657.61	1.04723	Sons	0	**
Odds of mothers living long	no. children	1.19293	0.99931	1.42407	457	3054	2657.61	9.40678	Sons	0.0508997
Odds of mothers living long	no. children^2	0.98782	0.968541	1.00748	457	3054	2657.61	9.22818	Sons	0.222997
Odds of mothers living long	Un- vs skilled	1.1926	0.94719	1.50159	457	3054	2657.61	1.1273	Sons	0.134028
Odds of mothers living long	Urban vs Rural	0.729626	0.589792	0.902612	457	3054	2657.61	1.11565	Sons	0.0036861	**
Odds of mothers living long	Shoulder to hip ratio	0.984512	0.907484	1.06808	654	4305	3731.08	1.00373	Daughters	0.707275
Odds of mothers living long	Birth year	0.94009	0.930007	0.950282	654	4305	3731.08	1.07301	Daughters	0	**
Odds of mothers living long	no. children	1.36023	1.14899	1.6103	654	4305	3731.08	10.8308	Daughters	0.000353	**
Odds of mothers living long	no. children^2	0.972249	0.953162	0.991717	654	4305	3731.08	10.6342	Daughters	0.0053987	*
Odds of mothers living long	Un- vs skilled	1.47941	1.22391	1.78825	654	4305	3731.08	1.18727	Daughters	5.15e-05	**
Odds of mothers living long	Urban vs Rural	0.838507	0.693257	1.01419	654	4305	3731.08	1.15327	Daughters	0.0695551
Odds of mothers living long	Face width	0.949077	0.889781	1.01232	1113	7361	6388.45	1.00493	All children	0.112316
Odds of mothers living long	Birth year	0.944505	0.936654	0.952422	1113	7361	6388.45	1.06022	All children	0	**
Odds of mothers living long	no. children	1.27453	1.12743	1.44081	1113	7361	6388.45	10.3006	All children	0.0001058	**
Odds of mothers living long	no. children^2	0.979939	0.966233	0.99384	1113	7361	6388.45	10.0956	All children	0.004807	**
Odds of mothers living long	Un- vs skilled	1.33097	1.15021	1.54014	1113	7361	6388.45	1.16064	All children	0.0001235	**
Odds of mothers living long	Urban vs Rural	0.783177	0.6799	0.902142	1113	7361	6388.45	1.14027	All children	0.0007059	**
Odds of mothers living long	Face width	0.937563	0.848469	1.03601	459	3052	2666.68	1.00773	Sons	0.205683
Odds of mothers living long	Birth year	0.951049	0.938515	0.96375	459	3052	2666.68	1.04646	Sons	0	**
Odds of mothers living long	no. children	1.18478	0.994682	1.4112	459	3052	2666.68	9.29678	Sons	0.0574065
Odds of mothers living long	no. children^2	0.988448	0.969538	1.00773	459	3052	2666.68	9.10839	Sons	0.2384
Odds of mothers living long	Un- vs skilled	1.16855	0.928051	1.47138	459	3052	2666.68	1.12552	Sons	0.185217
Odds of mothers living long	Urban vs Rural	0.73565	0.594719	0.909978	459	3052	2666.68	1.11957	Sons	0.0046639	**
Odds of mothers living long	Face width	0.957826	0.880045	1.04248	654	4309	3730.72	1.00335	Daughters	0.318682
Odds of mothers living long	Birth year	0.940002	0.929923	0.950191	654	4309	3730.72	1.07108	Daughters	0	**
Odds of mothers living long	no. children	1.3591	1.14775	1.60936	654	4309	3730.72	10.8576	Daughters	0.0003736	**
Odds of mothers living long	no. children^2	0.972199	0.95308	0.991702	654	4309	3730.72	10.6527	Daughters	0.0053979	*
Odds of mothers living long	Un- vs skilled	1.464	1.21105	1.76977	654	4309	3730.72	1.18621	Daughters	8.19e-05	**
Odds of mothers living long	Urban vs Rural	0.830326	0.68628	1.00461	654	4309	3730.72	1.15485	Daughters	0.0557873
Odds of mothers living long	Face roundness	1.00297	0.940292	1.06983	1113	7351	6387.61	1.00182	All children	0.928217
Odds of mothers living long	Birth year	0.9443	0.936449	0.952218	1113	7351	6387.61	1.06137	All children	0	**
Odds of mothers living long	no. children	1.27903	1.13138	1.44594	1113	7351	6387.61	10.3011	All children	8.41e-05	**
Odds of mothers living long	no. children^2	0.979752	0.966029	0.993669	1113	7351	6387.61	10.1072	All children	0.0044767	**
Odds of mothers living long	Un- vs skilled	1.3358	1.15437	1.54574	1113	7351	6387.61	1.16092	All children	0.0001013	**
Odds of mothers living long	Urban vs Rural	0.778926	0.676296	0.897131	1113	7351	6387.61	1.13821	All children	0.0005285	**
Odds of mothers living long	Face roundness	1.00459	0.90828	1.11111	459	3047	2666.97	1.00978	Sons	0.929038
Odds of mothers living long	Birth year	0.95089	0.938346	0.963602	459	3047	2666.97	1.0493	Sons	0	**
Odds of mothers living long	no. children	1.18982	0.998726	1.41747	459	3047	2666.97	9.31193	Sons	0.0516914
Odds of mothers living long	no. children^2	0.988339	0.969376	1.00767	459	3047	2666.97	9.13058	Sons	0.235341
Odds of mothers living long	Un- vs skilled	1.17222	0.930958	1.476	459	3047	2666.97	1.12604	Sons	0.176541
Odds of mothers living long	Urban vs Rural	0.728619	0.58887	0.901533	459	3047	2666.97	1.12288	Sons	0.0035678	**
Odds of mothers living long	Face roundness	1.00101	0.920176	1.08894	654	4304	3729.58	1.00186	Daughters	0.981262
Odds of mothers living long	Birth year	0.939751	0.929669	0.949943	654	4304	3729.58	1.07253	Daughters	0	**
Odds of mothers living long	no. children	1.36265	1.15088	1.61338	654	4304	3729.58	10.8411	Daughters	0.0003298	**
Odds of mothers living long	no. children^2	0.972008	0.952893	0.991506	654	4304	3729.58	10.6497	Daughters	0.0050824	*
Odds of mothers living long	Un- vs skilled	1.46961	1.21566	1.7766	654	4304	3729.58	1.18643	Daughters	6.96e-05	**
Odds of mothers living long	Urban vs Rural	0.828088	0.684501	1.0018	654	4304	3729.58	1.15326	Daughters	0.0521977
Odds of mothers living long	Size PC	0.856087	0.796927	0.919639	931	5723	5242.32	1.00679	All children	2.11e-05	**
Odds of mothers living long	Birth year	0.951418	0.942526	0.960394	931	5723	5242.32	1.06553	All children	0	**
Odds of mothers living long	no. children	1.32108	1.14775	1.52059	931	5723	5242.32	10.65	All children	0.0001043	**
Odds of mothers living long	no. children^2	0.976251	0.96018	0.992592	931	5723	5242.32	10.4602	All children	0.0045404	**
Odds of mothers living long	Un- vs skilled	1.34978	1.15085	1.58309	931	5723	5242.32	1.15485	All children	0.0002268	**
Odds of mothers living long	Urban vs Rural	0.750825	0.640425	0.880256	931	5723	5242.32	1.13678	All children	0.0004128	**
Odds of mothers living long	Size PC	0.885361	0.792884	0.988623	383	2352	2187.73	1.01246	Sons	0.0305216	*
Odds of mothers living long	Birth year	0.961055	0.946674	0.975654	383	2352	2187.73	1.05687	Sons	2e-07	**
Odds of mothers living long	no. children	1.13371	0.919872	1.39726	383	2352	2187.73	10.5299	Sons	0.23928
Odds of mothers living long	no. children^2	0.993714	0.969891	1.01812	383	2352	2187.73	10.3471	Sons	0.610501
Odds of mothers living long	Un- vs skilled	1.19582	0.931514	1.53511	383	2352	2187.73	1.12879	Sons	0.160538
Odds of mothers living long	Urban vs Rural	0.700481	0.551896	0.889069	383	2352	2187.73	1.12866	Sons	0.0034269	**
Odds of mothers living long	Size PC	0.833821	0.758439	0.916696	548	3371	3060.22	1.00673	Daughters	0.0001705	**
Odds of mothers living long	Birth year	0.945112	0.933762	0.9566	548	3371	3060.22	1.07292	Daughters	0	**
Odds of mothers living long	no. children	1.48289	1.22571	1.79403	548	3371	3060.22	10.7238	Daughters	5.03e-05	**
Odds of mothers living long	no. children^2	0.963264	0.94154	0.98549	548	3371	3060.22	10.5406	Daughters	0.0013006	**
Odds of mothers living long	Un- vs skilled	1.48055	1.20259	1.82277	548	3371	3060.22	1.17446	Daughters	0.0002167	**
Odds of mothers living long	Urban vs Rural	0.802725	0.6474	0.995315	548	3371	3060.22	1.14306	Daughters	0.0452024	*
Odds of mothers living long	Breast development rate	0.888734	0.804888	0.981315	496	2886	2746.83	1.00861	Daughters	0.0196474	*
Odds of mothers living long	Birth year	0.950196	0.938035	0.962514	496	2886	2746.83	1.07983	Daughters	0	**
Odds of mothers living long	no. children	1.37828	1.13075	1.68	496	2886	2746.83	10.3884	Daughters	0.0014903	**
Odds of mothers living long	no. children^2	0.96992	0.947084	0.993307	496	2886	2746.83	10.2365	Daughters	0.0119911	*
Odds of mothers living long	Un- vs skilled	1.45376	1.16804	1.80935	496	2886	2746.83	1.18966	Daughters	0.0008045	**
Odds of mothers living long	Urban vs Rural	0.710828	0.563635	0.89646	496	2886	2746.83	1.15599	Daughters	0.0039358	**

## Sheet: simple RMS Fathers
Trait	term	odds ratio	lowCI	upCI	N 90 percentile	N 10-60 percentile	aic	vif	sex	P	signif
Odds of fathers living long	Weight	0.967396	0.908597	1.03	1159	6498	6386.38	1.01224	All children	0.300174
Odds of fathers living long	Birth year	0.966105	0.959233	0.973025	1159	6498	6386.38	1.07845	All children	0	**
Odds of fathers living long	no. children	1.02588	0.910093	1.15641	1159	6498	6386.38	8.66011	All children	0.675792
Odds of fathers living long	no. children^2	0.994342	0.980466	1.00841	1159	6498	6386.38	8.58386	All children	0.428769
Odds of fathers living long	SEP 1 vs 2	1.36534	1.16306	1.60279	1159	6498	6386.38	1.18972	All children	0.000141	**
Odds of fathers living long	SEP 1 vs 3	1.92721	1.64393	2.25931	1159	6498	6386.38	1.1776	All children	0	**
Odds of fathers living long	Weight	0.978756	0.887699	1.07915	489	2794	2702.69	1.01429	Sons	0.666479
Odds of fathers living long	Birth year	0.961285	0.950394	0.972301	489	2794	2702.69	1.08172	Sons	0	**
Odds of fathers living long	no. children	1.03907	0.856185	1.26102	489	2794	2702.69	9.06404	Sons	0.697995
Odds of fathers living long	no. children^2	0.991195	0.968192	1.01475	489	2794	2702.69	9.0074	Sons	0.460414
Odds of fathers living long	SEP 1 vs 2	1.55114	1.21601	1.97864	489	2794	2702.69	1.19217	Sons	0.0004082	**
Odds of fathers living long	SEP 1 vs 3	2.1791	1.69702	2.79814	489	2794	2702.69	1.16678	Sons	0	**
Odds of fathers living long	Weight	0.961155	0.885513	1.04326	670	3704	3693.88	1.0136	Daughters	0.343462
Odds of fathers living long	Birth year	0.96922	0.960378	0.978144	670	3704	3693.88	1.07851	Daughters	0	**
Odds of fathers living long	no. children	1.02173	0.875916	1.19182	670	3704	3693.88	8.56047	Daughters	0.784352
Odds of fathers living long	no. children^2	0.995877	0.978404	1.01366	670	3704	3693.88	8.46877	Daughters	0.647318
Odds of fathers living long	SEP 1 vs 2	1.24252	1.00369	1.53817	670	3704	3693.88	1.1893	Daughters	0.0461762	*
Odds of fathers living long	SEP 1 vs 3	1.76652	1.43731	2.17113	670	3704	3693.88	1.18483	Daughters	1e-07	**
Odds of fathers living long	BMI	0.941255	0.883235	1.00309	1159	6496	6383.42	1.00307	All children	0.0621722
Odds of fathers living long	Birth year	0.966151	0.959277	0.973074	1159	6496	6383.42	1.07773	All children	0	**
Odds of fathers living long	no. children	1.02488	0.909197	1.15527	1159	6496	6383.42	8.65841	All children	0.687598
Odds of fathers living long	no. children^2	0.994554	0.980657	1.00865	1159	6496	6383.42	8.60147	All children	0.446951
Odds of fathers living long	SEP 1 vs 2	1.36369	1.16174	1.60073	1159	6496	6383.42	1.18818	All children	0.0001486	**
Odds of fathers living long	SEP 1 vs 3	1.9172	1.63557	2.24732	1159	6496	6383.42	1.17537	All children	0	**
Odds of fathers living long	BMI	0.930771	0.843335	1.02727	489	2792	2700.32	1.00192	Sons	0.154053
Odds of fathers living long	Birth year	0.961442	0.950539	0.97247	489	2792	2700.32	1.08124	Sons	0	**
Odds of fathers living long	no. children	1.03634	0.854567	1.25678	489	2792	2700.32	8.99246	Sons	0.716783
Odds of fathers living long	no. children^2	0.99156	0.968648	1.01501	489	2792	2700.32	8.95808	Sons	0.477328
Odds of fathers living long	SEP 1 vs 2	1.54822	1.21371	1.97491	489	2792	2700.32	1.19136	Sons	0.0004324	**
Odds of fathers living long	SEP 1 vs 3	2.17226	1.69204	2.78877	489	2792	2700.32	1.1636	Sons	0	**
Odds of fathers living long	BMI	0.950303	0.874285	1.03293	670	3704	3693.33	1.00547	Daughters	0.230805
Odds of fathers living long	Birth year	0.969274	0.960435	0.978194	670	3704	3693.33	1.07682	Daughters	0	**
Odds of fathers living long	no. children	1.02165	0.875766	1.19184	670	3704	3693.33	8.56926	Daughters	0.785249
Odds of fathers living long	no. children^2	0.995998	0.978481	1.01383	670	3704	3693.33	8.49484	Daughters	0.657829
Odds of fathers living long	SEP 1 vs 2	1.24029	1.00209	1.53512	670	3704	3693.33	1.18703	Daughters	0.0478037	*
Odds of fathers living long	SEP 1 vs 3	1.7558	1.42882	2.15761	670	3704	3693.33	1.18274	Daughters	1e-07	**
Odds of fathers living long	Thorax circumference	0.936593	0.880427	0.996342	1198	6830	6629.74	1.00252	All children	0.0378851	*
Odds of fathers living long	Birth year	0.965465	0.958734	0.972243	1198	6830	6629.74	1.07632	All children	0	**
Odds of fathers living long	no. children	1.03637	0.923444	1.16311	1198	6830	6629.74	8.58787	All children	0.543918
Odds of fathers living long	no. children^2	0.992864	0.979698	1.00621	1198	6830	6629.74	8.53052	All children	0.293058
Odds of fathers living long	SEP 1 vs 2	1.38194	1.18073	1.61743	1198	6830	6629.74	1.18389	All children	5.59e-05	**
Odds of fathers living long	SEP 1 vs 3	1.92797	1.64841	2.25496	1198	6830	6629.74	1.17068	All children	0	**
Odds of fathers living long	Thorax circumference	0.950224	0.864107	1.04492	505	2944	2802.96	1.00368	Sons	0.29218
Odds of fathers living long	Birth year	0.959891	0.949223	0.97068	505	2944	2802.96	1.07803	Sons	0	**
Odds of fathers living long	no. children	1.02975	0.862608	1.22928	505	2944	2802.96	8.22223	Sons	0.745627
Odds of fathers living long	no. children^2	0.992203	0.971938	1.01289	505	2944	2802.96	8.18415	Sons	0.457226
Odds of fathers living long	SEP 1 vs 2	1.58006	1.24329	2.00805	505	2944	2802.96	1.1876	Sons	0.0001836	**
Odds of fathers living long	SEP 1 vs 3	2.20395	1.72444	2.81679	505	2944	2802.96	1.16159	Sons	0	**
Odds of fathers living long	Thorax circumference	0.927462	0.854766	1.00634	693	3886	3836.08	1.00366	Daughters	0.0705724
Odds of fathers living long	Birth year	0.9691	0.960441	0.977836	693	3886	3836.08	1.07663	Daughters	0	**
Odds of fathers living long	no. children	1.04243	0.893947	1.21557	693	3886	3836.08	9.02363	Daughters	0.59611
Odds of fathers living long	no. children^2	0.993192	0.975718	1.01098	693	3886	3836.08	8.95213	Daughters	0.450687
Odds of fathers living long	SEP 1 vs 2	1.25129	1.01544	1.54192	693	3886	3836.08	1.18198	Daughters	0.035403	*
Odds of fathers living long	SEP 1 vs 3	1.75127	1.42842	2.14709	693	3886	3836.08	1.17704	Daughters	1e-07	**
Odds of fathers living long	Handgrip strength	1.06832	0.999745	1.14161	1011	5557	5528.43	1.00125	All children	0.0508855
Odds of fathers living long	Birth year	0.966002	0.958424	0.97364	1011	5557	5528.43	1.07589	All children	0	**
Odds of fathers living long	no. children	1.05051	0.929205	1.18766	1011	5557	5528.43	8.38871	All children	0.431202
Odds of fathers living long	no. children^2	0.993072	0.979189	1.00715	1011	5557	5528.43	8.33364	All children	0.333126
Odds of fathers living long	SEP 1 vs 2	1.38521	1.16458	1.64765	1011	5557	5528.43	1.18208	All children	0.0002322	**
Odds of fathers living long	SEP 1 vs 3	2.03193	1.71418	2.40857	1011	5557	5528.43	1.17498	All children	0	**
Odds of fathers living long	Handgrip strength	1.13675	1.02626	1.25915	426	2394	2336.04	1.00495	Sons	0.0140206	*
Odds of fathers living long	Birth year	0.962568	0.950554	0.974734	426	2394	2336.04	1.07346	Sons	0	**
Odds of fathers living long	no. children	1.04211	0.85585	1.26891	426	2394	2336.04	8.52928	Sons	0.681392
Odds of fathers living long	no. children^2	0.991288	0.9683	1.01482	426	2394	2336.04	8.49448	Sons	0.464797
Odds of fathers living long	SEP 1 vs 2	1.50838	1.15641	1.96749	426	2394	2336.04	1.17961	Sons	0.0024306	**
Odds of fathers living long	SEP 1 vs 3	2.28883	1.75749	2.98082	426	2394	2336.04	1.16027	Sons	0	**
Odds of fathers living long	Handgrip strength	1.01673	0.931678	1.10954	585	3163	3200.53	1.00272	Daughters	0.70974
Odds of fathers living long	Birth year	0.968408	0.958659	0.978255	585	3163	3200.53	1.07697	Daughters	0	**
Odds of fathers living long	no. children	1.06234	0.90531	1.2466	585	3163	3200.53	8.595	Daughters	0.458687
Odds of fathers living long	no. children^2	0.993742	0.975998	1.01181	585	3163	3200.53	8.52531	Daughters	0.494702
Odds of fathers living long	SEP 1 vs 2	1.28645	1.0226	1.61838	585	3163	3200.53	1.18662	Daughters	0.0314924	*
Odds of fathers living long	SEP 1 vs 3	1.85792	1.48716	2.3211	585	3163	3200.53	1.18635	Daughters	0	**
Odds of fathers living long	Cranial volume	1.01474	0.953111	1.08036	1197	6831	6631.15	1.00353	All children	0.647124
Odds of fathers living long	Birth year	0.965739	0.959005	0.972519	1197	6831	6631.15	1.0763	All children	0	**
Odds of fathers living long	no. children	1.04076	0.927271	1.16814	1197	6831	6631.15	8.60376	All children	0.497655
Odds of fathers living long	no. children^2	0.992552	0.979378	1.0059	1197	6831	6631.15	8.54083	All children	0.272768
Odds of fathers living long	SEP 1 vs 2	1.37863	1.17798	1.61344	1197	6831	6631.15	1.18343	All children	6.3e-05	**
Odds of fathers living long	SEP 1 vs 3	1.92248	1.64384	2.24836	1197	6831	6631.15	1.17015	All children	0	**
Odds of fathers living long	Cranial volume	1.05729	0.960019	1.16442	504	2944	2799.66	1.00373	Sons	0.257905
Odds of fathers living long	Birth year	0.96	0.949326	0.970794	504	2944	2799.66	1.07876	Sons	0	**
Odds of fathers living long	no. children	1.0358	0.867094	1.23733	504	2944	2799.66	8.28503	Sons	0.69819
Odds of fathers living long	no. children^2	0.991904	0.971564	1.01267	504	2944	2799.66	8.24221	Sons	0.441945
Odds of fathers living long	SEP 1 vs 2	1.58593	1.24774	2.01578	504	2944	2799.66	1.18848	Sons	0.0001641	**
Odds of fathers living long	SEP 1 vs 3	2.19695	1.71905	2.8077	504	2944	2799.66	1.16099	Sons	0	**
Odds of fathers living long	Cranial volume	0.987635	0.909504	1.07248	693	3887	3839.73	1.00497	Daughters	0.767311
Odds of fathers living long	Birth year	0.969439	0.960785	0.978172	693	3887	3839.73	1.07555	Daughters	0	**
Odds of fathers living long	no. children	1.04727	0.898142	1.22117	693	3887	3839.73	9.02201	Daughters	0.55564
Odds of fathers living long	no. children^2	0.992651	0.975189	1.01043	693	3887	3839.73	8.94432	Daughters	0.415343
Odds of fathers living long	SEP 1 vs 2	1.24589	1.01119	1.53506	693	3887	3839.73	1.18141	Daughters	0.0389703	*
Odds of fathers living long	SEP 1 vs 3	1.7492	1.42689	2.1443	693	3887	3839.73	1.17659	Daughters	1e-07	**
Odds of fathers living long	Height	1.00314	0.941783	1.06848	1198	6834	6635.9	1.0213	All children	0.922552
Odds of fathers living long	Birth year	0.965729	0.958995	0.972511	1198	6834	6635.9	1.07731	All children	0	**
Odds of fathers living long	no. children	1.04182	0.927971	1.16963	1198	6834	6635.9	8.64334	All children	0.487768
Odds of fathers living long	no. children^2	0.992409	0.979208	1.00579	1198	6834	6635.9	8.56296	All children	0.26469
Odds of fathers living long	SEP 1 vs 2	1.37634	1.17585	1.61101	1198	6834	6635.9	1.18613	All children	6.99e-05	**
Odds of fathers living long	SEP 1 vs 3	1.92195	1.64264	2.24874	1198	6834	6635.9	1.17703	All children	0	**
Odds of fathers living long	Height	1.02173	0.925189	1.12835	505	2946	2805.08	1.02291	Sons	0.671175
Odds of fathers living long	Birth year	0.960112	0.949441	0.970903	505	2946	2805.08	1.07855	Sons	0	**
Odds of fathers living long	no. children	1.03768	0.868468	1.23985	505	2946	2805.08	8.30933	Sons	0.68385
Odds of fathers living long	no. children^2	0.991739	0.971362	1.01254	505	2946	2805.08	8.25133	Sons	0.433573
Odds of fathers living long	SEP 1 vs 2	1.57566	1.23969	2.00268	505	2946	2805.08	1.18949	Sons	0.0002024	**
Odds of fathers living long	SEP 1 vs 3	2.18856	1.71189	2.79795	505	2946	2805.08	1.16486	Sons	0	**
Odds of fathers living long	Height	0.99281	0.914767	1.07751	693	3888	3840.06	1.02203	Daughters	0.862842
Odds of fathers living long	Birth year	0.969398	0.960735	0.978139	693	3888	3840.06	1.07762	Daughters	0	**
Odds of fathers living long	no. children	1.04677	0.897594	1.22075	693	3888	3840.06	9.03794	Daughters	0.560074
Odds of fathers living long	no. children^2	0.992706	0.975252	1.01047	693	3888	3840.06	8.94144	Daughters	0.4186
Odds of fathers living long	SEP 1 vs 2	1.24498	1.01019	1.53434	693	3888	3840.06	1.18452	Daughters	0.039873	*
Odds of fathers living long	SEP 1 vs 3	1.75111	1.42732	2.14834	693	3888	3840.06	1.18581	Daughters	1e-07	**
Odds of fathers living long	Leg length	1.01278	0.950689	1.07893	1194	6827	6621.62	1.01557	All children	0.694005
Odds of fathers living long	Birth year	0.966103	0.959352	0.972901	1194	6827	6621.62	1.07844	All children	0	**
Odds of fathers living long	no. children	1.04432	0.930086	1.17259	1194	6827	6621.62	8.64571	All children	0.463107
Odds of fathers living long	no. children^2	0.992278	0.979064	1.00567	1194	6827	6621.62	8.57378	All children	0.257139
Odds of fathers living long	SEP 1 vs 2	1.37758	1.17694	1.61242	1194	6827	6621.62	1.18478	All children	6.65e-05	**
Odds of fathers living long	SEP 1 vs 3	1.90948	1.63146	2.23487	1194	6827	6621.62	1.17434	All children	0	**
Odds of fathers living long	Leg length	0.996909	0.902525	1.10116	501	2940	2791.59	1.01451	Sons	0.951356
Odds of fathers living long	Birth year	0.960836	0.950106	0.971687	501	2940	2791.59	1.08118	Sons	0	**
Odds of fathers living long	no. children	1.03926	0.869311	1.24243	501	2940	2791.59	8.32118	Sons	0.672534
Odds of fathers living long	no. children^2	0.991556	0.971133	1.01241	501	2940	2791.59	8.27154	Sons	0.424494
Odds of fathers living long	SEP 1 vs 2	1.58693	1.24844	2.01719	501	2940	2791.59	1.18815	Sons	0.0001614	**
Odds of fathers living long	SEP 1 vs 3	2.17247	1.69672	2.78162	501	2940	2791.59	1.16098	Sons	0	**
Odds of fathers living long	Leg length	1.02587	0.944986	1.11367	693	3887	3839.48	1.01761	Daughters	0.542173
Odds of fathers living long	Birth year	0.969555	0.960888	0.978299	693	3887	3839.48	1.07749	Daughters	0	**
Odds of fathers living long	no. children	1.05	0.900488	1.22434	693	3887	3839.48	9.02016	Daughters	0.533577
Odds of fathers living long	no. children^2	0.99254	0.975091	1.0103	693	3887	3839.48	8.93216	Daughters	0.40796
Odds of fathers living long	SEP 1 vs 2	1.23925	1.00565	1.52711	693	3887	3839.48	1.18329	Daughters	0.0441356	*
Odds of fathers living long	SEP 1 vs 3	1.73815	1.41692	2.1322	693	3887	3839.48	1.18429	Daughters	1e-07	**
Odds of fathers living long	Lung capacity	1.03113	0.96126	1.10607	931	5167	5116.6	1.00587	All children	0.39184
Odds of fathers living long	Birth year	0.967251	0.959338	0.97523	931	5167	5116.6	1.07937	All children	0	**
Odds of fathers living long	no. children	1.07218	0.943336	1.21863	931	5167	5116.6	8.29181	All children	0.285988
Odds of fathers living long	no. children^2	0.991349	0.976807	1.00611	931	5167	5116.6	8.23508	All children	0.249217
Odds of fathers living long	SEP 1 vs 2	1.45119	1.21462	1.73383	931	5167	5116.6	1.19174	All children	4.1e-05	**
Odds of fathers living long	SEP 1 vs 3	2.02413	1.69301	2.42001	931	5167	5116.6	1.1892	All children	0	**
Odds of fathers living long	Lung capacity	1.15091	1.03035	1.28558	382	2179	2109.63	1.01125	Sons	0.0127912	*
Odds of fathers living long	Birth year	0.96327	0.95056	0.976149	382	2179	2109.63	1.0709	Sons	0	**
Odds of fathers living long	no. children	1.0645	0.861006	1.3161	382	2179	2109.63	8.64738	Sons	0.563633
Odds of fathers living long	no. children^2	0.988752	0.963564	1.0146	382	2179	2109.63	8.61195	Sons	0.390255
Odds of fathers living long	SEP 1 vs 2	1.62661	1.23639	2.13998	382	2179	2109.63	1.18222	Sons	0.0005087	**
Odds of fathers living long	SEP 1 vs 3	2.15061	1.62067	2.85382	382	2179	2109.63	1.1707	Sons	1e-07	**
Odds of fathers living long	Lung capacity	0.955675	0.872404	1.0469	549	2988	3010.99	1.00472	Daughters	0.329711
Odds of fathers living long	Birth year	0.96951	0.959405	0.979722	549	2988	3010.99	1.08714	Daughters	0	**
Odds of fathers living long	no. children	1.09156	0.925382	1.28758	549	2988	3010.99	8.50789	Daughters	0.298496
Odds of fathers living long	no. children^2	0.991715	0.973413	1.01036	549	2988	3010.99	8.43591	Daughters	0.381356
Odds of fathers living long	SEP 1 vs 2	1.32592	1.04906	1.67583	549	2988	3010.99	1.19814	Daughters	0.0182355	*
Odds of fathers living long	SEP 1 vs 3	1.93234	1.53403	2.43407	549	2988	3010.99	1.20211	Daughters	0	**
Odds of fathers living long	Jaw width	0.963672	0.891204	1.04203	768	4594	4283.51	1.00311	All children	0.353546
Odds of fathers living long	Birth year	0.957648	0.948534	0.966851	768	4594	4283.51	1.12734	All children	0	**
Odds of fathers living long	no. children	1.04162	0.888288	1.22142	768	4594	4283.51	9.46602	All children	0.615724
Odds of fathers living long	no. children^2	0.985377	0.966481	1.00464	768	4594	4283.51	9.35418	All children	0.135918
Odds of fathers living long	SEP 1 vs 2	1.59433	1.3156	1.93213	768	4594	4283.51	1.22377	All children	2e-06	**
Odds of fathers living long	SEP 1 vs 3	2.29638	1.88811	2.79293	768	4594	4283.51	1.21961	All children	0	**
Odds of fathers living long	Jaw width	1.02867	0.911701	1.16065	321	1949	1790.72	1.00405	Sons	0.646249
Odds of fathers living long	Birth year	0.949327	0.934962	0.963914	321	1949	1790.72	1.12248	Sons	0	**
Odds of fathers living long	no. children	1.08488	0.844148	1.39427	321	1949	1790.72	9.39068	Sons	0.524494
Odds of fathers living long	no. children^2	0.979842	0.949818	1.01082	321	1949	1790.72	9.3176	Sons	0.199673
Odds of fathers living long	SEP 1 vs 2	1.77444	1.32245	2.38091	321	1949	1790.72	1.21092	Sons	0.0001317	**
Odds of fathers living long	SEP 1 vs 3	2.49981	1.8314	3.41216	321	1949	1790.72	1.19934	Sons	0	**
Odds of fathers living long	Jaw width	0.922093	0.83179	1.0222	447	2645	2502.21	1.0046	Daughters	0.122976
Odds of fathers living long	Birth year	0.96277	0.951004	0.974682	447	2645	2502.21	1.13192	Daughters	0	**
Odds of fathers living long	no. children	1.01374	0.821819	1.25047	447	2645	2502.21	9.82572	Daughters	0.898614
Odds of fathers living long	no. children^2	0.989093	0.964412	1.01441	447	2645	2502.21	9.6924	Daughters	0.394993
Odds of fathers living long	SEP 1 vs 2	1.47598	1.14466	1.9032	447	2645	2502.21	1.23353	Daughters	0.0026851	**
Odds of fathers living long	SEP 1 vs 3	2.16231	1.67989	2.78328	447	2645	2502.21	1.23354	Daughters	0	**
Odds of fathers living long	Shoulder width	0.973218	0.914936	1.03521	1197	6825	6628.12	1.00249	All children	0.388911
Odds of fathers living long	Birth year	0.965524	0.958787	0.972309	1197	6825	6628.12	1.07754	All children	0	**
Odds of fathers living long	no. children	1.03988	0.926416	1.16724	1197	6825	6628.12	8.61052	All children	0.507101
Odds of fathers living long	no. children^2	0.99251	0.97932	1.00588	1197	6825	6628.12	8.55209	All children	0.270769
Odds of fathers living long	SEP 1 vs 2	1.37777	1.17721	1.61249	1197	6825	6628.12	1.18376	All children	6.54e-05	**
Odds of fathers living long	SEP 1 vs 3	1.92535	1.64616	2.25189	1197	6825	6628.12	1.17089	All children	0	**
Odds of fathers living long	Shoulder width	1.02333	0.930047	1.12596	504	2942	2799.36	1.00636	Sons	0.636315
Odds of fathers living long	Birth year	0.959845	0.949161	0.97065	504	2942	2799.36	1.07899	Sons	0	**
Odds of fathers living long	no. children	1.03426	0.865773	1.23554	504	2942	2799.36	8.28046	Sons	0.710409
Odds of fathers living long	no. children^2	0.991932	0.971564	1.01273	504	2942	2799.36	8.2375	Sons	0.444151
Odds of fathers living long	SEP 1 vs 2	1.57991	1.24302	2.00811	504	2942	2799.36	1.18854	Sons	0.0001856	**
Odds of fathers living long	SEP 1 vs 3	2.1915	1.71459	2.80105	504	2942	2799.36	1.16212	Sons	0	**
Odds of fathers living long	Shoulder width	0.93766	0.864588	1.01691	693	3883	3836.13	1.00171	Daughters	0.119957
Odds of fathers living long	Birth year	0.9692	0.960535	0.977944	693	3883	3836.13	1.07692	Daughters	0	**
Odds of fathers living long	no. children	1.04777	0.898692	1.22157	693	3883	3836.13	9.0021	Daughters	0.551256
Odds of fathers living long	no. children^2	0.992623	0.975181	1.01038	693	3883	3836.13	8.93009	Daughters	0.412985
Odds of fathers living long	SEP 1 vs 2	1.24403	1.0097	1.53276	693	3883	3836.13	1.18063	Daughters	0.0403076	*
Odds of fathers living long	SEP 1 vs 3	1.7504	1.42767	2.14608	693	3883	3836.13	1.17722	Daughters	1e-07	**
Odds of fathers living long	Hip width	0.987624	0.928054	1.05102	1194	6820	6615.78	1.00508	All children	0.69482
Odds of fathers living long	Birth year	0.965597	0.958854	0.972388	1194	6820	6615.78	1.07812	All children	0	**
Odds of fathers living long	no. children	1.03418	0.921501	1.16064	1194	6820	6615.78	8.57043	All children	0.567973
Odds of fathers living long	no. children^2	0.992971	0.979805	1.00632	1194	6820	6615.78	8.51131	All children	0.300381
Odds of fathers living long	SEP 1 vs 2	1.37978	1.17867	1.6152	1194	6820	6615.78	1.18349	All children	6.2e-05	**
Odds of fathers living long	SEP 1 vs 3	1.92509	1.64592	2.25162	1194	6820	6615.78	1.17057	All children	0	**
Odds of fathers living long	Hip width	0.986753	0.896122	1.08655	504	2944	2801	1.0037	Sons	0.786159
Odds of fathers living long	Birth year	0.959979	0.949305	0.970773	504	2944	2801	1.07922	Sons	0	**
Odds of fathers living long	no. children	1.03077	0.863029	1.23111	504	2944	2801	8.24424	Sons	0.738055
Odds of fathers living long	no. children^2	0.992007	0.971637	1.0128	504	2944	2801	8.21306	Sons	0.448369
Odds of fathers living long	SEP 1 vs 2	1.56253	1.22892	1.9867	504	2944	2801	1.18712	Sons	0.0002704	**
Odds of fathers living long	SEP 1 vs 3	2.18624	1.71089	2.79366	504	2944	2801	1.16033	Sons	0	**
Odds of fathers living long	Hip width	0.990314	0.912731	1.07449	690	3876	3824.59	1.00739	Daughters	0.815108
Odds of fathers living long	Birth year	0.969321	0.960639	0.978081	690	3876	3824.59	1.07844	Daughters	0	**
Odds of fathers living long	no. children	1.03849	0.890973	1.21043	690	3876	3824.59	8.96089	Daughters	0.628994
Odds of fathers living long	no. children^2	0.993456	0.976069	1.01115	690	3876	3824.59	8.87868	Daughters	0.466109
Odds of fathers living long	SEP 1 vs 2	1.25792	1.02074	1.55022	690	3876	3824.59	1.18162	Daughters	0.0313576	*
Odds of fathers living long	SEP 1 vs 3	1.75684	1.43277	2.15421	690	3876	3824.59	1.1778	Daughters	1e-07	**
Odds of fathers living long	Shoulder to hip ratio	0.966157	0.909053	1.02685	1196	6819	6622.07	1.00121	All children	0.268018
Odds of fathers living long	Birth year	0.965708	0.958969	0.972494	1196	6819	6622.07	1.07679	All children	0	**
Odds of fathers living long	no. children	1.03915	0.925845	1.16631	1196	6819	6622.07	8.59584	All children	0.514452
Odds of fathers living long	no. children^2	0.99271	0.979524	1.00607	1196	6819	6622.07	8.54375	All children	0.283486
Odds of fathers living long	SEP 1 vs 2	1.38187	1.18066	1.61737	1196	6819	6622.07	1.18389	All children	5.62e-05	**
Odds of fathers living long	SEP 1 vs 3	1.9281	1.64845	2.25519	1196	6819	6622.07	1.17108	All children	0	**
Odds of fathers living long	Shoulder to hip ratio	1.01772	0.923773	1.12122	504	2941	2799.43	1.00524	Sons	0.722239
Odds of fathers living long	Birth year	0.959871	0.94919	0.970673	504	2941	2799.43	1.0786	Sons	0	**
Odds of fathers living long	no. children	1.03345	0.865245	1.23435	504	2941	2799.43	8.26555	Sons	0.716607
Odds of fathers living long	no. children^2	0.991911	0.971566	1.01268	504	2941	2799.43	8.22994	Sons	0.442452
Odds of fathers living long	SEP 1 vs 2	1.57991	1.24302	2.0081	504	2941	2799.43	1.18854	Sons	0.0001856	**
Odds of fathers living long	SEP 1 vs 3	2.18962	1.7128	2.79918	504	2941	2799.43	1.16413	Sons	0	**
Odds of fathers living long	Shoulder to hip ratio	0.926466	0.85479	1.00415	692	3878	3829.74	1.00398	Daughters	0.0630105
Odds of fathers living long	Birth year	0.96962	0.960951	0.978368	692	3878	3829.74	1.07565	Daughters	0	**
Odds of fathers living long	no. children	1.05095	0.901778	1.22479	692	3878	3829.74	8.95048	Daughters	0.524634
Odds of fathers living long	no. children^2	0.992648	0.97528	1.01033	692	3878	3829.74	8.8751	Daughters	0.4126
Odds of fathers living long	SEP 1 vs 2	1.24964	1.01414	1.53984	692	3878	3829.74	1.18077	Daughters	0.0364631	*
Odds of fathers living long	SEP 1 vs 3	1.75115	1.42823	2.14707	692	3878	3829.74	1.17671	Daughters	1e-07	**
Odds of fathers living long	Face width	1.01774	0.95663	1.08275	1198	6831	6634.68	1.00696	All children	0.577826
Odds of fathers living long	Birth year	0.965634	0.958901	0.972414	1198	6831	6634.68	1.07696	All children	0	**
Odds of fathers living long	no. children	1.04307	0.929175	1.17093	1198	6831	6634.68	8.62862	All children	0.474715
Odds of fathers living long	no. children^2	0.992322	0.979123	1.0057	1198	6831	6634.68	8.56345	All children	0.259231
Odds of fathers living long	SEP 1 vs 2	1.37451	1.17447	1.60863	1198	6831	6634.68	1.18381	All children	7.37e-05	**
Odds of fathers living long	SEP 1 vs 3	1.92247	1.64377	2.24842	1198	6831	6634.68	1.17087	All children	0	**
Odds of fathers living long	Face width	1.0368	0.94144	1.14181	505	2944	2803.98	1.01006	Sons	0.4629
Odds of fathers living long	Birth year	0.959723	0.94904	0.970525	505	2944	2803.98	1.08198	Sons	0	**
Odds of fathers living long	no. children	1.03953	0.869882	1.24226	505	2944	2803.98	8.32211	Sons	0.669757
Odds of fathers living long	no. children^2	0.991516	0.971108	1.01235	505	2944	2803.98	8.27476	Sons	0.422043
Odds of fathers living long	SEP 1 vs 2	1.57737	1.24118	2.00461	505	2944	2803.98	1.18815	Sons	0.000194	**
Odds of fathers living long	SEP 1 vs 3	2.19497	1.71753	2.80512	505	2944	2803.98	1.16177	Sons	0	**
Odds of fathers living long	Face width	1.00733	0.929089	1.09216	693	3887	3839.88	1.00682	Daughters	0.85948
Odds of fathers living long	Birth year	0.969463	0.960805	0.978199	693	3887	3839.88	1.07577	Daughters	0	**
Odds of fathers living long	no. children	1.04814	0.898982	1.22204	693	3887	3839.88	9.00929	Daughters	0.548314
Odds of fathers living long	no. children^2	0.992629	0.975188	1.01038	693	3887	3839.88	8.92953	Daughters	0.413322
Odds of fathers living long	SEP 1 vs 2	1.24224	1.00818	1.53064	693	3887	3839.88	1.18218	Daughters	0.0417045	*
Odds of fathers living long	SEP 1 vs 3	1.74828	1.4261	2.14324	693	3887	3839.88	1.17699	Daughters	1e-07	**
Odds of fathers living long	Face roundness	1.06686	1.00262	1.13521	1196	6820	6619.52	1.00256	All children	0.0410908	*
Odds of fathers living long	Birth year	0.965553	0.958817	0.972336	1196	6820	6619.52	1.07827	All children	0	**
Odds of fathers living long	no. children	1.04039	0.927263	1.16732	1196	6820	6619.52	8.54651	All children	0.500199
Odds of fathers living long	no. children^2	0.992785	0.979674	1.00607	1196	6820	6619.52	8.4929	All children	0.285737
Odds of fathers living long	SEP 1 vs 2	1.38249	1.18113	1.61817	1196	6820	6619.52	1.18445	All children	5.51e-05	**
Odds of fathers living long	SEP 1 vs 3	1.9377	1.65649	2.26664	1196	6820	6619.52	1.17203	All children	0	**
Odds of fathers living long	Face roundness	1.06135	0.964361	1.1681	505	2936	2800.11	1.00438	Sons	0.223301
Odds of fathers living long	Birth year	0.95963	0.948944	0.970437	505	2936	2800.11	1.08287	Sons	0	**
Odds of fathers living long	no. children	1.0346	0.866585	1.23518	505	2936	2800.11	8.22892	Sons	0.706793
Odds of fathers living long	no. children^2	0.99204	0.971783	1.01272	505	2936	2800.11	8.19568	Sons	0.447751
Odds of fathers living long	SEP 1 vs 2	1.58623	1.24776	2.01652	505	2936	2800.11	1.19065	Sons	0.0001649	**
Odds of fathers living long	SEP 1 vs 3	2.21031	1.72922	2.82524	505	2936	2800.11	1.16137	Sons	0	**
Odds of fathers living long	Face roundness	1.07368	0.98942	1.16511	691	3884	3828.72	1.00339	Daughters	0.0882142
Odds of fathers living long	Birth year	0.96947	0.960811	0.978207	691	3884	3828.72	1.07651	Daughters	0	**
Odds of fathers living long	no. children	1.04615	0.897946	1.21882	691	3884	3828.72	8.91543	Daughters	0.562669
Odds of fathers living long	no. children^2	0.993138	0.975827	1.01076	691	3884	3828.72	8.84661	Daughters	0.442809
Odds of fathers living long	SEP 1 vs 2	1.24757	1.01237	1.53741	691	3884	3828.72	1.18194	Daughters	0.0379573	*
Odds of fathers living long	SEP 1 vs 3	1.76366	1.43821	2.16276	691	3884	3828.72	1.17906	Daughters	0	**
Odds of fathers living long	Size PC	0.967946	0.902692	1.03792	975	5262	5306.61	1.00912	All children	0.360271
Odds of fathers living long	Birth year	0.966384	0.958625	0.974206	975	5262	5306.61	1.07942	All children	0	**
Odds of fathers living long	no. children	1.02916	0.906963	1.16782	975	5262	5306.61	8.36664	All children	0.655815
Odds of fathers living long	no. children^2	0.995539	0.98109	1.0102	975	5262	5306.61	8.29743	All children	0.548948
Odds of fathers living long	SEP 1 vs 2	1.37775	1.15447	1.64422	975	5262	5306.61	1.18735	All children	0.0003821	**
Odds of fathers living long	SEP 1 vs 3	2.02581	1.70393	2.40849	975	5262	5306.61	1.18223	All children	0	**
Odds of fathers living long	Size PC	1.01468	0.910376	1.13093	410	2256	2244.72	1.01094	Sons	0.792305
Odds of fathers living long	Birth year	0.963736	0.951414	0.976217	410	2256	2244.72	1.07941	Sons	0	**
Odds of fathers living long	no. children	1.03597	0.84016	1.27741	410	2256	2244.72	9.06854	Sons	0.740961
Odds of fathers living long	no. children^2	0.992214	0.967216	1.01786	410	2256	2244.72	9.01332	Sons	0.548285
Odds of fathers living long	SEP 1 vs 2	1.48865	1.13645	1.95001	410	2256	2244.72	1.18178	Sons	0.0038699	**
Odds of fathers living long	SEP 1 vs 3	2.23726	1.70765	2.93112	410	2256	2244.72	1.16551	Sons	0	**
Odds of fathers living long	Size PC	0.936119	0.85432	1.02575	565	3006	3072.39	1.00988	Daughters	0.157065
Odds of fathers living long	Birth year	0.967985	0.958017	0.978058	565	3006	3072.39	1.08003	Daughters	0	**
Odds of fathers living long	no. children	1.03298	0.878993	1.21395	565	3006	3072.39	8.2385	Daughters	0.693574
Odds of fathers living long	no. children^2	0.996737	0.978829	1.01497	565	3006	3072.39	8.15861	Daughters	0.723846
Odds of fathers living long	SEP 1 vs 2	1.30398	1.03171	1.64811	565	3006	3072.39	1.19249	Daughters	0.026337	*
Odds of fathers living long	SEP 1 vs 3	1.89112	1.50904	2.36995	565	3006	3072.39	1.19507	Daughters	0	**
Odds of fathers living long	Breast development rate	0.862175	0.778607	0.954712	460	2461	2503.37	1.01247	Daughters	0.0043592	**
Odds of fathers living long	Birth year	0.969821	0.958483	0.981293	460	2461	2503.37	1.08451	Daughters	3e-07	**
Odds of fathers living long	no. children	1.06742	0.900098	1.26584	460	2461	2503.37	7.91081	Daughters	0.453239
Odds of fathers living long	no. children^2	0.995201	0.976872	1.01387	460	2461	2503.37	7.81911	Daughters	0.612043
Odds of fathers living long	SEP 1 vs 2	1.32498	1.0223	1.71726	460	2461	2503.37	1.19935	Daughters	0.0334479	*
Odds of fathers living long	SEP 1 vs 3	2.01697	1.56877	2.59321	460	2461	2503.37	1.21699	Daughters	0	**

## Sheet: squared Mothers RMS
Trait	term	odds ratio	lowCI	upCI	N 90 percentile	N 10-60 percentile	aic	vif	sex	P	signif
Odds of mothers living long	Weight	0.843708	0.78876	0.902484	1074	6995	6116.66	1.05199	All children	8e-07	**
Odds of mothers living long	Weight^2	1.00211	0.964992	1.04066	1074	6995	6116.66	1.04702	All children	0.912733
Odds of mothers living long	Birth year	0.94397	0.935938	0.95207	1074	6995	6116.66	1.069	All children	0	**
Odds of mothers living long	no. children	1.24161	1.09039	1.41381	1074	6995	6116.66	10.7061	All children	0.0010916	**
Odds of mothers living long	no. children^2	0.98226	0.967402	0.997346	1074	6995	6116.66	10.5015	All children	0.0213541	*
Odds of mothers living long	Un- vs skilled	1.3699	1.18154	1.58828	1074	6995	6116.66	1.16001	All children	3.04e-05	**
Odds of mothers living long	Urban vs Rural	0.792029	0.684431	0.916543	1074	6995	6116.66	1.13246	All children	0.0017494	**
Odds of mothers living long	Weight	0.891652	0.799266	0.994717	441	2882	2548.34	1.06926	Sons	0.0398915	*
Odds of mothers living long	Weight^2	0.967753	0.90854	1.03083	441	2882	2548.34	1.06093	Sons	0.308911
Odds of mothers living long	Birth year	0.950386	0.937486	0.963464	441	2882	2548.34	1.05959	Sons	0	**
Odds of mothers living long	no. children	1.09968	0.906169	1.33452	441	2882	2548.34	10.7042	Sons	0.33594
Odds of mothers living long	no. children^2	0.996933	0.974977	1.01938	441	2882	2548.34	10.5155	Sons	0.786888
Odds of mothers living long	Un- vs skilled	1.22067	0.966866	1.54111	441	2882	2548.34	1.12718	Sons	0.0936121
Odds of mothers living long	Urban vs Rural	0.728707	0.585144	0.907493	441	2882	2548.34	1.11965	Sons	0.0046978	**
Odds of mothers living long	Weight	0.813621	0.746605	0.886651	633	4113	3574.43	1.04331	Daughters	2.6e-06	**
Odds of mothers living long	Weight^2	1.02814	0.979754	1.0789	633	4113	3574.43	1.03922	Daughters	0.25921
Odds of mothers living long	Birth year	0.939531	0.929253	0.949923	633	4113	3574.43	1.07629	Daughters	0	**
Odds of mothers living long	no. children	1.36579	1.14548	1.62846	633	4113	3574.43	10.7133	Daughters	0.0005139	**
Odds of mothers living long	no. children^2	0.970655	0.950467	0.991272	633	4113	3574.43	10.5108	Daughters	0.0054788	*
Odds of mothers living long	Un- vs skilled	1.49688	1.23476	1.81465	633	4113	3574.43	1.18461	Daughters	4.01e-05	**
Odds of mothers living long	Urban vs Rural	0.859513	0.705734	1.0468	633	4113	3574.43	1.14318	Daughters	0.13227
Odds of mothers living long	BMI	0.873279	0.814974	0.935754	1073	6993	6119.48	1.06095	All children	0.0001213	**
Odds of mothers living long	BMI^2	0.992266	0.954926	1.03107	1073	6993	6119.48	1.06148	All children	0.691577
Odds of mothers living long	Birth year	0.943871	0.935846	0.951965	1073	6993	6119.48	1.06651	All children	0	**
Odds of mothers living long	no. children	1.25758	1.10467	1.43167	1073	6993	6119.48	10.6758	All children	0.0005305	**
Odds of mothers living long	no. children^2	0.981549	0.966735	0.99659	1073	6993	6119.48	10.4847	All children	0.0163848	*
Odds of mothers living long	Un- vs skilled	1.35211	1.16639	1.5674	1073	6993	6119.48	1.158	All children	6.29e-05	**
Odds of mothers living long	Urban vs Rural	0.792456	0.684788	0.917053	1073	6993	6119.48	1.13228	All children	0.0017952	**
Odds of mothers living long	BMI	0.916434	0.820656	1.02339	440	2880	2543.96	1.0466	Sons	0.121276
Odds of mothers living long	BMI^2	0.959336	0.899754	1.02286	440	2880	2543.96	1.04945	Sons	0.204459
Odds of mothers living long	Birth year	0.950526	0.93762	0.963609	440	2880	2543.96	1.05545	Sons	0	**
Odds of mothers living long	no. children	1.11452	0.918482	1.35239	440	2880	2543.96	10.6812	Sons	0.272002
Odds of mothers living long	no. children^2	0.996162	0.974245	1.01857	440	2880	2543.96	10.508	Sons	0.734797
Odds of mothers living long	Un- vs skilled	1.21345	0.961171	1.53193	440	2880	2543.96	1.12603	Sons	0.103754
Odds of mothers living long	Urban vs Rural	0.730505	0.586555	0.909782	440	2880	2543.96	1.11696	Sons	0.005042	*
Odds of mothers living long	BMI	0.842124	0.770366	0.920566	633	4113	3582.08	1.07424	Daughters	0.000156	**
Odds of mothers living long	BMI^2	1.02102	0.970903	1.07373	633	4113	3582.08	1.0744	Daughters	0.41786
Odds of mothers living long	Birth year	0.939218	0.928952	0.949597	633	4113	3582.08	1.0754	Daughters	0	**
Odds of mothers living long	no. children	1.38167	1.15941	1.64655	633	4113	3582.08	10.6803	Daughters	0.0003029	**
Odds of mothers living long	no. children^2	0.970071	0.949965	0.990602	633	4113	3582.08	10.4843	Daughters	0.0044604	**
Odds of mothers living long	Un- vs skilled	1.47071	1.21363	1.78225	633	4113	3582.08	1.18186	Daughters	8.32e-05	**
Odds of mothers living long	Urban vs Rural	0.854995	0.702139	1.04113	633	4113	3582.08	1.14318	Daughters	0.119023
Odds of mothers living long	Thorax circumference	0.843374	0.790465	0.899825	1115	7364	6374.24	1.0107	All children	3e-07	**
Odds of mothers living long	Thorax circumference^2	0.998929	0.964892	1.03417	1115	7364	6374.24	1.01103	All children	0.951712
Odds of mothers living long	Birth year	0.943985	0.936127	0.951908	1115	7364	6374.24	1.06213	All children	0	**
Odds of mothers living long	no. children	1.27146	1.1251	1.43686	1115	7364	6374.24	10.2223	All children	0.0001186	**
Odds of mothers living long	no. children^2	0.980207	0.966547	0.99406	1115	7364	6374.24	10.0236	All children	0.0052379	*
Odds of mothers living long	Un- vs skilled	1.35339	1.16953	1.56616	1115	7364	6374.24	1.16144	All children	4.86e-05	**
Odds of mothers living long	Urban vs Rural	0.78515	0.681715	0.904279	1115	7364	6374.24	1.13656	All children	0.0007908	**
Odds of mothers living long	Thorax circumference	0.85308	0.768912	0.946461	460	3054	2662.03	1.00908	Sons	0.0027159	**
Odds of mothers living long	Thorax circumference^2	0.962054	0.904368	1.02342	460	3054	2662.03	1.00719	Sons	0.220131
Odds of mothers living long	Birth year	0.949287	0.936705	0.962038	460	3054	2662.03	1.05374	Sons	0	**
Odds of mothers living long	no. children	1.18465	0.994918	1.41057	460	3054	2662.03	9.23958	Sons	0.0570726
Odds of mothers living long	no. children^2	0.988338	0.969458	1.00759	460	3054	2662.03	9.05986	Sons	0.233238
Odds of mothers living long	Un- vs skilled	1.19479	0.948821	1.50453	460	3054	2662.03	1.12778	Sons	0.130211
Odds of mothers living long	Urban vs Rural	0.716384	0.579083	0.886241	460	3054	2662.03	1.11887	Sons	0.0021233	**
Odds of mothers living long	Thorax circumference	0.827934	0.760866	0.900913	655	4310	3719.32	1.04705	Daughters	1.18e-05	**
Odds of mothers living long	Thorax circumference^2	1.03513	0.987983	1.08453	655	4310	3719.32	1.04896	Daughters	0.146589
Odds of mothers living long	Birth year	0.939829	0.929746	0.950022	655	4310	3719.32	1.07273	Daughters	0	**
Odds of mothers living long	no. children	1.35905	1.14721	1.61002	655	4310	3719.32	10.8795	Daughters	0.0003876	**
Odds of mothers living long	no. children^2	0.972382	0.953209	0.99194	655	4310	3719.32	10.6718	Daughters	0.0058427	*
Odds of mothers living long	Un- vs skilled	1.49293	1.2347	1.80517	655	4310	3719.32	1.18729	Daughters	3.54e-05	**
Odds of mothers living long	Urban vs Rural	0.857474	0.708603	1.03762	655	4310	3719.32	1.15585	Daughters	0.114019
Odds of mothers living long	Handgrip strength	0.991542	0.927563	1.05993	977	6059	5534.04	1.04271	All children	0.802913
Odds of mothers living long	Handgrip strength^2	1.00928	0.972423	1.04753	977	6059	5534.04	1.05533	All children	0.626542
Odds of mothers living long	Birth year	0.951866	0.94316	0.960652	977	6059	5534.04	1.07058	All children	0	**
Odds of mothers living long	no. children	1.34238	1.17509	1.5335	977	6059	5534.04	10.4225	All children	1.45e-05	**
Odds of mothers living long	no. children^2	0.975194	0.96024	0.99038	977	6059	5534.04	10.2371	All children	0.0014422	**
Odds of mothers living long	Un- vs skilled	1.3311	1.13823	1.55665	977	6059	5534.04	1.15849	All children	0.0003421	**
Odds of mothers living long	Urban vs Rural	0.731841	0.628175	0.852616	977	6059	5534.04	1.14055	All children	6.18e-05	**
Odds of mothers living long	Handgrip strength	1.00984	0.905939	1.12565	408	2517	2335.34	1.04489	Sons	0.859718
Odds of mothers living long	Handgrip strength^2	0.968865	0.909938	1.03161	408	2517	2335.34	1.05472	Sons	0.32316
Odds of mothers living long	Birth year	0.959966	0.94602	0.974117	408	2517	2335.34	1.06236	Sons	0	**
Odds of mothers living long	no. children	1.20524	0.997717	1.45591	408	2517	2335.34	9.44602	Sons	0.0528358
Odds of mothers living long	no. children^2	0.987396	0.966682	1.00855	408	2517	2335.34	9.26816	Sons	0.240943
Odds of mothers living long	Un- vs skilled	1.15476	0.904305	1.47459	408	2517	2335.34	1.12954	Sons	0.248675
Odds of mothers living long	Urban vs Rural	0.681055	0.541947	0.855869	408	2517	2335.34	1.12642	Sons	0.0009838	**
Odds of mothers living long	Handgrip strength	0.9774	0.897726	1.06414	569	3542	3204.46	1.04291	Daughters	0.598252
Odds of mothers living long	Handgrip strength^2	1.04059	0.992354	1.09117	569	3542	3204.46	1.05391	Daughters	0.100384
Odds of mothers living long	Birth year	0.946297	0.935122	0.957606	569	3542	3204.46	1.07749	Daughters	0	**
Odds of mothers living long	no. children	1.48171	1.23294	1.78069	569	3542	3204.46	10.8937	Daughters	2.75e-05	**
Odds of mothers living long	no. children^2	0.963941	0.943201	0.985137	569	3542	3204.46	10.7093	Daughters	0.0009352	**
Odds of mothers living long	Un- vs skilled	1.48873	1.21301	1.82712	569	3542	3204.46	1.18145	Daughters	0.0001402	**
Odds of mothers living long	Urban vs Rural	0.77939	0.633743	0.95851	569	3542	3204.46	1.15173	Daughters	0.0182039	*
Odds of mothers living long	Cranial volume	0.936239	0.878537	0.997731	1115	7363	6396.97	1.00302	All children	0.0423601	*
Odds of mothers living long	Cranial volume^2	0.995289	0.955279	1.03697	1115	7363	6396.97	1.00167	All children	0.821532
Odds of mothers living long	Birth year	0.944379	0.936537	0.952287	1115	7363	6396.97	1.06136	All children	0	**
Odds of mothers living long	no. children	1.27297	1.12614	1.43895	1115	7363	6396.97	10.2849	All children	0.0001136	**
Odds of mothers living long	no. children^2	0.980079	0.966364	0.993989	1115	7363	6396.97	10.0876	All children	0.0051347	*
Odds of mothers living long	Un- vs skilled	1.34288	1.16071	1.55364	1115	7363	6396.97	1.16101	All children	7.39e-05	**
Odds of mothers living long	Urban vs Rural	0.786086	0.682527	0.905358	1115	7363	6396.97	1.13959	All children	0.0008395	**
Odds of mothers living long	Cranial volume	1.01439	0.919354	1.11924	460	3054	2673.95	1.00797	Sons	0.775948
Odds of mothers living long	Cranial volume^2	0.997069	0.936525	1.06153	460	3054	2673.95	1.00665	Sons	0.926826
Odds of mothers living long	Birth year	0.950513	0.937997	0.963196	460	3054	2673.95	1.04711	Sons	0	**
Odds of mothers living long	no. children	1.18478	0.99461	1.41131	460	3054	2673.95	9.30157	Sons	0.0575099
Odds of mothers living long	no. children^2	0.988803	0.969822	1.00815	460	3054	2673.95	9.12153	Sons	0.25484
Odds of mothers living long	Un- vs skilled	1.17725	0.935346	1.48172	460	3054	2673.95	1.12717	Sons	0.164393
Odds of mothers living long	Urban vs Rural	0.727895	0.588727	0.89996	460	3054	2673.95	1.11648	Sons	0.0033511	**
Odds of mothers living long	Cranial volume	0.884203	0.813036	0.961599	655	4309	3729.71	1.00247	Daughters	0.0040453	**
Odds of mothers living long	Cranial volume^2	0.993845	0.940421	1.0503	655	4309	3729.71	1.00215	Daughters	0.826658
Odds of mothers living long	Birth year	0.940171	0.930095	0.950356	655	4309	3729.71	1.07247	Daughters	0	**
Odds of mothers living long	no. children	1.355	1.14423	1.60459	655	4309	3729.71	10.8517	Daughters	0.0004285	**
Odds of mothers living long	no. children^2	0.972292	0.953169	0.991799	655	4309	3729.71	10.6513	Daughters	0.0055628	*
Odds of mothers living long	Un- vs skilled	1.47478	1.22006	1.78267	655	4309	3729.71	1.18605	Daughters	5.92e-05	**
Odds of mothers living long	Urban vs Rural	0.844411	0.697943	1.02161	655	4309	3729.71	1.1558	Daughters	0.081868
Odds of mothers living long	Height	0.874284	0.819869	0.932311	1114	7367	6379.88	1.02183	All children	4.17e-05	**
Odds of mothers living long	Height^2	1.02097	0.977683	1.06617	1114	7367	6379.88	1.00496	All children	0.347812
Odds of mothers living long	Birth year	0.94447	0.936614	0.952391	1114	7367	6379.88	1.06357	All children	0	**
Odds of mothers living long	no. children	1.26299	1.1172	1.42782	1114	7367	6379.88	10.2859	All children	0.0001909	**
Odds of mothers living long	no. children^2	0.980267	0.966558	0.994171	1114	7367	6379.88	10.0638	All children	0.0055454	*
Odds of mothers living long	Un- vs skilled	1.37081	1.18426	1.58675	1114	7367	6379.88	1.1667	All children	2.38e-05	**
Odds of mothers living long	Urban vs Rural	0.781792	0.678726	0.900509	1114	7367	6379.88	1.13762	All children	0.0006429	**
Odds of mothers living long	Height	0.88511	0.797986	0.981746	459	3056	2664.21	1.03655	Sons	0.0209758	*
Odds of mothers living long	Height^2	0.984858	0.916731	1.05805	459	3056	2664.21	1.00542	Sons	0.676548
Odds of mothers living long	Birth year	0.949988	0.937464	0.962679	459	3056	2664.21	1.05052	Sons	0	**
Odds of mothers living long	no. children	1.17846	0.989315	1.40376	459	3056	2664.21	9.29158	Sons	0.0658246
Odds of mothers living long	no. children^2	0.988465	0.969542	1.00776	459	3056	2664.21	9.08948	Sons	0.239414
Odds of mothers living long	Un- vs skilled	1.20422	0.955956	1.51696	459	3056	2664.21	1.1324	Sons	0.114661
Odds of mothers living long	Urban vs Rural	0.715149	0.578001	0.884841	459	3056	2664.21	1.11898	Sons	0.0020273	**
Odds of mothers living long	Height	0.871023	0.801861	0.94615	655	4311	3724.99	1.02504	Daughters	0.0010705	**
Odds of mothers living long	Height^2	1.04445	0.988509	1.10355	655	4311	3724.99	1.01296	Daughters	0.121517
Odds of mothers living long	Birth year	0.940594	0.930499	0.9508	655	4311	3724.99	1.07395	Daughters	0	**
Odds of mothers living long	no. children	1.34383	1.13391	1.5926	655	4311	3724.99	10.9314	Daughters	0.0006492	**
Odds of mothers living long	no. children^2	0.972772	0.953535	0.992397	655	4311	3724.99	10.7077	Daughters	0.0067521	*
Odds of mothers living long	Un- vs skilled	1.50749	1.24644	1.82321	655	4311	3724.99	1.19198	Daughters	2.33e-05	**
Odds of mothers living long	Urban vs Rural	0.848306	0.701194	1.02628	655	4311	3724.99	1.15386	Daughters	0.0904584
Odds of mothers living long	Leg length	0.903772	0.848669	0.962454	1110	7361	6366.59	1.01793	All children	0.00162	**
Odds of mothers living long	Leg length^2	1.04049	0.998697	1.08404	1110	7361	6366.59	1.00376	All children	0.0577445
Odds of mothers living long	Birth year	0.944771	0.936897	0.952712	1110	7361	6366.59	1.06346	All children	0	**
Odds of mothers living long	no. children	1.27455	1.12683	1.44163	1110	7361	6366.59	10.3494	All children	0.0001135	**
Odds of mothers living long	no. children^2	0.979613	0.965852	0.99357	1110	7361	6366.59	10.1256	All children	0.0043207	**
Odds of mothers living long	Un- vs skilled	1.36577	1.17985	1.58099	1110	7361	6366.59	1.16431	All children	2.98e-05	**
Odds of mothers living long	Urban vs Rural	0.787265	0.683327	0.907013	1110	7361	6366.59	1.13862	All children	0.0009298	**
Odds of mothers living long	Leg length	0.911664	0.82427	1.00832	456	3050	2652.95	1.0281	Sons	0.0720612
Odds of mothers living long	Leg length^2	1.01037	0.945113	1.08012	456	3050	2652.95	1.00464	Sons	0.762092
Odds of mothers living long	Birth year	0.950441	0.937868	0.963184	456	3050	2652.95	1.04944	Sons	0	**
Odds of mothers living long	no. children	1.19315	1.00035	1.42311	456	3050	2652.95	9.3833	Sons	0.0495446	*
Odds of mothers living long	no. children^2	0.98769	0.968644	1.00711	456	3050	2652.95	9.16745	Sons	0.212478
Odds of mothers living long	Un- vs skilled	1.21164	0.961946	1.52614	456	3050	2652.95	1.1285	Sons	0.103005
Odds of mothers living long	Urban vs Rural	0.72298	0.584171	0.894771	456	3050	2652.95	1.11636	Sons	0.002862	**
Odds of mothers living long	Leg length	0.90119	0.831001	0.977306	654	4311	3723.62	1.01973	Daughters	0.011909	*
Odds of mothers living long	Leg length^2	1.06077	1.00646	1.11801	654	4311	3723.62	1.00907	Daughters	0.0278129	*
Odds of mothers living long	Birth year	0.940923	0.930813	0.951143	654	4311	3723.62	1.07493	Daughters	0	**
Odds of mothers living long	no. children	1.35312	1.14196	1.60333	654	4311	3723.62	10.9114	Daughters	0.0004769	**
Odds of mothers living long	no. children^2	0.972174	0.952981	0.991754	654	4311	3723.62	10.6912	Daughters	0.0055394	*
Odds of mothers living long	Un- vs skilled	1.49229	1.2337	1.80508	654	4311	3723.62	1.19137	Daughters	3.74e-05	**
Odds of mothers living long	Urban vs Rural	0.850576	0.70296	1.02919	654	4311	3723.62	1.1557	Daughters	0.0960913
Odds of mothers living long	Lung capacity	0.928354	0.863847	0.997678	914	5704	5171.35	1.02316	All children	0.04305	*
Odds of mothers living long	Lung capacity^2	0.979153	0.936787	1.02343	914	5704	5171.35	1.02875	All children	0.350548
Odds of mothers living long	Birth year	0.947724	0.938772	0.95676	914	5704	5171.35	1.07119	All children	0	**
Odds of mothers living long	no. children	1.3538	1.17364	1.5616	914	5704	5171.35	10.5011	All children	3.22e-05	**
Odds of mothers living long	no. children^2	0.971157	0.954702	0.987894	914	5704	5171.35	10.3419	All children	0.0007881	**
Odds of mothers living long	Un- vs skilled	1.32676	1.12892	1.55926	914	5704	5171.35	1.15805	All children	0.0005995	**
Odds of mothers living long	Urban vs Rural	0.733386	0.6257	0.859606	914	5704	5171.35	1.13245	All children	0.0001297	**
Odds of mothers living long	Lung capacity	0.897789	0.799017	1.00877	359	2292	2068.96	1.03309	Sons	0.0698158
Odds of mothers living long	Lung capacity^2	0.972107	0.905315	1.04383	359	2292	2068.96	1.02598	Sons	0.436016
Odds of mothers living long	Birth year	0.955099	0.940235	0.970199	359	2292	2068.96	1.05703	Sons	0	**
Odds of mothers living long	no. children	1.37103	1.09303	1.71975	359	2292	2068.96	10.5122	Sons	0.0063469	*
Odds of mothers living long	no. children^2	0.969278	0.943105	0.996178	359	2292	2068.96	10.3753	Sons	0.0254763	*
Odds of mothers living long	Un- vs skilled	1.19322	0.921148	1.54565	359	2292	2068.96	1.11926	Sons	0.180924
Odds of mothers living long	Urban vs Rural	0.705798	0.553881	0.899382	359	2292	2068.96	1.11007	Sons	0.0048398	**
Odds of mothers living long	Lung capacity	0.945861	0.862463	1.03732	555	3412	3115.19	1.03133	Daughters	0.237253
Odds of mothers living long	Lung capacity^2	0.98543	0.931851	1.04209	555	3412	3115.19	1.03159	Daughters	0.606853
Odds of mothers living long	Birth year	0.943268	0.932061	0.954609	555	3412	3115.19	1.08279	Daughters	0	**
Odds of mothers living long	no. children	1.34012	1.11391	1.61227	555	3412	3115.19	10.5865	Daughters	0.001912	**
Odds of mothers living long	no. children^2	0.972513	0.951347	0.994151	555	3412	3115.19	10.4207	Daughters	0.0130472	*
Odds of mothers living long	Un- vs skilled	1.42599	1.15867	1.75499	555	3412	3115.19	1.18661	Daughters	0.0008068	**
Odds of mothers living long	Urban vs Rural	0.754462	0.609813	0.933423	555	3412	3115.19	1.1618	Daughters	0.0094763	*
Odds of mothers living long	Jaw width	0.905834	0.832706	0.985383	672	5112	3967.72	1.00594	All children	0.0212885	*
Odds of mothers living long	Jaw width^2	0.968571	0.917493	1.02249	672	5112	3967.72	1.00268	All children	0.247976
Odds of mothers living long	Birth year	0.92336	0.912659	0.934186	672	5112	3967.72	1.10143	All children	0	**
Odds of mothers living long	no. children	1.21912	1.03806	1.43178	672	5112	3967.72	10.2271	All children	0.0157242	*
Odds of mothers living long	no. children^2	0.978428	0.960266	0.996934	672	5112	3967.72	10.0031	All children	0.0225406	*
Odds of mothers living long	Un- vs skilled	1.35466	1.12531	1.63076	672	5112	3967.72	1.16454	All children	0.0013392	**
Odds of mothers living long	Urban vs Rural	0.752818	0.628511	0.901711	672	5112	3967.72	1.11289	All children	0.0020453	**
Odds of mothers living long	Jaw width	0.929003	0.809671	1.06592	274	2052	1627.14	1.01038	Sons	0.293789
Odds of mothers living long	Jaw width^2	0.901965	0.819483	0.99275	274	2052	1627.14	1.00547	Sons	0.034973	*
Odds of mothers living long	Birth year	0.930962	0.913798	0.948448	274	2052	1627.14	1.08807	Sons	0	**
Odds of mothers living long	no. children	1.42015	1.09882	1.83544	274	2052	1627.14	10.9321	Sons	0.0073617	*
Odds of mothers living long	no. children^2	0.965598	0.937233	0.994822	274	2052	1627.14	10.7083	Sons	0.0213793	*
Odds of mothers living long	Un- vs skilled	1.22122	0.905467	1.64707	274	2052	1627.14	1.14181	Sons	0.190415
Odds of mothers living long	Urban vs Rural	0.739527	0.56479	0.968326	274	2052	1627.14	1.07395	Sons	0.0282359	*
Odds of mothers living long	Jaw width	0.887303	0.79743	0.987305	398	3060	2346.03	1.00451	Daughters	0.0282036	*
Odds of mothers living long	Jaw width^2	1.01763	0.951009	1.08891	398	3060	2346.03	1.00248	Daughters	0.612982
Odds of mothers living long	Birth year	0.91736	0.903639	0.93129	398	3060	2346.03	1.11647	Daughters	0	**
Odds of mothers living long	no. children	1.08717	0.879132	1.34445	398	3060	2346.03	10.1826	Daughters	0.440552
Odds of mothers living long	no. children^2	0.988595	0.964147	1.01366	398	3060	2346.03	9.97324	Daughters	0.369284
Odds of mothers living long	Un- vs skilled	1.47343	1.16032	1.87103	398	3060	2346.03	1.18469	Daughters	0.0014734	**
Odds of mothers living long	Urban vs Rural	0.764633	0.598091	0.977551	398	3060	2346.03	1.14334	Daughters	0.0322647	*
Odds of mothers living long	Shoulder width	0.861716	0.80827	0.918696	1111	7362	6363.53	1.02167	All children	5.2e-06	**
Odds of mothers living long	Shoulder width^2	0.993479	0.957388	1.03093	1111	7362	6363.53	1.02086	All children	0.728961
Odds of mothers living long	Birth year	0.943668	0.935785	0.951617	1111	7362	6363.53	1.06593	All children	0	**
Odds of mothers living long	no. children	1.27395	1.12655	1.44063	1111	7362	6363.53	10.2727	All children	0.0001137	**
Odds of mothers living long	no. children^2	0.979608	0.965851	0.993562	1111	7362	6363.53	10.0731	All children	0.0043027	**
Odds of mothers living long	Un- vs skilled	1.35763	1.17309	1.57119	1111	7362	6363.53	1.1618	All children	4.1e-05	**
Odds of mothers living long	Urban vs Rural	0.797234	0.691935	0.918556	1111	7362	6363.53	1.14015	All children	0.0017164	**
Odds of mothers living long	Shoulder width	0.877804	0.794036	0.97041	456	3054	2651.05	1.01071	Sons	0.0108669	*
Odds of mothers living long	Shoulder width^2	0.972362	0.915894	1.03231	456	3054	2651.05	1.00875	Sons	0.358516
Odds of mothers living long	Birth year	0.949248	0.936644	0.962021	456	3054	2651.05	1.05558	Sons	0	**
Odds of mothers living long	no. children	1.18895	0.996776	1.41817	456	3054	2651.05	9.3095	Sons	0.054346
Odds of mothers living long	no. children^2	0.987606	0.968493	1.0071	456	3054	2651.05	9.12495	Sons	0.210994
Odds of mothers living long	Un- vs skilled	1.21114	0.961441	1.52568	456	3054	2651.05	1.12963	Sons	0.103917
Odds of mothers living long	Urban vs Rural	0.732104	0.591461	0.906189	456	3054	2651.05	1.11839	Sons	0.00417	**
Odds of mothers living long	Shoulder width	0.852661	0.783799	0.927574	655	4308	3722.7	1.04848	Daughters	0.0002074	**
Odds of mothers living long	Shoulder width^2	1.00822	0.961437	1.05729	655	4308	3722.7	1.04183	Daughters	0.735497
Odds of mothers living long	Birth year	0.93974	0.929629	0.94996	655	4308	3722.7	1.0743	Daughters	0	**
Odds of mothers living long	no. children	1.35387	1.14317	1.6034	655	4308	3722.7	10.8501	Daughters	0.0004477	**
Odds of mothers living long	no. children^2	0.97248	0.953335	0.99201	655	4308	3722.7	10.6468	Daughters	0.0059463	*
Odds of mothers living long	Un- vs skilled	1.47614	1.2211	1.78444	655	4308	3722.7	1.18547	Daughters	5.72e-05	**
Odds of mothers living long	Urban vs Rural	0.861576	0.711762	1.04292	655	4308	3722.7	1.16011	Daughters	0.126329
Odds of mothers living long	Hip width	0.888664	0.833187	0.947835	1112	7351	6373.12	1.01015	All children	0.000332	**
Odds of mothers living long	Hip width^2	0.992738	0.950308	1.03706	1112	7351	6373.12	1.00497	All children	0.743635
Odds of mothers living long	Birth year	0.943675	0.935809	0.951606	1112	7351	6373.12	1.0645	All children	0	**
Odds of mothers living long	no. children	1.27243	1.12577	1.43819	1112	7351	6373.12	10.2404	All children	0.0001152	**
Odds of mothers living long	no. children^2	0.979748	0.966072	0.993618	1112	7351	6373.12	10.0385	All children	0.0043355	**
Odds of mothers living long	Un- vs skilled	1.34483	1.16187	1.5566	1112	7351	6373.12	1.16275	All children	7.16e-05	**
Odds of mothers living long	Urban vs Rural	0.792139	0.687587	0.912588	1112	7351	6373.12	1.14002	All children	0.0012531	**
Odds of mothers living long	Hip width	0.895038	0.808566	0.990759	459	3051	2664.08	1.01052	Sons	0.0324307	*
Odds of mothers living long	Hip width^2	0.968075	0.904131	1.03654	459	3051	2664.08	1.00689	Sons	0.35206
Odds of mothers living long	Birth year	0.949504	0.936962	0.962215	459	3051	2664.08	1.05321	Sons	0	**
Odds of mothers living long	no. children	1.18232	0.992878	1.40792	459	3051	2664.08	9.24229	Sons	0.0601428
Odds of mothers living long	no. children^2	0.988195	0.969306	1.00745	459	3051	2664.08	9.06671	Sons	0.227807
Odds of mothers living long	Un- vs skilled	1.17386	0.931996	1.47849	459	3051	2664.08	1.12699	Sons	0.173293
Odds of mothers living long	Urban vs Rural	0.734369	0.593751	0.90829	459	3051	2664.08	1.11672	Sons	0.004414	**
Odds of mothers living long	Hip width	0.883827	0.812913	0.960927	653	4300	3718.88	1.01308	Daughters	0.0038039	**
Odds of mothers living long	Hip width^2	1.0132	0.95674	1.07299	653	4300	3718.88	1.00554	Daughters	0.653989
Odds of mothers living long	Birth year	0.939429	0.929321	0.949647	653	4300	3718.88	1.0749	Daughters	0	**
Odds of mothers living long	no. children	1.35593	1.14463	1.60624	653	4300	3718.88	10.8724	Daughters	0.000427	**
Odds of mothers living long	no. children^2	0.972243	0.953081	0.99179	653	4300	3718.88	10.6675	Daughters	0.0055759	*
Odds of mothers living long	Un- vs skilled	1.48923	1.23127	1.80123	653	4300	3718.88	1.1899	Daughters	4.07e-05	**
Odds of mothers living long	Urban vs Rural	0.8499	0.702085	1.02884	653	4300	3718.88	1.15821	Daughters	0.0952483
Odds of mothers living long	Shoulder to hip ratio	0.974409	0.911366	1.04181	1111	7359	6381.26	1.23937	All children	0.44747
Odds of mothers living long	Shoulder to hip ratio^2	1.0048	0.994598	1.01511	1111	7359	6381.26	1.2389	All children	0.357527
Odds of mothers living long	Birth year	0.944334	0.936476	0.952258	1111	7359	6381.26	1.06149	All children	0	**
Odds of mothers living long	no. children	1.28058	1.13229	1.44829	1111	7359	6381.26	10.3145	All children	8.19e-05	**
Odds of mothers living long	no. children^2	0.97954	0.965758	0.993519	1111	7359	6381.26	10.1195	All children	0.0042457	**
Odds of mothers living long	Un- vs skilled	1.34946	1.16621	1.5615	1111	7359	6381.26	1.16198	All children	5.7e-05	**
Odds of mothers living long	Urban vs Rural	0.785881	0.682288	0.905204	1111	7359	6381.26	1.13804	All children	0.000835	**
Odds of mothers living long	Shoulder to hip ratio	0.966397	0.869141	1.07454	457	3054	2657.91	1.19334	Sons	0.527652
Odds of mothers living long	Shoulder to hip ratio^2	1.01036	0.991292	1.0298	457	3054	2657.91	1.19268	Sons	0.289009
Odds of mothers living long	Birth year	0.950411	0.937853	0.963137	457	3054	2657.91	1.04681	Sons	0	**
Odds of mothers living long	no. children	1.19297	0.999661	1.42366	457	3054	2657.91	9.37092	Sons	0.0504416
Odds of mothers living long	no. children^2	0.987753	0.968528	1.00736	457	3054	2657.91	9.19364	Sons	0.219183
Odds of mothers living long	Un- vs skilled	1.19101	0.945828	1.49976	457	3054	2657.91	1.12767	Sons	0.137178
Odds of mothers living long	Urban vs Rural	0.731918	0.591538	0.905612	457	3054	2657.91	1.1167	Sons	0.0040722	**
Odds of mothers living long	Shoulder to hip ratio	0.976268	0.89412	1.06596	654	4305	3732.74	1.09448	Daughters	0.592254
Odds of mothers living long	Shoulder to hip ratio^2	0.993194	0.968924	1.01807	654	4305	3732.74	1.09124	Daughters	0.588516
Odds of mothers living long	Birth year	0.940073	0.929989	0.950267	654	4305	3732.74	1.07301	Daughters	0	**
Odds of mothers living long	no. children	1.36186	1.15029	1.61234	654	4305	3732.74	10.8377	Daughters	0.0003365	**
Odds of mothers living long	no. children^2	0.972127	0.953036	0.991601	654	4305	3732.74	10.6405	Daughters	0.0052159	*
Odds of mothers living long	Un- vs skilled	1.47988	1.2243	1.7888	654	4305	3732.74	1.18705	Daughters	5.08e-05	**
Odds of mothers living long	Urban vs Rural	0.838457	0.693217	1.01413	654	4305	3732.74	1.15316	Daughters	0.0694585
Odds of mothers living long	Face width	0.951746	0.890623	1.01706	1113	7361	6388.1	1.00677	All children	0.144189
Odds of mothers living long	Face width^2	0.96545	0.922018	1.01093	1113	7361	6388.1	1.00313	All children	0.134347
Odds of mothers living long	Birth year	0.944413	0.93656	0.952333	1113	7361	6388.1	1.06053	All children	0	**
Odds of mothers living long	no. children	1.27444	1.12738	1.44069	1113	7361	6388.1	10.2948	All children	0.000106	**
Odds of mothers living long	no. children^2	0.979986	0.966283	0.993882	1113	7361	6388.1	10.0902	All children	0.0048914	**
Odds of mothers living long	Un- vs skilled	1.32856	1.14811	1.53737	1113	7361	6388.1	1.16053	All children	0.0001365	**
Odds of mothers living long	Urban vs Rural	0.781485	0.678411	0.900218	1113	7361	6388.1	1.14041	All children	0.0006341	**
Odds of mothers living long	Face width	0.940221	0.847955	1.04253	459	3052	2667.35	1.00866	Sons	0.242128
Odds of mothers living long	Face width^2	0.960331	0.89469	1.03079	459	3052	2667.35	1.00396	Sons	0.262496
Odds of mothers living long	Birth year	0.950775	0.93823	0.963487	459	3052	2667.35	1.04829	Sons	0	**
Odds of mothers living long	no. children	1.18692	0.996419	1.41384	459	3052	2667.35	9.29947	Sons	0.054887
Odds of mothers living long	no. children^2	0.988327	0.969413	1.00761	459	3052	2667.35	9.10988	Sons	0.233683
Odds of mothers living long	Un- vs skilled	1.1683	0.927869	1.47103	459	3052	2667.35	1.125	Sons	0.185787
Odds of mothers living long	Urban vs Rural	0.733249	0.592733	0.907078	459	3052	2667.35	1.12	Sons	0.0042569	**
Odds of mothers living long	Face width	0.960347	0.880581	1.04734	654	4309	3731.78	1.00623	Daughters	0.360437
Odds of mothers living long	Face width^2	0.971029	0.913981	1.03164	654	4309	3731.78	1.00411	Daughters	0.341254
Odds of mothers living long	Birth year	0.940005	0.929925	0.950195	654	4309	3731.78	1.07103	Daughters	0	**
Odds of mothers living long	no. children	1.35754	1.14642	1.60754	654	4309	3731.78	10.8568	Daughters	0.0003934	**
Odds of mothers living long	no. children^2	0.97234	0.953221	0.991842	654	4309	3731.78	10.6517	Daughters	0.0056336	*
Odds of mothers living long	Un- vs skilled	1.46038	1.20799	1.7655	654	4309	3731.78	1.18675	Daughters	9.16e-05	**
Odds of mothers living long	Urban vs Rural	0.829176	0.685311	1.00324	654	4309	3731.78	1.15492	Daughters	0.0540219
Odds of mothers living long	Face roundness	1.00192	0.939077	1.06896	1113	7351	6389.54	1.0177	All children	0.953824
Odds of mothers living long	Face roundness^2	1.00596	0.961521	1.05246	1113	7351	6389.54	1.01626	All children	0.796436
Odds of mothers living long	Birth year	0.944318	0.936465	0.952237	1113	7351	6389.54	1.06172	All children	0	**
Odds of mothers living long	no. children	1.27924	1.13153	1.44623	1113	7351	6389.54	10.3067	All children	8.35e-05	**
Odds of mothers living long	no. children^2	0.97973	0.966002	0.993652	1113	7351	6389.54	10.1129	All children	0.004449	**
Odds of mothers living long	Un- vs skilled	1.33584	1.1544	1.5458	1113	7351	6389.54	1.16096	All children	0.0001012	**
Odds of mothers living long	Urban vs Rural	0.77892	0.676287	0.897128	1113	7351	6389.54	1.13826	All children	0.0005286	**
Odds of mothers living long	Face roundness	1.00481	0.907083	1.11306	459	3047	2668.97	1.03938	Sons	0.926801
Odds of mothers living long	Face roundness^2	0.999151	0.93358	1.06933	459	3047	2668.97	1.03063	Sons	0.980425
Odds of mothers living long	Birth year	0.950891	0.938347	0.963603	459	3047	2668.97	1.04934	Sons	0	**
Odds of mothers living long	no. children	1.18974	0.998602	1.41747	459	3047	2668.97	9.31852	Sons	0.0518579
Odds of mothers living long	no. children^2	0.988345	0.969378	1.00768	459	3047	2668.97	9.13564	Sons	0.235705
Odds of mothers living long	Un- vs skilled	1.17222	0.930956	1.476	459	3047	2668.97	1.12604	Sons	0.176547
Odds of mothers living long	Urban vs Rural	0.728598	0.588846	0.901518	459	3047	2668.97	1.123	Sons	0.0035666	**
Odds of mothers living long	Face roundness	0.99988	0.919307	1.08752	654	4304	3731.49	1.00936	Daughters	0.997776
Odds of mothers living long	Face roundness^2	1.00956	0.949918	1.07294	654	4304	3731.49	1.00947	Daughters	0.759449
Odds of mothers living long	Birth year	0.93981	0.929719	0.95001	654	4304	3731.49	1.07417	Daughters	0	**
Odds of mothers living long	no. children	1.36245	1.15067	1.61321	654	4304	3731.49	10.8459	Daughters	0.0003331	**
Odds of mothers living long	no. children^2	0.972011	0.952891	0.991514	654	4304	3731.49	10.6538	Daughters	0.0050992	*
Odds of mothers living long	Un- vs skilled	1.46969	1.21572	1.77672	654	4304	3731.49	1.18657	Daughters	6.95e-05	**
Odds of mothers living long	Urban vs Rural	0.827917	0.684341	1.00162	654	4304	3731.49	1.15349	Daughters	0.0519734
Odds of mothers living long	Size PC	0.856694	0.796857	0.921025	931	5723	5243.99	1.00752	All children	2.83e-05	**
Odds of mothers living long	Size PC^2	0.985801	0.938058	1.03597	931	5723	5243.99	1.00179	All children	0.572323
Odds of mothers living long	Birth year	0.951392	0.942499	0.960369	931	5723	5243.99	1.06569	All children	0	**
Odds of mothers living long	no. children	1.3207	1.1474	1.52018	931	5723	5243.99	10.6536	All children	0.0001063	**
Odds of mothers living long	no. children^2	0.976273	0.9602	0.992615	931	5723	5243.99	10.4632	All children	0.0045808	**
Odds of mothers living long	Un- vs skilled	1.34849	1.14971	1.58163	931	5723	5243.99	1.15535	All children	0.0002383	**
Odds of mothers living long	Urban vs Rural	0.750213	0.639889	0.879559	931	5723	5243.99	1.13715	All children	0.0003982	**
Odds of mothers living long	Size PC	0.894009	0.79372	1.00697	383	2352	2184.34	1.01401	Sons	0.0649543
Odds of mothers living long	Size PC^2	0.90827	0.833449	0.989808	383	2352	2184.34	1.00603	Sons	0.0282699	*
Odds of mothers living long	Birth year	0.960335	0.945952	0.974937	383	2352	2184.34	1.05941	Sons	1e-07	**
Odds of mothers living long	no. children	1.13699	0.921921	1.40222	383	2352	2184.34	10.5778	Sons	0.23012
Odds of mothers living long	no. children^2	0.993361	0.969457	1.01785	383	2352	2184.34	10.3937	Sons	0.591926
Odds of mothers living long	Un- vs skilled	1.19258	0.928748	1.53135	383	2352	2184.34	1.12938	Sons	0.167421
Odds of mothers living long	Urban vs Rural	0.697835	0.549713	0.885869	383	2352	2184.34	1.12864	Sons	0.0031217	**
Odds of mothers living long	Size PC	0.832758	0.759482	0.913103	548	3371	3060.57	1.00872	Daughters	9.84e-05	**
Odds of mothers living long	Size PC^2	1.04184	0.980039	1.10754	548	3371	3060.57	1.00383	Daughters	0.188934
Odds of mothers living long	Birth year	0.945016	0.933667	0.956503	548	3371	3060.57	1.07317	Daughters	0	**
Odds of mothers living long	no. children	1.48774	1.22949	1.80024	548	3371	3060.57	10.7315	Daughters	4.43e-05	**
Odds of mothers living long	no. children^2	0.962927	0.941179	0.985179	548	3371	3060.57	10.5484	Daughters	0.0011908	**
Odds of mothers living long	Un- vs skilled	1.48724	1.20779	1.83134	548	3371	3060.57	1.17594	Daughters	0.0001856	**
Odds of mothers living long	Urban vs Rural	0.805572	0.649602	0.99899	548	3371	3060.57	1.14389	Daughters	0.0489342	*
Odds of mothers living long	Breast development rate	0.879157	0.791947	0.975971	496	2886	2744.94	1.01716	Daughters	0.0156803	*
Odds of mothers living long	Breast development rate^2	0.926334	0.855853	1.00262	496	2886	2744.94	1.01145	Daughters	0.058069
Odds of mothers living long	Birth year	0.950352	0.93816	0.962703	496	2886	2744.94	1.08034	Daughters	0	**
Odds of mothers living long	no. children	1.38105	1.13291	1.68355	496	2886	2744.94	10.3904	Daughters	0.0013989	**
Odds of mothers living long	no. children^2	0.96972	0.946891	0.993099	496	2886	2744.94	10.2364	Daughters	0.0114159	*
Odds of mothers living long	Un- vs skilled	1.45487	1.16882	1.81093	496	2886	2744.94	1.1893	Daughters	0.0007893	**
Odds of mothers living long	Urban vs Rural	0.716064	0.567729	0.903156	496	2886	2744.94	1.15614	Daughters	0.0048019	**

## Sheet: squared Fathers RMS
Trait	term	odds ratio	lowCI	upCI	N 90 percentile	N 10-60 percentile	aic	vif	sex	P	signif
Odds of fathers living long	Weight	0.977516	0.913815	1.04566	1159	6498	6387.53	1.12371	All children	0.508348
Odds of fathers living long	Weight^2	0.983838	0.94949	1.01943	1159	6498	6387.53	1.11656	All children	0.36881
Odds of fathers living long	Birth year	0.965941	0.959062	0.972869	1159	6498	6387.53	1.08145	All children	0	**
Odds of fathers living long	no. children	1.02494	0.909162	1.15546	1159	6498	6387.53	8.6732	All children	0.687092
Odds of fathers living long	no. children^2	0.99441	0.980518	1.0085	1159	6498	6387.53	8.59699	All children	0.43484
Odds of fathers living long	SEP 1 vs 2	1.36367	1.16161	1.60087	1159	6498	6387.53	1.19002	All children	0.0001502	**
Odds of fathers living long	SEP 1 vs 3	1.92627	1.64312	2.25821	1159	6498	6387.53	1.17743	All children	0	**
Odds of fathers living long	Weight	0.998237	0.897494	1.11029	489	2794	2703.44	1.11918	Sons	0.974061
Odds of fathers living long	Weight^2	0.967729	0.911495	1.02743	489	2794	2703.44	1.11152	Sons	0.282851
Odds of fathers living long	Birth year	0.960866	0.949957	0.9719	489	2794	2703.44	1.0873	Sons	0	**
Odds of fathers living long	no. children	1.04037	0.856946	1.26307	489	2794	2703.44	9.09388	Sons	0.689185
Odds of fathers living long	no. children^2	0.990951	0.967894	1.01456	489	2794	2703.44	9.04222	Sons	0.449172
Odds of fathers living long	SEP 1 vs 2	1.54694	1.21259	1.97347	489	2794	2703.44	1.19288	Sons	0.0004457	**
Odds of fathers living long	SEP 1 vs 3	2.17689	1.6952	2.79545	489	2794	2703.44	1.16653	Sons	0	**
Odds of fathers living long	Weight	0.965607	0.884777	1.05382	670	3704	3695.78	1.13288	Daughters	0.432651
Odds of fathers living long	Weight^2	0.993148	0.950759	1.03743	670	3704	3695.78	1.12475	Daughters	0.75737
Odds of fathers living long	Birth year	0.969164	0.960315	0.978094	670	3704	3695.78	1.08029	Daughters	0	**
Odds of fathers living long	no. children	1.02087	0.875066	1.19097	670	3704	3695.78	8.57403	Daughters	0.792772
Odds of fathers living long	no. children^2	0.995962	0.978473	1.01376	670	3704	3695.78	8.48058	Daughters	0.654443
Odds of fathers living long	SEP 1 vs 2	1.24198	1.00324	1.53753	670	3704	3695.78	1.18945	Daughters	0.0466248	*
Odds of fathers living long	SEP 1 vs 3	1.76617	1.43703	2.17071	670	3704	3695.78	1.18475	Daughters	1e-07	**
Odds of fathers living long	BMI	0.956995	0.893171	1.02538	1159	6496	6383.37	1.1033	All children	0.211941
Odds of fathers living long	BMI^2	0.973884	0.937344	1.01185	1159	6496	6383.37	1.10334	All children	0.175002
Odds of fathers living long	Birth year	0.966085	0.95921	0.97301	1159	6496	6383.37	1.0782	All children	0	**
Odds of fathers living long	no. children	1.02222	0.906534	1.15267	1159	6496	6383.37	8.70363	All children	0.719876
Odds of fathers living long	no. children^2	0.994739	0.98079	1.00889	1159	6496	6383.37	8.64339	All children	0.464153
Odds of fathers living long	SEP 1 vs 2	1.36138	1.15974	1.59808	1159	6496	6383.37	1.18849	All children	0.000162	**
Odds of fathers living long	SEP 1 vs 3	1.91772	1.636	2.24796	1159	6496	6383.37	1.17517	All children	0	**
Odds of fathers living long	BMI	0.946659	0.85092	1.05317	489	2792	2701.3	1.08155	Sons	0.31362
Odds of fathers living long	BMI^2	0.971764	0.915763	1.03119	489	2792	2701.3	1.08178	Sons	0.344269
Odds of fathers living long	Birth year	0.961356	0.950448	0.97239	489	2792	2701.3	1.08211	Sons	0	**
Odds of fathers living long	no. children	1.03794	0.855557	1.25919	489	2792	2701.3	9.02561	Sons	0.705688
Odds of fathers living long	no. children^2	0.99124	0.968269	1.01476	489	2792	2701.3	8.99574	Sons	0.46202
Odds of fathers living long	SEP 1 vs 2	1.54587	1.21176	1.9721	489	2792	2701.3	1.19207	Sons	0.0004551	**
Odds of fathers living long	SEP 1 vs 3	2.17135	1.69128	2.78769	489	2792	2701.3	1.16363	Sons	0	**
Odds of fathers living long	BMI	0.966025	0.882222	1.05779	670	3704	3694.27	1.12233	Daughters	0.45533
Odds of fathers living long	BMI^2	0.974832	0.926709	1.02545	670	3704	3694.27	1.12419	Daughters	0.323702
Odds of fathers living long	Birth year	0.969208	0.960368	0.978129	670	3704	3694.27	1.07701	Daughters	0	**
Odds of fathers living long	no. children	1.01614	0.870323	1.1864	670	3704	3694.27	8.65649	Daughters	0.839415
Odds of fathers living long	no. children^2	0.996528	0.978892	1.01448	670	3704	3694.27	8.57398	Daughters	0.702622
Odds of fathers living long	SEP 1 vs 2	1.23818	1.00035	1.53255	670	3704	3694.27	1.18711	Daughters	0.0496229	*
Odds of fathers living long	SEP 1 vs 3	1.75684	1.42967	2.15889	670	3704	3694.27	1.18237	Daughters	1e-07	**
Odds of fathers living long	Thorax circumference	0.939667	0.880966	1.00228	1198	6830	6631.6	1.0737	All children	0.0586543
Odds of fathers living long	Thorax circumference^2	0.993409	0.959565	1.02845	1198	6830	6631.6	1.07367	All children	0.708485
Odds of fathers living long	Birth year	0.965451	0.95872	0.972229	1198	6830	6631.6	1.07647	All children	0	**
Odds of fathers living long	no. children	1.03576	0.92284	1.1625	1198	6830	6631.6	8.59721	All children	0.550797
Odds of fathers living long	no. children^2	0.992901	0.979729	1.00625	1198	6830	6631.6	8.53579	All children	0.295734
Odds of fathers living long	SEP 1 vs 2	1.38184	1.18065	1.61732	1198	6830	6631.6	1.18388	All children	5.61e-05	**
Odds of fathers living long	SEP 1 vs 3	1.92817	1.64857	2.25518	1198	6830	6631.6	1.17064	All children	0	**
Odds of fathers living long	Thorax circumference	0.959296	0.867076	1.06132	505	2944	2804.57	1.08928	Sons	0.420343
Odds of fathers living long	Thorax circumference^2	0.983575	0.932302	1.03767	505	2944	2804.57	1.08713	Sons	0.544297
Odds of fathers living long	Birth year	0.959797	0.949127	0.970586	505	2944	2804.57	1.07907	Sons	0	**
Odds of fathers living long	no. children	1.02996	0.862583	1.22981	505	2944	2804.57	8.24173	Sons	0.744251
Odds of fathers living long	no. children^2	0.992141	0.971838	1.01287	505	2944	2804.57	8.20425	Sons	0.454499
Odds of fathers living long	SEP 1 vs 2	1.57859	1.24208	2.00627	505	2944	2804.57	1.18793	Sons	0.0001898	**
Odds of fathers living long	SEP 1 vs 3	2.20364	1.72417	2.81645	505	2944	2804.57	1.16155	Sons	0	**
Odds of fathers living long	Thorax circumference	0.927013	0.852308	1.00827	693	3886	3838.08	1.06605	Daughters	0.0770707
Odds of fathers living long	Thorax circumference^2	1.0011	0.956267	1.04803	693	3886	3838.08	1.06778	Daughters	0.96257
Odds of fathers living long	Birth year	0.9691	0.960441	0.977836	693	3886	3838.08	1.07663	Daughters	0	**
Odds of fathers living long	no. children	1.04262	0.893941	1.21602	693	3886	3838.08	9.04588	Daughters	0.594948
Odds of fathers living long	no. children^2	0.993178	0.975695	1.01097	693	3886	3838.08	8.96206	Daughters	0.449993
Odds of fathers living long	SEP 1 vs 2	1.25125	1.01539	1.54188	693	3886	3838.08	1.18204	Daughters	0.0354369	*
Odds of fathers living long	SEP 1 vs 3	1.75121	1.42836	2.14703	693	3886	3838.08	1.17711	Daughters	1e-07	**
Odds of fathers living long	Handgrip strength	1.06886	0.997592	1.14521	1011	5557	5530.42	1.08098	All children	0.0585585
Odds of fathers living long	Handgrip strength^2	0.998944	0.96005	1.03941	1011	5557	5530.42	1.09052	All children	0.958419
Odds of fathers living long	Birth year	0.965983	0.958375	0.973652	1011	5557	5530.42	1.08459	All children	0	**
Odds of fathers living long	no. children	1.05052	0.92921	1.18767	1011	5557	5530.42	8.38891	All children	0.431137
Odds of fathers living long	no. children^2	0.993074	0.97919	1.00715	1011	5557	5530.42	8.33392	All children	0.33324
Odds of fathers living long	SEP 1 vs 2	1.38525	1.16461	1.64771	1011	5557	5530.42	1.18214	All children	0.000232	**
Odds of fathers living long	SEP 1 vs 3	2.03189	1.71414	2.40853	1011	5557	5530.42	1.17501	All children	0	**
Odds of fathers living long	Handgrip strength	1.15661	1.03364	1.29421	426	2394	2337.33	1.15886	Sons	0.0111817	*
Odds of fathers living long	Handgrip strength^2	0.974257	0.916006	1.03621	426	2394	2337.33	1.16544	Sons	0.407045
Odds of fathers living long	Birth year	0.962117	0.950067	0.974321	426	2394	2337.33	1.08152	Sons	0	**
Odds of fathers living long	no. children	1.04602	0.858484	1.27452	426	2394	2337.33	8.58638	Sons	0.655364
Odds of fathers living long	no. children^2	0.990899	0.967826	1.01452	426	2394	2337.33	8.5476	Sons	0.446899
Odds of fathers living long	SEP 1 vs 2	1.51301	1.15982	1.97374	426	2394	2337.33	1.18073	Sons	0.0022646	**
Odds of fathers living long	SEP 1 vs 3	2.29188	1.75968	2.98504	426	2394	2337.33	1.16069	Sons	0	**
Odds of fathers living long	Handgrip strength	1.01198	0.926377	1.1055	585	3163	3202.29	1.04976	Daughters	0.791702
Odds of fathers living long	Handgrip strength^2	1.01358	0.961458	1.06853	585	3163	3202.29	1.06243	Daughters	0.616525
Odds of fathers living long	Birth year	0.968637	0.958842	0.978531	585	3163	3202.29	1.08615	Daughters	0	**
Odds of fathers living long	no. children	1.06372	0.906359	1.24839	585	3163	3202.29	8.60916	Daughters	0.449507
Odds of fathers living long	no. children^2	0.993555	0.97579	1.01164	585	3163	3202.29	8.54584	Daughters	0.482405
Odds of fathers living long	SEP 1 vs 2	1.28742	1.02334	1.61966	585	3163	3202.29	1.18691	Daughters	0.0310117	*
Odds of fathers living long	SEP 1 vs 3	1.85993	1.48869	2.32373	585	3163	3202.29	1.18684	Daughters	0	**
Odds of fathers living long	Cranial volume	1.01517	0.952927	1.08147	1197	6831	6633.14	1.01975	All children	0.640975
Odds of fathers living long	Cranial volume^2	0.997888	0.958502	1.03889	1197	6831	6633.14	1.0167	All children	0.918031
Odds of fathers living long	Birth year	0.965739	0.959005	0.972519	1197	6831	6633.14	1.07631	All children	0	**
Odds of fathers living long	no. children	1.04072	0.927242	1.16809	1197	6831	6633.14	8.60285	All children	0.498038
Odds of fathers living long	no. children^2	0.992556	0.979383	1.0059	1197	6831	6633.14	8.53984	All children	0.272981
Odds of fathers living long	SEP 1 vs 2	1.37848	1.17784	1.61329	1197	6831	6633.14	1.18364	All children	6.35e-05	**
Odds of fathers living long	SEP 1 vs 3	1.92215	1.6435	2.24805	1197	6831	6633.14	1.17066	All children	0	**
Odds of fathers living long	Cranial volume	1.06383	0.962487	1.17585	504	2944	2801.31	1.04691	Sons	0.225741
Odds of fathers living long	Cranial volume^2	0.98139	0.921329	1.04537	504	2944	2801.31	1.04374	Sons	0.559894
Odds of fathers living long	Birth year	0.959942	0.949266	0.970739	504	2944	2801.31	1.07935	Sons	0	**
Odds of fathers living long	no. children	1.03679	0.867905	1.23855	504	2944	2801.31	8.287	Sons	0.690413
Odds of fathers living long	no. children^2	0.991808	0.971472	1.01257	504	2944	2801.31	8.24306	Sons	0.436482
Odds of fathers living long	SEP 1 vs 2	1.587	1.24851	2.01725	504	2944	2801.31	1.18904	Sons	0.0001611	**
Odds of fathers living long	SEP 1 vs 3	2.19417	1.71679	2.80429	504	2944	2801.31	1.1614	Sons	0	**
Odds of fathers living long	Cranial volume	0.986922	0.909103	1.0714	693	3887	3841.67	1.00945	Daughters	0.753419
Odds of fathers living long	Cranial volume^2	1.00712	0.95535	1.0617	693	3887	3841.67	1.00585	Daughters	0.79216
Odds of fathers living long	Birth year	0.969426	0.96077	0.978159	693	3887	3841.67	1.07567	Daughters	0	**
Odds of fathers living long	no. children	1.0478	0.898509	1.2219	693	3887	3841.67	9.0334	Daughters	0.551591
Odds of fathers living long	no. children^2	0.992597	0.975124	1.01038	693	3887	3841.67	8.95518	Daughters	0.412199
Odds of fathers living long	SEP 1 vs 2	1.24681	1.01186	1.53632	693	3887	3841.67	1.18231	Daughters	0.0383951	*
Odds of fathers living long	SEP 1 vs 3	1.7503	1.4277	2.14578	693	3887	3841.67	1.17728	Daughters	1e-07	**
Odds of fathers living long	Height	1.00551	0.94304	1.07212	1198	6834	6637.52	1.03538	All children	0.866653
Odds of fathers living long	Height^2	0.985814	0.942049	1.03161	1198	6834	6637.52	1.01819	All children	0.537463
Odds of fathers living long	Birth year	0.9656	0.958855	0.972393	1198	6834	6637.52	1.08123	All children	0	**
Odds of fathers living long	no. children	1.04183	0.927948	1.16969	1198	6834	6637.52	8.64787	All children	0.487782
Odds of fathers living long	no. children^2	0.992415	0.979209	1.0058	1198	6834	6637.52	8.56744	All children	0.265302
Odds of fathers living long	SEP 1 vs 2	1.37612	1.17567	1.61075	1198	6834	6637.52	1.18606	All children	7.05e-05	**
Odds of fathers living long	SEP 1 vs 3	1.92139	1.64216	2.2481	1198	6834	6637.52	1.17696	All children	0	**
Odds of fathers living long	Height	1.04295	0.937559	1.16019	505	2946	2803.03	1.06384	Sons	0.439096
Odds of fathers living long	Height^2	0.926676	0.858056	1.00078	505	2946	2803.03	1.04796	Sons	0.0523766
Odds of fathers living long	Birth year	0.959271	0.94858	0.970082	505	2946	2803.03	1.08474	Sons	0	**
Odds of fathers living long	no. children	1.04013	0.869798	1.24381	505	2946	2803.03	8.37661	Sons	0.666334
Odds of fathers living long	no. children^2	0.991699	0.971202	1.01263	505	2946	2803.03	8.31746	Sons	0.434023
Odds of fathers living long	SEP 1 vs 2	1.57223	1.23677	1.99867	505	2946	2803.03	1.19014	Sons	0.0002195	**
Odds of fathers living long	SEP 1 vs 3	2.18126	1.70579	2.78926	505	2946	2803.03	1.16532	Sons	0	**
Odds of fathers living long	Height	0.990455	0.913476	1.07392	693	3888	3841.44	1.02774	Daughters	0.816269
Odds of fathers living long	Height^2	1.02354	0.966757	1.08365	693	3888	3841.44	1.00829	Daughters	0.42435
Odds of fathers living long	Birth year	0.969577	0.960902	0.97833	693	3888	3841.44	1.08035	Daughters	0	**
Odds of fathers living long	no. children	1.04713	0.897866	1.22122	693	3888	3841.44	9.04263	Daughters	0.557229
Odds of fathers living long	no. children^2	0.992686	0.975228	1.01046	693	3888	3841.44	8.946	Daughters	0.41745
Odds of fathers living long	SEP 1 vs 2	1.24454	1.00979	1.53387	693	3888	3841.44	1.18488	Daughters	0.0402342	*
Odds of fathers living long	SEP 1 vs 3	1.75118	1.42731	2.14855	693	3888	3841.44	1.18623	Daughters	1e-07	**
Odds of fathers living long	Leg length	1.02036	0.955597	1.08952	1194	6827	6620.99	1.03587	All children	0.546828
Odds of fathers living long	Leg length^2	0.963509	0.920327	1.00872	1194	6827	6620.99	1.0267	All children	0.112074
Odds of fathers living long	Birth year	0.965684	0.958915	0.972502	1194	6827	6620.99	1.0843	All children	0	**
Odds of fathers living long	no. children	1.04424	0.929896	1.17264	1194	6827	6620.99	8.65973	All children	0.46441
Odds of fathers living long	no. children^2	0.99232	0.979086	1.00573	1194	6827	6620.99	8.58773	All children	0.260383
Odds of fathers living long	SEP 1 vs 2	1.3779	1.1772	1.61281	1194	6827	6620.99	1.18455	All children	6.57e-05	**
Odds of fathers living long	SEP 1 vs 3	1.91066	1.63243	2.23631	1194	6827	6620.99	1.17425	All children	0	**
Odds of fathers living long	Leg length	1.02697	0.920419	1.14586	501	2940	2785.71	1.05332	Sons	0.633916
Odds of fathers living long	Leg length^2	0.898333	0.829426	0.972966	501	2940	2785.71	1.04598	Sons	0.0084628	*
Odds of fathers living long	Birth year	0.959679	0.948933	0.970546	501	2940	2785.71	1.08606	Sons	0	**
Odds of fathers living long	no. children	1.03922	0.868869	1.24298	501	2940	2785.71	8.34778	Sons	0.673631
Odds of fathers living long	no. children^2	0.991839	0.971361	1.01275	501	2940	2785.71	8.29666	Sons	0.441398
Odds of fathers living long	SEP 1 vs 2	1.5816	1.24391	2.01097	501	2940	2785.71	1.18807	Sons	0.0001832	**
Odds of fathers living long	SEP 1 vs 3	2.17469	1.69767	2.78575	501	2940	2785.71	1.16232	Sons	0	**
Odds of fathers living long	Leg length	1.02494	0.94408	1.11272	693	3887	3841.43	1.02753	Daughters	0.55687
Odds of fathers living long	Leg length^2	1.00644	0.950552	1.06561	693	3887	3841.43	1.01571	Daughters	0.825737
Odds of fathers living long	Birth year	0.969626	0.960937	0.978395	693	3887	3841.43	1.08332	Daughters	0	**
Odds of fathers living long	no. children	1.04991	0.900443	1.2242	693	3887	3841.43	9.0168	Daughters	0.534191
Odds of fathers living long	no. children^2	0.99255	0.975107	1.01031	693	3887	3841.43	8.92877	Daughters	0.408452
Odds of fathers living long	SEP 1 vs 2	1.23893	1.00537	1.52674	693	3887	3841.43	1.18351	Daughters	0.0444114	*
Odds of fathers living long	SEP 1 vs 3	1.73784	1.41664	2.13186	693	3887	3841.43	1.18449	Daughters	1e-07	**
Odds of fathers living long	Lung capacity	1.03225	0.959242	1.11082	931	5167	5118.59	1.09519	All children	0.396353
Odds of fathers living long	Lung capacity^2	0.997803	0.956414	1.04098	931	5167	5118.59	1.09629	All children	0.918972
Odds of fathers living long	Birth year	0.967224	0.959295	0.97522	931	5167	5118.59	1.08386	All children	0	**
Odds of fathers living long	no. children	1.07204	0.943184	1.2185	931	5167	5118.59	8.29519	All children	0.287019
Odds of fathers living long	no. children^2	0.991357	0.976813	1.00612	931	5167	5118.59	8.23593	All children	0.249673
Odds of fathers living long	SEP 1 vs 2	1.45129	1.21471	1.73396	931	5167	5118.59	1.19178	All children	4.09e-05	**
Odds of fathers living long	SEP 1 vs 3	2.02454	1.69329	2.42059	931	5167	5118.59	1.18971	All children	0	**
Odds of fathers living long	Lung capacity	1.1364	1.00929	1.27953	382	2179	2111.34	1.19419	Sons	0.034622	*
Odds of fathers living long	Lung capacity^2	1.01804	0.953748	1.08668	382	2179	2111.34	1.1888	Sons	0.591083
Odds of fathers living long	Birth year	0.96356	0.950799	0.976493	382	2179	2111.34	1.07853	Sons	0	**
Odds of fathers living long	no. children	1.06535	0.861874	1.31686	382	2179	2111.34	8.62984	Sons	0.558296
Odds of fathers living long	no. children^2	0.988675	0.963532	1.01447	382	2179	2111.34	8.59362	Sons	0.386146
Odds of fathers living long	SEP 1 vs 2	1.62929	1.23829	2.14376	382	2179	2111.34	1.18281	Sons	0.0004894	**
Odds of fathers living long	SEP 1 vs 3	2.14991	1.62001	2.85314	382	2179	2111.34	1.17089	Sons	1e-07	**
Odds of fathers living long	Lung capacity	0.962502	0.875472	1.05818	549	2988	3012.45	1.04487	Daughters	0.429303
Odds of fathers living long	Lung capacity^2	0.97884	0.923448	1.03755	549	2988	3012.45	1.04857	Daughters	0.471783
Odds of fathers living long	Birth year	0.969276	0.959151	0.979508	549	2988	3012.45	1.09132	Daughters	0	**
Odds of fathers living long	no. children	1.09005	0.924173	1.2857	549	2988	3012.45	8.49854	Daughters	0.305967
Odds of fathers living long	no. children^2	0.991753	0.973467	1.01038	549	2988	3012.45	8.42301	Daughters	0.383161
Odds of fathers living long	SEP 1 vs 2	1.32867	1.05121	1.67936	549	2988	3012.45	1.19816	Daughters	0.017412	*
Odds of fathers living long	SEP 1 vs 3	1.93784	1.53823	2.44125	549	2988	3012.45	1.20281	Daughters	0	**
Odds of fathers living long	Jaw width	0.963719	0.891049	1.04232	768	4594	4285.49	1.00317	All children	0.355556
Odds of fathers living long	Jaw width^2	0.996661	0.948716	1.04703	768	4594	4285.49	1.00136	All children	0.894218
Odds of fathers living long	Birth year	0.957634	0.948517	0.966839	768	4594	4285.49	1.12794	All children	0	**
Odds of fathers living long	no. children	1.04159	0.888262	1.22139	768	4594	4285.49	9.46625	All children	0.615958
Odds of fathers living long	no. children^2	0.985375	0.966479	1.00464	768	4594	4285.49	9.3544	All children	0.13586
Odds of fathers living long	SEP 1 vs 2	1.59391	1.3152	1.93168	768	4594	4285.49	1.22419	All children	2e-06	**
Odds of fathers living long	SEP 1 vs 3	2.29642	1.88814	2.79297	768	4594	4285.49	1.21959	All children	0	**
Odds of fathers living long	Jaw width	1.02938	0.910417	1.16389	321	1949	1792.43	1.00436	Sons	0.643973
Odds of fathers living long	Jaw width^2	0.978476	0.902498	1.06085	321	1949	1792.43	1.00324	Sons	0.597761
Odds of fathers living long	Birth year	0.94925	0.93488	0.963841	321	1949	1792.43	1.12237	Sons	0	**
Odds of fathers living long	no. children	1.0847	0.844139	1.39381	321	1949	1792.43	9.37667	Sons	0.525096
Odds of fathers living long	no. children^2	0.979885	0.949879	1.01084	321	1949	1792.43	9.3046	Sons	0.200344
Odds of fathers living long	SEP 1 vs 2	1.76917	1.31834	2.37416	321	1949	1792.43	1.21172	Sons	0.0001438	**
Odds of fathers living long	SEP 1 vs 3	2.50093	1.83222	3.41371	321	1949	1792.43	1.19913	Sons	0	**
Odds of fathers living long	Jaw width	0.92216	0.83257	1.02139	447	2645	2504.12	1.00476	Daughters	0.120163
Odds of fathers living long	Jaw width^2	1.00957	0.948994	1.07401	447	2645	2504.12	1.00107	Daughters	0.762912
Odds of fathers living long	Birth year	0.962808	0.951039	0.974724	447	2645	2504.12	1.13249	Daughters	0	**
Odds of fathers living long	no. children	1.01397	0.822033	1.25072	447	2645	2504.12	9.82229	Daughters	0.896902
Odds of fathers living long	no. children^2	0.989098	0.964419	1.01441	447	2645	2504.12	9.6886	Daughters	0.395181
Odds of fathers living long	SEP 1 vs 2	1.47657	1.14509	1.90401	447	2645	2504.12	1.23383	Daughters	0.002661	**
Odds of fathers living long	SEP 1 vs 3	2.16266	1.68014	2.78376	447	2645	2504.12	1.23364	Daughters	0	**
Odds of fathers living long	Shoulder width	0.975277	0.917792	1.03636	1197	6825	6628.89	1.00824	All children	0.419305
Odds of fathers living long	Shoulder width^2	1.01882	0.986616	1.05208	1197	6825	6628.89	1.00859	All children	0.255182
Odds of fathers living long	Birth year	0.965709	0.958961	0.972506	1197	6825	6628.89	1.07996	All children	0	**
Odds of fathers living long	no. children	1.03983	0.926339	1.16722	1197	6825	6628.89	8.61387	All children	0.507745
Odds of fathers living long	no. children^2	0.992538	0.979338	1.00592	1197	6825	6628.89	8.5556	All children	0.272857
Odds of fathers living long	SEP 1 vs 2	1.37765	1.1771	1.61237	1197	6825	6628.89	1.18365	All children	6.57e-05	**
Odds of fathers living long	SEP 1 vs 3	1.92876	1.64901	2.25596	1197	6825	6628.89	1.17132	All children	0	**
Odds of fathers living long	Shoulder width	1.02319	0.931175	1.1243	504	2942	2801.1	1.00668	Sons	0.633456
Odds of fathers living long	Shoulder width^2	1.01303	0.964525	1.06398	504	2942	2801.1	1.0065	Sons	0.605026
Odds of fathers living long	Birth year	0.960029	0.949317	0.970862	504	2942	2801.1	1.08371	Sons	0	**
Odds of fathers living long	no. children	1.03258	0.864334	1.23357	504	2942	2801.1	8.28407	Sons	0.723882
Odds of fathers living long	no. children^2	0.992099	0.971731	1.01289	504	2942	2801.1	8.23778	Sons	0.453582
Odds of fathers living long	SEP 1 vs 2	1.5785	1.24188	2.00638	504	2942	2801.1	1.1886	Sons	0.0001914	**
Odds of fathers living long	SEP 1 vs 3	2.19242	1.71528	2.80228	504	2942	2801.1	1.16226	Sons	0	**
Odds of fathers living long	Shoulder width	0.94145	0.869036	1.0199	693	3883	3837.22	1.01543	Daughters	0.139542
Odds of fathers living long	Shoulder width^2	1.02152	0.978828	1.06607	693	3883	3837.22	1.01709	Daughters	0.328358
Odds of fathers living long	Birth year	0.969349	0.960673	0.978103	693	3883	3837.22	1.07816	Daughters	0	**
Odds of fathers living long	no. children	1.05003	0.900421	1.22449	693	3883	3837.22	9.02593	Daughters	0.53365
Odds of fathers living long	no. children^2	0.992456	0.974982	1.01024	693	3883	3837.22	8.9498	Daughters	0.403391
Odds of fathers living long	SEP 1 vs 2	1.24533	1.01072	1.53441	693	3883	3837.22	1.18085	Daughters	0.0393935	*
Odds of fathers living long	SEP 1 vs 3	1.75625	1.43226	2.15352	693	3883	3837.22	1.17842	Daughters	1e-07	**
Odds of fathers living long	Hip width	0.989456	0.92891	1.05395	1194	6820	6617.57	1.02032	All children	0.742153
Odds of fathers living long	Hip width^2	0.98997	0.948764	1.03297	1194	6820	6617.57	1.01854	All children	0.64212
Odds of fathers living long	Birth year	0.965525	0.958776	0.972321	1194	6820	6617.57	1.0803	All children	0	**
Odds of fathers living long	no. children	1.03383	0.921143	1.1603	1194	6820	6617.57	8.5771	All children	0.572061
Odds of fathers living long	no. children^2	0.993002	0.979828	1.00635	1194	6820	6617.57	8.51746	All children	0.302728
Odds of fathers living long	SEP 1 vs 2	1.37898	1.17797	1.61429	1194	6820	6617.57	1.18374	All children	6.4e-05	**
Odds of fathers living long	SEP 1 vs 3	1.92474	1.6456	2.25122	1194	6820	6617.57	1.17065	All children	0	**
Odds of fathers living long	Hip width	0.989396	0.896905	1.09143	504	2944	2802.67	1.01198	Sons	0.831415
Odds of fathers living long	Hip width^2	0.981326	0.919821	1.04694	504	2944	2802.67	1.01437	Sons	0.56812
Odds of fathers living long	Birth year	0.959806	0.949122	0.97061	504	2944	2802.67	1.08237	Sons	0	**
Odds of fathers living long	no. children	1.02992	0.862185	1.23028	504	2944	2802.67	8.25785	Sons	0.745174
Odds of fathers living long	no. children^2	0.992156	0.971763	1.01298	504	2944	2802.67	8.22965	Sons	0.457367
Odds of fathers living long	SEP 1 vs 2	1.55968	1.22657	1.98325	504	2944	2802.67	1.18786	Sons	0.0002879	**
Odds of fathers living long	SEP 1 vs 3	2.18744	1.71177	2.79528	504	2944	2802.67	1.16051	Sons	0	**
Odds of fathers living long	Hip width	0.991014	0.912387	1.07642	690	3876	3826.58	1.02963	Daughters	0.830535
Odds of fathers living long	Hip width^2	0.996724	0.941883	1.05476	690	3876	3826.58	1.02577	Daughters	0.909524
Odds of fathers living long	Birth year	0.969302	0.960615	0.978068	690	3876	3826.58	1.07994	Daughters	0	**
Odds of fathers living long	no. children	1.03842	0.890903	1.21036	690	3876	3826.58	8.96167	Daughters	0.629645
Odds of fathers living long	no. children^2	0.993452	0.976064	1.01115	690	3876	3826.58	8.87903	Daughters	0.465874
Odds of fathers living long	SEP 1 vs 2	1.2578	1.02063	1.55008	690	3876	3826.58	1.18169	Daughters	0.0314332	*
Odds of fathers living long	SEP 1 vs 3	1.75652	1.43247	2.15387	690	3876	3826.58	1.1781	Daughters	1e-07	**
Odds of fathers living long	Shoulder to hip ratio	0.960732	0.898079	1.02775	1196	6819	6623.91	1.18005	All children	0.244302
Odds of fathers living long	Shoulder to hip ratio^2	0.997358	0.983753	1.01115	1196	6819	6623.91	1.17901	All children	0.705844
Odds of fathers living long	Birth year	0.965702	0.958963	0.972488	1196	6819	6623.91	1.07685	All children	0	**
Odds of fathers living long	no. children	1.03934	0.925998	1.16657	1196	6819	6623.91	8.59935	All children	0.512467
Odds of fathers living long	no. children^2	0.992705	0.979516	1.00607	1196	6819	6623.91	8.54688	All children	0.283301
Odds of fathers living long	SEP 1 vs 2	1.38147	1.18031	1.61692	1196	6819	6623.91	1.18403	All children	5.71e-05	**
Odds of fathers living long	SEP 1 vs 3	1.92772	1.64812	2.25475	1196	6819	6623.91	1.17109	All children	0	**
Odds of fathers living long	Shoulder to hip ratio	1.01514	0.911825	1.13015	504	2941	2801.42	1.20682	Sons	0.783832
Odds of fathers living long	Shoulder to hip ratio^2	0.998957	0.979995	1.01829	504	2941	2801.42	1.20167	Sons	0.91501
Odds of fathers living long	Birth year	0.959862	0.949178	0.970665	504	2941	2801.42	1.07891	Sons	0	**
Odds of fathers living long	no. children	1.03342	0.86519	1.23435	504	2941	2801.42	8.26846	Sons	0.716917
Odds of fathers living long	no. children^2	0.991921	0.971569	1.0127	504	2941	2801.42	8.23369	Sons	0.443169
Odds of fathers living long	SEP 1 vs 2	1.5801	1.24316	2.00838	504	2941	2801.42	1.1887	Sons	0.000185	**
Odds of fathers living long	SEP 1 vs 3	2.19022	1.71319	2.80007	504	2941	2801.42	1.16457	Sons	0	**
Odds of fathers living long	Shoulder to hip ratio	0.924133	0.846308	1.00911	692	3878	3831.72	1.18405	Daughters	0.0787793
Odds of fathers living long	Shoulder to hip ratio^2	0.998245	0.974261	1.02282	692	3878	3831.72	1.18087	Daughters	0.887401
Odds of fathers living long	Birth year	0.969629	0.960958	0.978377	692	3878	3831.72	1.07586	Daughters	0	**
Odds of fathers living long	no. children	1.05097	0.901802	1.2248	692	3878	3831.72	8.94947	Daughters	0.524453
Odds of fathers living long	no. children^2	0.992647	0.97528	1.01032	692	3878	3831.72	8.87401	Daughters	0.412486
Odds of fathers living long	SEP 1 vs 2	1.24906	1.01356	1.53927	692	3878	3831.72	1.18187	Daughters	0.0369463	*
Odds of fathers living long	SEP 1 vs 3	1.75036	1.42746	2.1463	692	3878	3831.72	1.17776	Daughters	1e-07	**
Odds of fathers living long	Face width	1.02008	0.957737	1.08649	1198	6831	6636.43	1.02727	All children	0.536581
Odds of fathers living long	Face width^2	0.989688	0.949934	1.03111	1198	6831	6636.43	1.02123	All children	0.620206
Odds of fathers living long	Birth year	0.965619	0.958885	0.972399	1198	6831	6636.43	1.07695	All children	0	**
Odds of fathers living long	no. children	1.04288	0.929004	1.17071	1198	6831	6636.43	8.62796	All children	0.476663
Odds of fathers living long	no. children^2	0.992356	0.979157	1.00573	1198	6831	6636.43	8.5637	All children	0.261387
Odds of fathers living long	SEP 1 vs 2	1.37369	1.17375	1.60768	1198	6831	6636.43	1.18397	All children	7.62e-05	**
Odds of fathers living long	SEP 1 vs 3	1.92097	1.64244	2.24673	1198	6831	6636.43	1.17118	All children	0	**
Odds of fathers living long	Face width	1.05396	0.95077	1.16836	505	2944	2801.88	1.02883	Sons	0.317446
Odds of fathers living long	Face width^2	0.931784	0.86698	1.00143	505	2944	2801.88	1.02095	Sons	0.054727
Odds of fathers living long	Birth year	0.959577	0.948887	0.970388	505	2944	2801.88	1.0812	Sons	0	**
Odds of fathers living long	no. children	1.03915	0.86988	1.24135	505	2944	2801.88	8.28201	Sons	0.672081
Odds of fathers living long	no. children^2	0.991676	0.97133	1.01245	505	2944	2801.88	8.23973	Sons	0.429378
Odds of fathers living long	SEP 1 vs 2	1.5741	1.23846	2.00069	505	2944	2801.88	1.18813	Sons	0.000209	**
Odds of fathers living long	SEP 1 vs 3	2.19234	1.71522	2.80216	505	2944	2801.88	1.1607	Sons	0	**
Odds of fathers living long	Face width	1.0021	0.924966	1.08566	693	3887	3840.98	1.02699	Daughters	0.959149
Odds of fathers living long	Face width^2	1.0252	0.974609	1.07842	693	3887	3840.98	1.02139	Daughters	0.335089
Odds of fathers living long	Birth year	0.969501	0.960842	0.978239	693	3887	3840.98	1.07601	Daughters	0	**
Odds of fathers living long	no. children	1.04898	0.899785	1.22292	693	3887	3840.98	8.99875	Daughters	0.541248
Odds of fathers living long	no. children^2	0.992506	0.975083	1.01024	693	3887	3840.98	8.91951	Daughters	0.40514
Odds of fathers living long	SEP 1 vs 2	1.24428	1.00975	1.53328	693	3887	3840.98	1.18289	Daughters	0.0402632	*
Odds of fathers living long	SEP 1 vs 3	1.75384	1.43043	2.15039	693	3887	3840.98	1.17852	Daughters	1e-07	**
Odds of fathers living long	Face roundness	1.07855	1.01069	1.15097	1196	6820	6618.37	1.03636	All children	0.0225724	*
Odds of fathers living long	Face roundness^2	0.96045	0.917535	1.00537	1196	6820	6618.37	1.0344	All children	0.0835953
Odds of fathers living long	Birth year	0.965552	0.958814	0.972336	1196	6820	6618.37	1.07775	All children	0	**
Odds of fathers living long	no. children	1.03916	0.926308	1.16575	1196	6820	6618.37	8.5205	All children	0.512559
Odds of fathers living long	no. children^2	0.992982	0.979894	1.00625	1196	6820	6618.37	8.46865	All children	0.298214
Odds of fathers living long	SEP 1 vs 2	1.37994	1.17893	1.61521	1196	6820	6618.37	1.18428	All children	6.09e-05	**
Odds of fathers living long	SEP 1 vs 3	1.94115	1.65938	2.27077	1196	6820	6618.37	1.17173	All children	0	**
Odds of fathers living long	Face roundness	1.07427	0.971119	1.18838	505	2936	2801.08	1.05611	Sons	0.164235
Odds of fathers living long	Face roundness^2	0.966845	0.904123	1.03392	505	2936	2801.08	1.05321	Sons	0.324496
Odds of fathers living long	Birth year	0.959723	0.949032	0.970534	505	2936	2801.08	1.08205	Sons	0	**
Odds of fathers living long	no. children	1.03331	0.865951	1.23301	505	2936	2801.08	8.18254	Sons	0.716273
Odds of fathers living long	no. children^2	0.992207	0.972035	1.0128	505	2936	2801.08	8.15009	Sons	0.45534
Odds of fathers living long	SEP 1 vs 2	1.58164	1.24409	2.01076	505	2936	2801.08	1.19074	Sons	0.0001817	**
Odds of fathers living long	SEP 1 vs 3	2.21253	1.73088	2.82821	505	2936	2801.08	1.16083	Sons	0	**
Odds of fathers living long	Face roundness	1.08378	0.995317	1.1801	691	3884	3828.65	1.02725	Daughters	0.064039
Odds of fathers living long	Face roundness^2	0.956114	0.898237	1.01772	691	3884	3828.65	1.02476	Daughters	0.158949
Odds of fathers living long	Birth year	0.969387	0.960725	0.978127	691	3884	3828.65	1.07661	Daughters	0	**
Odds of fathers living long	no. children	1.04464	0.896548	1.21719	691	3884	3828.65	8.92171	Daughters	0.575562
Odds of fathers living long	no. children^2	0.993399	0.97606	1.01105	691	3884	3828.65	8.85584	Daughters	0.460975
Odds of fathers living long	SEP 1 vs 2	1.24692	1.01182	1.53664	691	3884	3828.65	1.18175	Daughters	0.0384331	*
Odds of fathers living long	SEP 1 vs 3	1.76769	1.4414	2.16784	691	3884	3828.65	1.17898	Daughters	0	**
Odds of fathers living long	Size PC	0.974396	0.906591	1.04727	975	5262	5307.01	1.02931	All children	0.480911
Odds of fathers living long	Size PC^2	0.969296	0.922688	1.01826	975	5262	5307.01	1.02174	All children	0.214842
Odds of fathers living long	Birth year	0.966309	0.958548	0.974133	975	5262	5307.01	1.0797	All children	0	**
Odds of fathers living long	no. children	1.02848	0.906314	1.16712	975	5262	5307.01	8.37176	All children	0.663334
Odds of fathers living long	no. children^2	0.995598	0.98114	1.01027	975	5262	5307.01	8.30276	All children	0.554431
Odds of fathers living long	SEP 1 vs 2	1.37462	1.15179	1.64056	975	5262	5307.01	1.18765	All children	0.0004218	**
Odds of fathers living long	SEP 1 vs 3	2.01968	1.69864	2.4014	975	5262	5307.01	1.18297	All children	0	**
Odds of fathers living long	Size PC	1.05003	0.930409	1.18502	410	2256	2238.2	1.05137	Sons	0.428906
Odds of fathers living long	Size PC^2	0.883744	0.808534	0.965949	410	2256	2238.2	1.04423	Sons	0.0064618	*
Odds of fathers living long	Birth year	0.963081	0.950752	0.97557	410	2256	2238.2	1.08124	Sons	0	**
Odds of fathers living long	no. children	1.04512	0.846794	1.28989	410	2256	2238.2	9.12221	Sons	0.681053
Odds of fathers living long	no. children^2	0.991262	0.966192	1.01698	410	2256	2238.2	9.06893	Sons	0.501875
Odds of fathers living long	SEP 1 vs 2	1.48152	1.13049	1.94157	410	2256	2238.2	1.18261	Sons	0.0043874	**
Odds of fathers living long	SEP 1 vs 3	2.22284	1.69579	2.91371	410	2256	2238.2	1.16549	Sons	0	**
Odds of fathers living long	Size PC	0.93263	0.851641	1.02132	565	3006	3073.96	1.02638	Daughters	0.132376
Odds of fathers living long	Size PC^2	1.02049	0.961199	1.08344	565	3006	3073.96	1.01861	Daughters	0.506566
Odds of fathers living long	Birth year	0.967988	0.95802	0.978059	565	3006	3073.96	1.08005	Daughters	0	**
Odds of fathers living long	no. children	1.03485	0.880499	1.21625	565	3006	3073.96	8.24707	Daughters	0.677675
Odds of fathers living long	no. children^2	0.996549	0.978638	1.01479	565	3006	3073.96	8.16623	Daughters	0.708745
Odds of fathers living long	SEP 1 vs 2	1.30629	1.03343	1.65118	565	3006	3073.96	1.19336	Daughters	0.0254135	*
Odds of fathers living long	SEP 1 vs 3	1.89609	1.51277	2.37654	565	3006	3073.96	1.19654	Daughters	0	**
Odds of fathers living long	Breast development rate	0.853648	0.767437	0.949543	460	2461	2503.22	1.02738	Daughters	0.0035783	**
Odds of fathers living long	Breast development rate^2	0.944755	0.873848	1.02142	460	2461	2503.22	1.01732	Daughters	0.153394
Odds of fathers living long	Birth year	0.969886	0.958541	0.981366	460	2461	2503.22	1.085	Daughters	4e-07	**
Odds of fathers living long	no. children	1.06537	0.897479	1.26467	460	2461	2503.22	8.007	Daughters	0.46924
Odds of fathers living long	no. children^2	0.995523	0.977033	1.01436	460	2461	2503.22	7.91854	Daughters	0.639042
Odds of fathers living long	SEP 1 vs 2	1.32537	1.02256	1.71785	460	2461	2503.22	1.19885	Daughters	0.0332894	*
Odds of fathers living long	SEP 1 vs 3	2.01372	1.56608	2.5893	460	2461	2503.22	1.21663	Daughters	0	**
