# Supplementary material for: Mothers of small-bodied children and fathers of vigorous sons live longer
Source: Front Public Health. 2023 Jan 25;11:1057146. doi: 10.3389/fpubh.2023.1057146 (PMC9905732; doi:10.3389/fpubh.2023.1057146)
Supplement: Supplementary file 3 [file Table_3.XLSX]

## Sheet: simple RMS Mothers
Trait	term	Estimate	SE	Z	odds ratio	lowCI	upCI	N treatment	N control	aic	vif	P	signif	isInteraction
Odds of mothers living long	Weight	-0.138694	0.0519852	-2.66795	0.812694	0.745632	0.885787	1074	6995	6130.45	2.41179	0.0076316	*	0
Odds of mothers living long	Birth year	-0.0576863	0.00432225	-13.3464	0.943946	0.935983	0.951977	1074	6995	6130.45	1.06515	0	**	0
Odds of mothers living long	Un- vs skilled	0.267817	0.0743695	3.60117	1.30711	1.12982	1.51222	1074	6995	6130.45	1.12869	0.0003168	**	0
Odds of mothers living long	Urban vs Rural	-0.172284	0.0729625	-2.36127	0.84174	0.729579	0.971144	1074	6995	6130.45	1.08846	0.0182124	*	0
Odds of mothers living long	Sons vs Daugthers	-0.000104582	0.0681313	-0.00153501	0.997108	0.872598	1.13938	1074	6995	6130.45	1.018	0.998775		0
Odds of mothers living long	Weight * child sex	-0.0687069	0.0680126	-1.01021				1074	6995	6130.45	2.4105	0.312395		1
Odds of mothers living long	BMI	-0.106821	0.0520096	-2.05386	0.846843	0.776218	0.923894	1073	6993	6136.59	2.37411	0.0399891	*	0
Odds of mothers living long	Birth year	-0.057804	0.0043204	-13.3793	0.943835	0.935876	0.951861	1073	6993	6136.59	1.06526	0	**	0
Odds of mothers living long	BMI * child sex	-0.0594195	0.0683899	-0.868835				1073	6993	6136.59	2.37906	0.384938		1
Odds of mothers living long	Un- vs skilled	0.24978	0.0742449	3.36428	1.28374	1.10989	1.48483	1073	6993	6136.59	1.12591	0.0007674	**	0
Odds of mothers living long	Urban vs Rural	-0.166016	0.0728985	-2.27736	0.847033	0.734258	0.977128	1073	6993	6136.59	1.08637	0.0227649	*	0
Odds of mothers living long	Sons vs Daugthers	0.00946719	0.0680674	0.139085	0.985907	0.862874	1.12648	1073	6993	6136.59	1.01615	0.889383		0
Odds of mothers living long	Thorax circumference	-0.166051	0.0500338	-3.31878	0.836752	0.76868	0.910852	1115	7364	6393.83	2.34121	0.0009041	**	0
Odds of mothers living long	Birth year	-0.0575455	0.00422912	-13.607	0.944079	0.936286	0.951937	1115	7364	6393.83	1.06148	0	**	0
Odds of mothers living long	Un- vs skilled	0.250029	0.0733484	3.40879	1.28406	1.11212	1.48259	1115	7364	6393.83	1.12895	0.0006525	**	0
Odds of mothers living long	Urban vs Rural	-0.177671	0.0705617	-2.51795	0.837218	0.729082	0.961393	1115	7364	6393.83	1.09189	0.0118041	*	0
Odds of mothers living long	Sons vs Daugthers	0.0107	0.0667233	0.160364	0.988718	0.867725	1.12658	1115	7364	6393.83	1.01705	0.872595		0
Odds of mothers living long	Thorax circumference * child sex	-0.0121767	0.0661995	-0.183939				1115	7364	6393.83	2.34911	0.854061		1
Odds of mothers living long	Handgrip strength	-0.00757293	0.0524234	-0.144457	0.995178	0.913325	1.08437	977	6059	5559.42	2.43657	0.885139		0
Odds of mothers living long	Birth year	-0.0492372	0.00461809	-10.6618	0.951955	0.943378	0.960611	977	6059	5559.42	1.06008	0	**	0
Odds of mothers living long	Handgrip strength * child sex	0.00273889	0.0683506	0.0400712				977	6059	5559.42	2.44109	0.968036		1
Odds of mothers living long	Un- vs skilled	0.225076	0.0785973	2.86366	1.25242	1.07361	1.461	977	6059	5559.42	1.12667	0.0041877	**	0
Odds of mothers living long	Urban vs Rural	-0.240683	0.0761447	-3.16086	0.786091	0.677109	0.912614	977	6059	5559.42	1.0928	0.001573	**	0
Odds of mothers living long	Sons vs Daugthers	-0.0115775	0.0709815	-0.163107	1.01172	0.880177	1.16292	977	6059	5559.42	1.01219	0.870434		0
Odds of mothers living long	Cranial volume	0.00749842	0.0499755	0.150042	0.880031	0.810008	0.956107	1115	7363	6412.54	2.4028	0.880732		0
Odds of mothers living long	Birth year	-0.0571146	0.00421855	-13.5389	0.944486	0.936709	0.952327	1115	7363	6412.54	1.0599	0	**	0
Odds of mothers living long	Cranial volume * child sex	-0.135297	0.0654681	-2.0666				1115	7363	6412.54	2.39991	0.0387714	*	1
Odds of mothers living long	Un- vs skilled	0.240517	0.0732748	3.28239	1.27191	1.10175	1.46834	1115	7363	6412.54	1.1292	0.0010293	**	0
Odds of mothers living long	Urban vs Rural	-0.175827	0.0704248	-2.49667	0.838763	0.730623	0.962908	1115	7363	6412.54	1.09009	0.0125365	*	0
Odds of mothers living long	Sons vs Daugthers	0.0130398	0.0665496	0.195941	0.987333	0.866596	1.12489	1115	7363	6412.54	1.01432	0.844656		0
Odds of mothers living long	Height	-0.139043	0.0515667	-2.69638	0.855413	0.786614	0.930228	1114	7367	6397.83	2.46781	0.0070097	*	0
Odds of mothers living long	Birth year	-0.0571853	0.00422438	-13.537	0.944419	0.936632	0.952271	1114	7367	6397.83	1.06115	0	**	0
Odds of mothers living long	Height * child sex	-0.0171278	0.066889	-0.256064				1114	7367	6397.83	2.45999	0.797902		1
Odds of mothers living long	Un- vs skilled	0.267694	0.0735704	3.63861	1.30695	1.13145	1.50967	1114	7367	6397.83	1.13652	0.0002741	**	0
Odds of mothers living long	Urban vs Rural	-0.188932	0.0705904	-2.67645	0.827843	0.720877	0.950681	1114	7367	6397.83	1.09204	0.0074406	*	0
Odds of mothers living long	Sons vs Daugthers	0.00944509	0.0666585	0.141694	0.990781	0.869386	1.12913	1114	7367	6397.83	1.01487	0.887322		0
Odds of mothers living long	Leg length	-0.111011	0.0512413	-2.16643	0.885992	0.815077	0.963078	1110	7361	6388.83	2.4596	0.030278	*	0
Odds of mothers living long	Birth year	-0.0571561	0.00422833	-13.5174	0.944447	0.936652	0.952306	1110	7361	6388.83	1.06062	0	**	0
Odds of mothers living long	Leg length * child sex	-0.0100358	0.0665544	-0.150791				1110	7361	6388.83	2.45917	0.88014		1
Odds of mothers living long	Un- vs skilled	0.263004	0.0735707	3.57485	1.30083	1.12615	1.5026	1110	7361	6388.83	1.13431	0.0003504	**	0
Odds of mothers living long	Urban vs Rural	-0.179234	0.0705787	-2.53949	0.83591	0.727919	0.959923	1110	7361	6388.83	1.08988	0.0111014	*	0
Odds of mothers living long	Sons vs Daugthers	0.0140974	0.0667211	0.211288	0.986016	0.865144	1.12378	1110	7361	6388.83	1.01373	0.832663		0
Odds of mothers living long	Lung capacity	-0.120018	0.0570189	-2.10489	0.941526	0.860928	1.02967	914	5704	5190.7	2.5727	0.0353012	*	0
Odds of mothers living long	Birth year	-0.0529599	0.00478606	-11.0654	0.948418	0.939563	0.957357	914	5704	5190.7	1.06389	0	**	0
Odds of mothers living long	Lung capacity * child sex	0.0597654	0.0731264	0.817289				914	5704	5190.7	2.57619	0.413763		1
Odds of mothers living long	Un- vs skilled	0.231334	0.0812072	2.84868	1.26028	1.07484	1.47771	914	5704	5190.7	1.12894	0.0043901	**	0
Odds of mothers living long	Urban vs Rural	-0.258126	0.0794791	-3.24772	0.772498	0.661066	0.902714	914	5704	5190.7	1.09283	0.0011634	**	0
Odds of mothers living long	Sons vs Daugthers	0.0160394	0.0740756	0.216527	0.98604	0.852747	1.14017	914	5704	5190.7	1.01007	0.828577		0
Odds of mothers living long	Jaw width	-0.0748362	0.0635885	-1.17688	0.88667	0.796041	0.987616	672	5112	3973.14	2.33814	0.239242		0
Odds of mothers living long	Birth year	-0.0797875	0.00591404	-13.4912	0.923313	0.912672	0.934077	672	5112	3973.14	1.09439	0	**	0
Odds of mothers living long	Jaw width * child sex	-0.0454463	0.0840856	-0.540477				672	5112	3973.14	2.33925	0.588868		1
Odds of mothers living long	Un- vs skilled	0.278445	0.0931159	2.99031	1.32107	1.10069	1.58558	672	5112	3973.14	1.12875	0.002787	**	0
Odds of mothers living long	Urban vs Rural	-0.270613	0.0905352	-2.98904	0.762911	0.638867	0.911041	672	5112	3973.14	1.07719	0.0027985	**	0
Odds of mothers living long	Sons vs Daugthers	-0.00563359	0.0856317	-0.0657887	1.00678	0.851112	1.19092	672	5112	3973.14	1.01238	0.947546		0
Odds of mothers living long	Shoulder width	-0.137105	0.0495712	-2.76583	0.848909	0.781621	0.921991	1111	7362	6382.36	2.39301	0.0056779	*	0
Odds of mothers living long	Birth year	-0.0577914	0.0042389	-13.6336	0.943847	0.936038	0.951721	1111	7362	6382.36	1.06199	0	**	0
Odds of mothers living long	Un- vs skilled	0.253818	0.0734227	3.45694	1.28894	1.11618	1.48843	1111	7362	6382.36	1.13019	0.0005463	**	0
Odds of mothers living long	Urban vs Rural	-0.161959	0.0707353	-2.28964	0.850476	0.740376	0.97695	1111	7362	6382.36	1.09459	0.0220421	*	0
Odds of mothers living long	Sons vs Daugthers	0.0207522	0.0667681	0.310811	0.979635	0.859445	1.11663	1111	7362	6382.36	1.01455	0.755945		0
Odds of mothers living long	Shoulder width * child sex	-0.0266975	0.0650922	-0.410149				1111	7362	6382.36	2.40114	0.681697		1
Odds of mothers living long	Hip width	-0.122763	0.050263	-2.44242	0.879862	0.809219	0.956671	1112	7351	6392.03	2.39136	0.0145891	*	0
Odds of mothers living long	Birth year	-0.0578942	0.00423431	-13.6726	0.94375	0.93595	0.951615	1112	7351	6392.03	1.06285	0	**	0
Odds of mothers living long	Hip width * child sex	-0.00522728	0.0659106	-0.0793086				1112	7351	6392.03	2.39088	0.936787		1
Odds of mothers living long	Un- vs skilled	0.24587	0.0734621	3.34689	1.27873	1.10726	1.47676	1112	7351	6392.03	1.1303	0.0008172	**	0
Odds of mothers living long	Urban vs Rural	-0.170722	0.0705885	-2.41855	0.843056	0.734127	0.968147	1112	7351	6392.03	1.0916	0.0155826	*	0
Odds of mothers living long	Sons vs Daugthers	0.0149753	0.066608	0.224827	0.985147	0.864573	1.12254	1112	7351	6392.03	1.01269	0.822114		0
Odds of mothers living long	Shoulder to hip ratio	-0.0736046	0.0471288	-1.56178	0.987584	0.910282	1.07145	1111	7359	6402	2.2864	0.118341		0
Odds of mothers living long	Birth year	-0.0572661	0.00422729	-13.5468	0.944343	0.936551	0.952199	1111	7359	6402	1.06132	0	**	0
Odds of mothers living long	Un- vs skilled	0.247071	0.0733251	3.36953	1.28027	1.10889	1.47814	1111	7359	6402	1.13007	0.000753	**	0
Odds of mothers living long	Urban vs Rural	-0.177681	0.0705036	-2.52017	0.837209	0.729157	0.961273	1111	7359	6402	1.0902	0.0117298	*	0
Odds of mothers living long	Sons vs Daugthers	0.0213721	0.0666221	0.320796	0.976376	0.856639	1.11285	1111	7359	6402	1.01295	0.748365		0
Odds of mothers living long	Shoulder to hip ratio * child sex	0.0611105	0.0628642	0.972104				1111	7359	6402	2.28875	0.330999		1
Odds of mothers living long	Face width	-0.0740482	0.0509005	-1.45476	0.949675	0.873021	1.03306	1113	7361	6410.16	2.40697	0.145734		0
Odds of mothers living long	Birth year	-0.0570105	0.00422332	-13.499	0.944584	0.936798	0.952435	1113	7361	6410.16	1.05971	0	**	0
Odds of mothers living long	Face width * child sex	0.0224125	0.0665731	0.336661				1113	7361	6410.16	2.40485	0.736373		1
Odds of mothers living long	Un- vs skilled	0.233162	0.0733339	3.17946	1.26259	1.09355	1.45775	1113	7361	6410.16	1.12848	0.0014755	**	0
Odds of mothers living long	Urban vs Rural	-0.179822	0.0704764	-2.55152	0.835419	0.727637	0.959166	1113	7361	6410.16	1.09049	0.0107254	*	0
Odds of mothers living long	Sons vs Daugthers	0.0137884	0.066508	0.207319	0.986394	0.865844	1.12373	1113	7361	6410.16	1.0117	0.835761		0
Odds of mothers living long	Face roundness	6.55655e-05	0.0512306	0.00127981	0.998966	0.918551	1.08642	1113	7351	6410.38	2.43561	0.998979		0
Odds of mothers living long	Birth year	-0.0572681	0.00422521	-13.5539	0.944341	0.936553	0.952194	1113	7351	6410.38	1.06165	0	**	0
Odds of mothers living long	Face roundness * child sex	-0.00110039	0.066798	-0.0164733				1113	7351	6410.38	2.43436	0.986857		1
Odds of mothers living long	Un- vs skilled	0.235756	0.0733414	3.2145	1.26587	1.09638	1.46156	1113	7351	6410.38	1.12904	0.0013067	**	0
Odds of mothers living long	Urban vs Rural	-0.184586	0.0705309	-2.6171	0.831448	0.724101	0.954709	1113	7351	6410.38	1.09232	0.008868	*	0
Odds of mothers living long	Sons vs Daugthers	0.0145399	0.0665068	0.218623	0.985546	0.865084	1.12278	1113	7351	6410.38	1.01194	0.826944		0
Odds of mothers living long	Size PC	-0.134327	0.0560296	-2.39742	0.826987	0.753019	0.90822	931	5723	5263.78	2.38201	0.0165109	*	0
Odds of mothers living long	Birth year	-0.0496121	0.00474552	-10.4545	0.951599	0.942789	0.960491	931	5723	5263.78	1.0642	0	**	0
Odds of mothers living long	Un- vs skilled	0.245301	0.0801626	3.06005	1.27801	1.09219	1.49543	931	5723	5263.78	1.12512	0.002213	**	0
Odds of mothers living long	Urban vs Rural	-0.215844	0.0794259	-2.71756	0.805861	0.689688	0.941602	931	5723	5263.78	1.09257	0.0065766	*	0
Odds of mothers living long	Sons vs Daugthers	-0.0145469	0.073117	-0.198954	1.01407	0.878705	1.17028	931	5723	5263.78	1.0151	0.842299		0
Odds of mothers living long	Size PC * child sex	-0.0556397	0.0736441	-0.755522				931	5723	5263.78	2.38315	0.449936		1

## Sheet: simple RMS Mothers LRS
Trait	term	Estimate	SE	Z	odds ratio	lowCI	upCI	N treatment	N control	aic	vif	P	signif	isInteraction
Odds of mothers living long	Weight	-0.128745	0.0521362	-2.4694	0.820763	0.752768	0.8949	1074	6995	6117.65	2.41519	0.0135341	*	0
Odds of mothers living long	Birth year	-0.0576438	0.00435497	-13.2363	0.943986	0.935963	0.952078	1074	6995	6117.65	1.06649	0	**	0
Odds of mothers living long	no. children	0.216391	0.0662927	3.26417	1.24159	1.09031	1.41386	1074	6995	6117.65	10.7123	0.0010979	**	0
Odds of mothers living long	no. children^2	-0.0178998	0.0077811	-2.30043	0.982259	0.967393	0.997354	1074	6995	6117.65	10.5089	0.0214241	*	0
Odds of mothers living long	Un- vs skilled	0.314107	0.0754815	4.16138	1.36904	1.18077	1.58732	1074	6995	6117.65	1.16025	3.16e-05	**	0
Odds of mothers living long	Urban vs Rural	-0.229809	0.0748862	-3.06878	0.794685	0.686202	0.920319	1074	6995	6117.65	1.14443	0.0021494	**	0
Odds of mothers living long	Sons vs Daugthers	0.00156079	0.0682001	0.0228854	0.995446	0.871028	1.13764	1074	6995	6117.65	1.0179	0.981742		0
Odds of mothers living long	Weight * child sex	-0.0687757	0.0681517	-1.00916				1074	6995	6117.65	2.40799	0.3129		1
Odds of mothers living long	BMI	-0.1071	0.0521705	-2.05289	0.850578	0.779313	0.928361	1073	6993	6120.96	2.36981	0.0400832	*	0
Odds of mothers living long	Birth year	-0.0577528	0.00435635	-13.2571	0.943883	0.935858	0.951977	1073	6993	6120.96	1.06657	0	**	0
Odds of mothers living long	no. children	0.22923	0.0661661	3.46446	1.25763	1.10467	1.43177	1073	6993	6120.96	10.6802	0.0005313	**	0
Odds of mothers living long	no. children^2	-0.0186348	0.00776283	-2.40052	0.981538	0.966717	0.996586	1073	6993	6120.96	10.4902	0.0163718	*	0
Odds of mothers living long	BMI * child sex	-0.0547386	0.0686544	-0.797306				1073	6993	6120.96	2.37514	0.425273		1
Odds of mothers living long	Un- vs skilled	0.30104	0.075405	3.99231	1.35126	1.16562	1.56648	1073	6993	6120.96	1.15846	6.54e-05	**	0
Odds of mothers living long	Urban vs Rural	-0.229602	0.0748774	-3.06637	0.79485	0.686356	0.920494	1073	6993	6120.96	1.14356	0.0021667	**	0
Odds of mothers living long	Sons vs Daugthers	0.0106307	0.0681489	0.155992	0.985127	0.862058	1.12577	1073	6993	6120.96	1.01607	0.876039		0
Odds of mothers living long	Thorax circumference	-0.163096	0.0501934	-3.24935	0.838586	0.770001	0.913279	1115	7364	6376.17	2.33544	0.0011567	**	0
Odds of mothers living long	Birth year	-0.0576399	0.00426468	-13.5156	0.94399	0.936132	0.951913	1115	7364	6376.17	1.06255	0	**	0
Odds of mothers living long	no. children	0.240267	0.0624013	3.85035	1.27159	1.1252	1.43702	1115	7364	6376.17	10.2239	0.0001179	**	0
Odds of mothers living long	no. children^2	-0.0199968	0.00716262	-2.79183	0.980202	0.966537	0.994059	1115	7364	6376.17	10.0287	0.0052411	*	0
Odds of mothers living long	Un- vs skilled	0.302407	0.0745082	4.05871	1.35311	1.16926	1.56587	1115	7364	6376.17	1.16176	4.93e-05	**	0
Odds of mothers living long	Urban vs Rural	-0.23985	0.0725124	-3.30771	0.786746	0.682514	0.906895	1115	7364	6376.17	1.15044	0.0009406	**	0
Odds of mothers living long	Sons vs Daugthers	0.0108305	0.0668012	0.162131	0.988548	0.867448	1.12655	1115	7364	6376.17	1.01676	0.871203		0
Odds of mothers living long	Thorax circumference * child sex	-0.0129421	0.0664759	-0.194689				1115	7364	6376.17	2.34319	0.845637		1
Odds of mothers living long	Handgrip strength	-0.00111224	0.0523811	-0.0212335	0.991962	0.9101	1.08119	977	6059	5536.23	2.42537	0.983059		0
Odds of mothers living long	Birth year	-0.0495357	0.00466765	-10.6125	0.951671	0.943005	0.960417	977	6059	5536.23	1.06112	0	**	0
Odds of mothers living long	no. children	0.294589	0.0679259	4.33691	1.34257	1.17522	1.53376	977	6059	5536.23	10.4266	1.44e-05	**	0
Odds of mothers living long	no. children^2	-0.0251162	0.00788575	-3.18501	0.975197	0.96024	0.990386	977	6059	5536.23	10.24	0.0014475	**	0
Odds of mothers living long	Handgrip strength * child sex	-0.00695875	0.0684316	-0.101689				977	6059	5536.23	2.42989	0.919003		1
Odds of mothers living long	Un- vs skilled	0.284696	0.0798163	3.5669	1.32936	1.13685	1.55447	977	6059	5536.23	1.15714	0.0003612	**	0
Odds of mothers living long	Urban vs Rural	-0.313961	0.0782945	-4.01	0.730548	0.62662	0.851712	977	6059	5536.23	1.15123	6.07e-05	**	0
Odds of mothers living long	Sons vs Daugthers	-0.0111406	0.0711158	-0.156654	1.01102	0.879338	1.16241	977	6059	5536.23	1.01196	0.875518		0
Odds of mothers living long	Cranial volume	0.012318	0.0499961	0.246379	0.88491	0.814212	0.961745	1115	7363	6394.76	2.39403	0.805389		0
Odds of mothers living long	Birth year	-0.0571824	0.00425494	-13.4391	0.944422	0.936579	0.952331	1115	7363	6394.76	1.06096	0	**	0
Odds of mothers living long	no. children	0.241166	0.0626362	3.85026	1.27273	1.1257	1.43897	1115	7363	6394.76	10.3135	0.000118	**	0
Odds of mothers living long	no. children^2	-0.0200913	0.00720525	-2.78843	0.980109	0.966365	0.994048	1115	7363	6394.76	10.118	0.0052964	*	0
Odds of mothers living long	Cranial volume * child sex	-0.134588	0.0655751	-2.05242				1115	7363	6394.76	2.38957	0.0401284	*	1
Odds of mothers living long	Un- vs skilled	0.292893	0.0744164	3.93587	1.3403	1.1584	1.55076	1115	7363	6394.76	1.16145	8.29e-05	**	0
Odds of mothers living long	Urban vs Rural	-0.238197	0.0723956	-3.29022	0.788047	0.6838	0.908187	1115	7363	6394.76	1.14928	0.0010011	**	0
Odds of mothers living long	Sons vs Daugthers	0.0132629	0.0666285	0.199057	0.987112	0.866267	1.12481	1115	7363	6394.76	1.01405	0.842218		0
Odds of mothers living long	Height	-0.124334	0.0518497	-2.39798	0.866572	0.79658	0.942715	1114	7367	6382.64	2.48523	0.0164858	*	0
Odds of mothers living long	Birth year	-0.0573047	0.00425756	-13.4595	0.944306	0.936459	0.952219	1114	7367	6382.64	1.06205	0	**	0
Odds of mothers living long	no. children	0.232364	0.0626284	3.7102	1.26158	1.11585	1.42634	1114	7367	6382.64	10.3032	0.0002071	**	0
Odds of mothers living long	no. children^2	-0.0198057	0.00719283	-2.75353	0.980389	0.966665	0.994308	1114	7367	6382.64	10.084	0.0058956	*	0
Odds of mothers living long	Height * child sex	-0.0188751	0.0670427	-0.281539				1114	7367	6382.64	2.46197	0.778297		1
Odds of mothers living long	Un- vs skilled	0.31418	0.0746234	4.21021	1.36914	1.18284	1.58477	1114	7367	6382.64	1.16642	2.55e-05	**	0
Odds of mothers living long	Urban vs Rural	-0.245534	0.0724903	-3.38712	0.782287	0.678676	0.901716	1114	7367	6382.64	1.14931	0.0007063	**	0
Odds of mothers living long	Sons vs Daugthers	0.010195	0.0667252	0.152791	0.990057	0.868636	1.12845	1114	7367	6382.64	1.01454	0.878563		0
Odds of mothers living long	Leg length	-0.0936915	0.0514787	-1.82001	0.897209	0.825115	0.975602	1110	7361	6371.96	2.47556	0.0687581		0
Odds of mothers living long	Birth year	-0.0572462	0.00426359	-13.4268	0.944362	0.936503	0.952286	1110	7361	6371.96	1.06153	0	**	0
Odds of mothers living long	no. children	0.241246	0.062854	3.83819	1.27283	1.12531	1.4397	1110	7361	6371.96	10.3577	0.0001239	**	0
Odds of mothers living long	no. children^2	-0.0204197	0.0072177	-2.82911	0.979787	0.966024	0.993746	1110	7361	6371.96	10.1357	0.0046677	**	0
Odds of mothers living long	Leg length * child sex	-0.0147751	0.0666568	-0.22166				1110	7361	6371.96	2.45792	0.824579		1
Odds of mothers living long	Un- vs skilled	0.311788	0.0746383	4.17732	1.36586	1.17998	1.58103	1110	7361	6371.96	1.16434	2.95e-05	**	0
Odds of mothers living long	Urban vs Rural	-0.239634	0.07254	-3.30347	0.786916	0.682625	0.90714	1110	7361	6371.96	1.14873	0.000955	**	0
Odds of mothers living long	Sons vs Daugthers	0.0150891	0.0667952	0.225901	0.985046	0.864167	1.12283	1110	7361	6371.96	1.01341	0.821279		0
Odds of mothers living long	Lung capacity	-0.114729	0.0571453	-2.00767	0.94514	0.86407	1.03382	914	5704	5173.58	2.57491	0.0446789	*	0
Odds of mothers living long	Birth year	-0.0533256	0.00482631	-11.0489	0.948071	0.939145	0.957082	914	5704	5173.58	1.06486	0	**	0
Odds of mothers living long	no. children	0.303004	0.0727735	4.16365	1.35392	1.17395	1.56148	914	5704	5173.58	10.4779	3.13e-05	**	0
Odds of mothers living long	no. children^2	-0.0293446	0.00870391	-3.37143	0.971082	0.954656	0.98779	914	5704	5173.58	10.3192	0.0007478	**	0
Odds of mothers living long	Lung capacity * child sex	0.0583067	0.0732681	0.795798				914	5704	5173.58	2.57629	0.426149		1
Odds of mothers living long	Un- vs skilled	0.280826	0.0824097	3.40768	1.32422	1.12671	1.55635	914	5704	5173.58	1.15868	0.0006552	**	0
Odds of mothers living long	Urban vs Rural	-0.309119	0.0814857	-3.79354	0.734093	0.625735	0.861216	914	5704	5173.58	1.14531	0.0001485	**	0
Odds of mothers living long	Sons vs Daugthers	0.0173109	0.0741869	0.233342	0.984739	0.851437	1.13891	914	5704	5173.58	1.00983	0.815496		0
Odds of mothers living long	Jaw width	-0.0734901	0.0637593	-1.15262	0.89126	0.800052	0.992865	672	5112	3970.89	2.34843	0.249067		0
Odds of mothers living long	Birth year	-0.0795456	0.0059453	-13.3796	0.923536	0.912837	0.93436	672	5112	3970.89	1.10062	0	**	0
Odds of mothers living long	no. children	0.1972	0.081965	2.4059	1.21799	1.03723	1.43025	672	5112	3970.89	10.214	0.0161325	*	0
Odds of mothers living long	no. children^2	-0.0215852	0.00955474	-2.2591	0.978646	0.96049	0.997146	672	5112	3970.89	9.99524	0.023877	*	0
Odds of mothers living long	Jaw width * child sex	-0.0416294	0.0841981	-0.494423				672	5112	3970.89	2.34328	0.621008		1
Odds of mothers living long	Un- vs skilled	0.304382	0.0946587	3.21557	1.35579	1.12621	1.63217	672	5112	3970.89	1.16499	0.0013019	**	0
Odds of mothers living long	Urban vs Rural	-0.284643	0.0923689	-3.08159	0.752283	0.627706	0.901583	672	5112	3970.89	1.12023	0.002059	**	0
Odds of mothers living long	Sons vs Daugthers	-0.00500043	0.0856684	-0.0583695	1.00605	0.850432	1.19014	672	5112	3970.89	1.01209	0.953454		0
Odds of mothers living long	Shoulder width	-0.130342	0.049632	-2.62617	0.852548	0.784733	0.926223	1111	7362	6365.34	2.38892	0.0086351	*	0
Odds of mothers living long	Birth year	-0.0578912	0.00427374	-13.5458	0.943753	0.93588	0.951691	1111	7362	6365.34	1.06301	0	**	0
Odds of mothers living long	no. children	0.242276	0.0627662	3.85997	1.27415	1.12666	1.44094	1111	7362	6365.34	10.2818	0.0001134	**	0
Odds of mothers living long	no. children^2	-0.020593	0.00722123	-2.85173	0.979618	0.96585	0.993581	1111	7362	6365.34	10.0842	0.0043482	**	0
Odds of mothers living long	Un- vs skilled	0.3048	0.0745674	4.08757	1.35635	1.17193	1.5698	1111	7362	6365.34	1.16263	4.36e-05	**	0
Odds of mothers living long	Urban vs Rural	-0.222488	0.0726996	-3.06037	0.800525	0.694213	0.923117	1111	7362	6365.34	1.1536	0.0022107	**	0
Odds of mothers living long	Sons vs Daugthers	0.0211217	0.0668417	0.315995	0.97929	0.859018	1.1164	1111	7362	6365.34	1.0142	0.752006		0
Odds of mothers living long	Shoulder width * child sex	-0.0291836	0.0652198	-0.447465				1111	7362	6365.34	2.39407	0.654539		1
Odds of mothers living long	Hip width	-0.117708	0.0503715	-2.33679	0.887547	0.816128	0.965215	1112	7351	6375.18	2.39577	0.0194501	*	0
Odds of mothers living long	Birth year	-0.0579443	0.00426896	-13.5734	0.943702	0.935839	0.951632	1112	7351	6375.18	1.06385	0	**	0
Odds of mothers living long	no. children	0.240802	0.0624813	3.85398	1.27227	1.12563	1.43801	1112	7351	6375.18	10.241	0.0001162	**	0
Odds of mothers living long	no. children^2	-0.0204448	0.00717203	-2.85063	0.979763	0.966087	0.993632	1112	7351	6375.18	10.0396	0.0043633	**	0
Odds of mothers living long	Hip width * child sex	-0.00158626	0.0660075	-0.0240316				1112	7351	6375.18	2.392	0.980827		1
Odds of mothers living long	Un- vs skilled	0.296559	0.0746053	3.97505	1.34522	1.16222	1.55703	1112	7351	6375.18	1.16262	7.04e-05	**	0
Odds of mothers living long	Urban vs Rural	-0.231202	0.0725775	-3.1856	0.793579	0.688354	0.914888	1112	7351	6375.18	1.15134	0.0014446	**	0
Odds of mothers living long	Sons vs Daugthers	0.0148546	0.0666821	0.222768	0.985258	0.864545	1.12283	1112	7351	6375.18	1.01235	0.823716		0
Odds of mothers living long	Shoulder to hip ratio	-0.0700131	0.0472286	-1.48243	0.983392	0.906584	1.06671	1111	7359	6383.31	2.29899	0.138226		0
Odds of mothers living long	Birth year	-0.0573486	0.00426412	-13.4491	0.944265	0.936406	0.95219	1111	7359	6383.31	1.06223	0	**	0
Odds of mothers living long	no. children	0.247618	0.0628955	3.93697	1.28097	1.13241	1.44902	1111	7359	6383.31	10.3458	8.25e-05	**	0
Odds of mothers living long	no. children^2	-0.0207284	0.00724667	-2.8604	0.979485	0.965672	0.993496	1111	7359	6383.31	10.1513	0.0042311	**	0
Odds of mothers living long	Un- vs skilled	0.300381	0.0744733	4.0334	1.35037	1.16698	1.56259	1111	7359	6383.31	1.16239	5.5e-05	**	0
Odds of mothers living long	Urban vs Rural	-0.240499	0.0724341	-3.32025	0.786235	0.682176	0.906167	1111	7359	6383.31	1.14793	0.0008994	**	0
Odds of mothers living long	Sons vs Daugthers	0.0216088	0.0667047	0.323947	0.976463	0.856576	1.11313	1111	7359	6383.31	1.01269	0.745978		0
Odds of mothers living long	Shoulder to hip ratio * child sex	0.0532657	0.0628861	0.847018				1111	7359	6383.31	2.30271	0.396985		1
Odds of mothers living long	Face width	-0.064106	0.0509446	-1.25835	0.957201	0.87976	1.04146	1113	7361	6392.31	2.40689	0.208266		0
Odds of mothers living long	Birth year	-0.0570992	0.00425934	-13.4056	0.9445	0.936648	0.952418	1113	7361	6392.31	1.06068	0	**	0
Odds of mothers living long	no. children	0.242646	0.0625672	3.87817	1.27462	1.12752	1.44091	1113	7361	6392.31	10.3	0.0001052	**	0
Odds of mothers living long	no. children^2	-0.0202838	0.00718596	-2.8227	0.979921	0.966216	0.99382	1113	7361	6392.31	10.0952	0.0047621	**	0
Odds of mothers living long	Face width * child sex	0.0203646	0.0666155	0.305703				1113	7361	6392.31	2.39989	0.759831		1
Odds of mothers living long	Un- vs skilled	0.285805	0.0744866	3.837	1.33083	1.15006	1.54002	1113	7361	6392.31	1.161	0.0001245	**	0
Odds of mothers living long	Urban vs Rural	-0.242656	0.0724715	-3.34829	0.784541	0.680656	0.904282	1113	7361	6392.31	1.15038	0.0008131	**	0
Odds of mothers living long	Sons vs Daugthers	0.0139336	0.0665868	0.209254	0.986243	0.865578	1.12373	1113	7361	6392.31	1.01141	0.83425		0
Odds of mothers living long	Face roundness	0.00490386	0.0514578	0.0952986	1.0015	0.920806	1.08927	1113	7351	6391.56	2.44733	0.924078		0
Odds of mothers living long	Birth year	-0.0573338	0.00426227	-13.4515	0.944279	0.936423	0.9522	1113	7351	6391.56	1.06268	0	**	0
Odds of mothers living long	no. children	0.24623	0.0626012	3.93331	1.27919	1.13149	1.44618	1113	7351	6391.56	10.3072	8.38e-05	**	0
Odds of mothers living long	no. children^2	-0.0204752	0.00719935	-2.84404	0.979733	0.966006	0.993655	1113	7351	6391.56	10.1136	0.0044545	**	0
Odds of mothers living long	Face roundness * child sex	-0.00340504	0.0669868	-0.0508316				1113	7351	6391.56	2.4454	0.95946		1
Odds of mothers living long	Un- vs skilled	0.2893	0.0744908	3.88371	1.33549	1.15408	1.54543	1113	7351	6391.56	1.16128	0.0001029	**	0
Odds of mothers living long	Urban vs Rural	-0.248561	0.0724953	-3.42865	0.779922	0.676618	0.899	1113	7351	6391.56	1.15117	0.0006066	**	0
Odds of mothers living long	Sons vs Daugthers	0.0143995	0.0665903	0.21624	0.985643	0.865028	1.12308	1113	7351	6391.56	1.01167	0.828801		0
Odds of mothers living long	Size PC	-0.121792	0.0562051	-2.16692	0.835332	0.760291	0.917779	931	5723	5245.67	2.38357	0.030241	*	0
Odds of mothers living long	Birth year	-0.0497719	0.00479287	-10.3846	0.951446	0.942551	0.960426	931	5723	5245.67	1.0657	0	**	0
Odds of mothers living long	no. children	0.27851	0.0717942	3.87928	1.32116	1.14774	1.52078	931	5723	5245.67	10.6579	0.0001048	**	0
Odds of mothers living long	no. children^2	-0.024022	0.00847491	-2.83449	0.976264	0.960182	0.992616	931	5723	5245.67	10.4686	0.0045899	**	0
Odds of mothers living long	Un- vs skilled	0.299487	0.0813528	3.68134	1.34917	1.15032	1.58239	931	5723	5245.67	1.15489	0.000232	**	0
Odds of mothers living long	Urban vs Rural	-0.28556	0.0816099	-3.49908	0.751593	0.640496	0.881961	931	5723	5245.67	1.14992	0.0004669	**	0
Odds of mothers living long	Sons vs Daugthers	-0.0125062	0.0732419	-0.170752	1.01197	0.876676	1.16815	931	5723	5245.67	1.01507	0.864419		0
Odds of mothers living long	Size PC * child sex	-0.0581346	0.0738332	-0.787378				931	5723	5245.67	2.37847	0.431061		1

## Sheet: simple RMS Fathers
Trait	term	Estimate	SE	Z	odds ratio	lowCI	upCI	N treatment	N control	aic	vif	P	signif	isInteraction
Odds of fathers living long	Weight	-0.0158001	0.0494077	-0.319791	0.957729	0.882621	1.03923	1159	6498	6387.71	2.41424	0.749127		0
Odds of fathers living long	Birth year	-0.0340745	0.00361748	-9.41941	0.966499	0.959671	0.973376	1159	6498	6387.71	1.0642	0	**	0
Odds of fathers living long	SEP 1 vs 2	0.319843	0.0813508	3.93166	1.37691	1.17398	1.61492	1159	6498	6387.71	1.17664	8.44e-05	**	0
Odds of fathers living long	SEP 1 vs 3	0.66471	0.0804739	8.25995	1.94393	1.66028	2.27604	1159	6498	6387.71	1.15931	0	**	0
Odds of fathers living long	Sons vs Daugthers	0.0205991	0.065275	0.315573	0.978441	0.860698	1.11229	1159	6498	6387.71	1.00441	0.752327		0
Odds of fathers living long	Weight * child sex	-0.0273904	0.0645827	-0.424113				1159	6498	6387.71	2.41075	0.671483		1
Odds of fathers living long	BMI	-0.0720448	0.0501816	-1.43568	0.948507	0.872691	1.03091	1159	6496	6384.73	2.39581	0.151093		0
Odds of fathers living long	Birth year	-0.0339861	0.00361852	-9.39227	0.966585	0.959754	0.973464	1159	6496	6384.73	1.06347	0	**	0
Odds of fathers living long	BMI * child sex	0.0191785	0.065762	0.291635				1159	6496	6384.73	2.39779	0.770566		1
Odds of fathers living long	SEP 1 vs 2	0.317768	0.0812791	3.9096	1.37406	1.17171	1.61135	1159	6496	6384.73	1.17417	9.25e-05	**	0
Odds of fathers living long	SEP 1 vs 3	0.659411	0.0803615	8.20555	1.93365	1.65187	2.26351	1159	6496	6384.73	1.15548	0	**	0
Odds of fathers living long	Sons vs Daugthers	0.0194603	0.0652575	0.298207	0.982276	0.864175	1.11652	1159	6496	6384.73	1.00341	0.765545		0
Odds of fathers living long	Thorax circumference	-0.0477389	0.0482579	-0.989247	0.924345	0.851849	1.00301	1198	6830	6631.85	2.34532	0.322542		0
Odds of fathers living long	Birth year	-0.034677	0.00354623	-9.77857	0.965917	0.959227	0.972654	1198	6830	6631.85	1.06269	0	**	0
Odds of fathers living long	SEP 1 vs 2	0.333114	0.0798226	4.17318	1.39531	1.19323	1.6316	1198	6830	6631.85	1.17064	3e-05	**	0
Odds of fathers living long	SEP 1 vs 3	0.666329	0.0792326	8.40978	1.94708	1.66702	2.27418	1198	6830	6631.85	1.15073	0	**	0
Odds of fathers living long	Sons vs Daugthers	0.0274388	0.0641089	0.428003	0.971179	0.8564	1.10134	1198	6830	6631.85	1.00316	0.668649		0
Odds of fathers living long	Thorax circumference * child sex	-0.0309307	0.0637514	-0.485176				1198	6830	6631.85	2.34566	0.627551		1
Odds of fathers living long	Handgrip strength	0.132155	0.051999	2.5415	1.01776	0.932595	1.11071	1011	5557	5526.6	2.36772	0.0110379	*	0
Odds of fathers living long	Birth year	-0.0344139	0.00399738	-8.60912	0.966172	0.958631	0.973771	1011	5557	5526.6	1.06509	0	**	0
Odds of fathers living long	SEP 1 vs 2	0.322203	0.0880861	3.65782	1.38016	1.16132	1.64025	1011	5557	5526.6	1.16998	0.0002544	**	0
Odds of fathers living long	SEP 1 vs 3	0.707588	0.0859946	8.22828	2.02909	1.71436	2.4016	1011	5557	5526.6	1.15393	0	**	0
Odds of fathers living long	Handgrip strength * child sex	-0.114548	0.0685123	-1.67193				1011	5557	5526.6	2.36542	0.0945385		1
Odds of fathers living long	Sons vs Daugthers	0.0389536	0.0703191	0.553954	0.958791	0.835051	1.10087	1011	5557	5526.6	1.01083	0.57961		0
Odds of fathers living long	Cranial volume	0.055248	0.0489643	1.12833	0.98673	0.908634	1.07154	1197	6831	6632.22	2.3589	0.259179		0
Odds of fathers living long	Birth year	-0.0344347	0.00354475	-9.71429	0.966151	0.959462	0.972887	1197	6831	6632.22	1.06208	0	**	0
Odds of fathers living long	Cranial volume * child sex	-0.0686071	0.0645541	-1.06279				1197	6831	6632.22	2.35739	0.28788		1
Odds of fathers living long	SEP 1 vs 2	0.331253	0.0798183	4.15009	1.39271	1.19102	1.62856	1197	6831	6632.22	1.17089	3.32e-05	**	0
Odds of fathers living long	SEP 1 vs 3	0.663603	0.0792002	8.3788	1.94178	1.66258	2.26785	1197	6831	6632.22	1.15023	0	**	0
Odds of fathers living long	Sons vs Daugthers	0.0357779	0.0642445	0.556903	0.965599	0.851422	1.09509	1197	6831	6632.22	1.00684	0.577594		0
Odds of fathers living long	Height	0.0318639	0.0499539	0.637866	0.988486	0.911217	1.07231	1198	6834	6637.73	2.46271	0.523561		0
Odds of fathers living long	Birth year	-0.0344288	0.00354542	-9.71079	0.966157	0.959467	0.972894	1198	6834	6637.73	1.06261	0	**	0
Odds of fathers living long	SEP 1 vs 2	0.327841	0.0799207	4.10208	1.38797	1.18673	1.62334	1198	6834	6637.73	1.17445	4.09e-05	**	0
Odds of fathers living long	SEP 1 vs 3	0.662401	0.0795304	8.3289	1.93944	1.65951	2.26659	1198	6834	6637.73	1.16011	0	**	0
Odds of fathers living long	Height * child sex	-0.0434442	0.0648185	-0.670244				1198	6834	6637.73	2.45491	0.502702		1
Odds of fathers living long	Sons vs Daugthers	0.033247	0.0642164	0.517733	0.96775	0.853366	1.09747	1198	6834	6637.73	1.00712	0.604645		0
Odds of fathers living long	Leg length	0.00622947	0.0502367	0.124002	1.02211	0.941898	1.10916	1194	6827	6623.68	2.46181	0.901313		0
Odds of fathers living long	Birth year	-0.0340221	0.00355143	-9.57982	0.96655	0.959846	0.973301	1194	6827	6623.68	1.06301	0	**	0
Odds of fathers living long	SEP 1 vs 2	0.327667	0.0799005	4.10093	1.38773	1.18657	1.62299	1194	6827	6623.68	1.17298	4.11e-05	**	0
Odds of fathers living long	SEP 1 vs 3	0.653817	0.0797021	8.20326	1.92287	1.64477	2.24797	1194	6827	6623.68	1.15777	0	**	0
Odds of fathers living long	Leg length * child sex	0.0156438	0.06519	0.239972				1194	6827	6623.68	2.46066	0.810352		1
Odds of fathers living long	Sons vs Daugthers	0.0344891	0.0642833	0.536518	0.966126	0.851746	1.09587	1194	6827	6623.68	1.00565	0.591601		0
Odds of fathers living long	Lung capacity	0.146375	0.0560788	2.61018	0.954141	0.871156	1.04503	931	5167	5110.9	2.47213	0.0090496	*	0
Odds of fathers living long	Birth year	-0.0335377	0.00416911	-8.04434	0.967018	0.959149	0.974953	931	5167	5110.9	1.06827	0	**	0
Odds of fathers living long	SEP 1 vs 2	0.366946	0.0903279	4.06238	1.44332	1.20914	1.72286	931	5167	5110.9	1.17834	4.86e-05	**	0
Odds of fathers living long	SEP 1 vs 3	0.70104	0.0904363	7.75176	2.01585	1.68841	2.40679	931	5167	5110.9	1.16992	0	**	0
Odds of fathers living long	Lung capacity * child sex	-0.193319	0.0727511	-2.65726				931	5167	5110.9	2.46261	0.0078778	*	1
Odds of fathers living long	Sons vs Daugthers	0.0381527	0.0734794	0.51923	0.956294	0.827635	1.10495	931	5167	5110.9	1.01129	0.6036		0
Odds of fathers living long	Jaw width	0.0280547	0.0611162	0.459038	0.924476	0.833813	1.025	768	4594	4293.14	2.35373	0.646207		0
Odds of fathers living long	Birth year	-0.0403567	0.00475992	-8.47844	0.960447	0.951528	0.969449	768	4594	4293.14	1.08093	0	**	0
Odds of fathers living long	SEP 1 vs 2	0.49645	0.0976913	5.08182	1.64288	1.3566	1.98957	768	4594	4293.14	1.21691	4e-07	**	0
Odds of fathers living long	SEP 1 vs 3	0.86216	0.0993584	8.67727	2.36827	1.9492	2.87743	768	4594	4293.14	1.20947	0	**	0
Odds of fathers living long	Jaw width * child sex	-0.106582	0.0806747	-1.32114				768	4594	4293.14	2.3505	0.186456		1
Odds of fathers living long	Sons vs Daugthers	0.0236346	0.0802636	0.294462	0.979095	0.836612	1.14585	768	4594	4293.14	1.00688	0.768405		0
Odds of fathers living long	Shoulder width	0.0285011	0.0485365	0.587209	0.936168	0.863097	1.01543	1197	6825	6628.29	2.37895	0.557063		0
Odds of fathers living long	Birth year	-0.0346373	0.00354949	-9.7584	0.965956	0.959259	0.972699	1197	6825	6628.29	1.06305	0	**	0
Odds of fathers living long	SEP 1 vs 2	0.328813	0.0798142	4.11973	1.38932	1.18813	1.62457	1197	6825	6628.29	1.17045	3.79e-05	**	0
Odds of fathers living long	SEP 1 vs 3	0.662932	0.0792404	8.36609	1.94047	1.66134	2.26651	1197	6825	6628.29	1.1508	0	**	0
Odds of fathers living long	Sons vs Daugthers	0.0330103	0.06422	0.51402	0.967813	0.853358	1.09762	1197	6825	6628.29	1.00575	0.607238		0
Odds of fathers living long	Shoulder width * child sex	-0.094461	0.0638242	-1.48002				1197	6825	6628.29	2.37289	0.138868		1
Odds of fathers living long	Hip width	-0.00840762	0.0488465	-0.172123	0.989167	0.911726	1.07319	1194	6820	6618.19	2.38162	0.863341		0
Odds of fathers living long	Birth year	-0.0344652	0.00355117	-9.70531	0.966122	0.959421	0.97287	1194	6820	6618.19	1.06335	0	**	0
Odds of fathers living long	SEP 1 vs 2	0.331645	0.0799244	4.14948	1.39326	1.19124	1.62953	1194	6820	6618.19	1.17057	3.33e-05	**	0
Odds of fathers living long	SEP 1 vs 3	0.665787	0.0792455	8.40158	1.94602	1.66607	2.27301	1194	6820	6618.19	1.15086	0	**	0
Odds of fathers living long	Hip width * child sex	-0.00248435	0.0641442	-0.0387308				1194	6820	6618.19	2.38224	0.969105		1
Odds of fathers living long	Sons vs Daugthers	0.0301325	0.0642058	0.469311	0.970323	0.855596	1.10043	1194	6820	6618.19	1.00402	0.638848		0
Odds of fathers living long	Shoulder to hip ratio	0.0184095	0.0491342	0.374679	0.926249	0.854432	1.0041	1196	6819	6622.01	2.42934	0.7079		0
Odds of fathers living long	Birth year	-0.0344005	0.00354912	-9.6927	0.966184	0.959487	0.972929	1196	6819	6622.01	1.06215	0	**	0
Odds of fathers living long	SEP 1 vs 2	0.330845	0.0798406	4.14381	1.39214	1.19048	1.62796	1196	6819	6622.01	1.17062	3.42e-05	**	0
Odds of fathers living long	SEP 1 vs 3	0.661984	0.0792803	8.34992	1.93863	1.65963	2.26454	1196	6819	6622.01	1.15152	0	**	0
Odds of fathers living long	Sons vs Daugthers	0.02789	0.0642122	0.434342	0.976085	0.860455	1.10725	1196	6819	6622.01	1.00489	0.66404		0
Odds of fathers living long	Shoulder to hip ratio * child sex	-0.095022	0.0641143	-1.48207				1196	6819	6622.01	2.43104	0.138321		1
Odds of fathers living long	Face width	0.035665	0.0487978	0.730873	1.00744	0.929227	1.09225	1198	6831	6636.75	2.40615	0.464857		0
Odds of fathers living long	Birth year	-0.0345421	0.00354759	-9.73679	0.966048	0.959354	0.972788	1198	6831	6636.75	1.06376	0	**	0
Odds of fathers living long	SEP 1 vs 2	0.326914	0.0798175	4.09577	1.38668	1.18587	1.6215	1198	6831	6636.75	1.17143	4.21e-05	**	0
Odds of fathers living long	SEP 1 vs 3	0.662547	0.0791856	8.36701	1.93973	1.66088	2.26539	1198	6831	6636.75	1.15023	0	**	0
Odds of fathers living long	Face width * child sex	-0.0282485	0.0638612	-0.442342				1198	6831	6636.75	2.40292	0.658242		1
Odds of fathers living long	Sons vs Daugthers	0.0318048	0.0641521	0.495771	0.968697	0.854243	1.09849	1198	6831	6636.75	1.00509	0.620056		0
Odds of fathers living long	Face roundness	0.0564688	0.0485983	1.16195	1.07586	0.991412	1.1675	1196	6820	6621.53	2.36068	0.245256		0
Odds of fathers living long	Birth year	-0.0346004	0.0035477	-9.75292	0.965991	0.959298	0.972732	1196	6820	6621.53	1.0643	0	**	0
Odds of fathers living long	SEP 1 vs 2	0.331232	0.0798758	4.14684	1.39268	1.19086	1.62871	1196	6820	6621.53	1.17183	3.37e-05	**	0
Odds of fathers living long	SEP 1 vs 3	0.670236	0.0792815	8.45388	1.9547	1.67338	2.28331	1196	6820	6621.53	1.15146	0	**	0
Odds of fathers living long	Face roundness * child sex	0.0166514	0.0640273	0.260067				1196	6820	6621.53	2.3627	0.794812		1
Odds of fathers living long	Sons vs Daugthers	0.0239031	0.0642286	0.372156	0.976577	0.860981	1.10769	1196	6820	6621.53	1.00562	0.709777		0
Odds of fathers living long	Size PC	0.0197724	0.0549348	0.359925	0.932984	0.851596	1.02215	975	5262	5305.5	2.40243	0.718904		0
Odds of fathers living long	Birth year	-0.0341535	0.00408982	-8.35086	0.966423	0.958707	0.974201	975	5262	5305.5	1.06727	0	**	0
Odds of fathers living long	SEP 1 vs 2	0.32428	0.089717	3.61447	1.38303	1.16002	1.64892	975	5262	5305.5	1.17406	0.000301	**	0
Odds of fathers living long	SEP 1 vs 3	0.708491	0.0875477	8.09264	2.03093	1.7107	2.4111	975	5262	5305.5	1.1624	0	**	0
Odds of fathers living long	Sons vs Daugthers	0.0205907	0.071509	0.287945	0.978601	0.850557	1.12592	975	5262	5305.5	1.00624	0.773389		0
Odds of fathers living long	Size PC * child sex	-0.0891401	0.0719734	-1.23852				975	5262	5305.5	2.3964	0.215525		1

## Sheet: simple RMS Fathers LRS
Trait	term	Estimate	SE	Z	odds ratio	lowCI	upCI	N treatment	N control	aic	vif	P	signif	isInteraction
Odds of fathers living long	Weight	-0.0175741	0.0494815	-0.355165	0.957158	0.881917	1.03882	1159	6498	6390.12	2.42134	0.722466		0
Odds of fathers living long	Birth year	-0.0345316	0.00364262	-9.47988	0.966058	0.959185	0.97298	1159	6498	6390.12	1.07931	0	**	0
Odds of fathers living long	no. children	0.0262568	0.0612078	0.428979	1.0266	0.910548	1.15745	1159	6498	6390.12	8.68901	0.667939		0
Odds of fathers living long	no. children^2	-0.00572868	0.00718342	-0.797486	0.994288	0.980387	1.00839	1159	6498	6390.12	8.60913	0.425169		0
Odds of fathers living long	SEP 1 vs 2	0.311655	0.0818234	3.80888	1.36568	1.16333	1.60324	1159	6498	6390.12	1.19006	0.0001396	**	0
Odds of fathers living long	SEP 1 vs 3	0.654948	0.0812031	8.06555	1.92504	1.6418	2.25715	1159	6498	6390.12	1.18008	0	**	0
Odds of fathers living long	Sons vs Daugthers	0.0207124	0.0653371	0.317009	0.978381	0.860539	1.11236	1159	6498	6390.12	1.00608	0.751237		0
Odds of fathers living long	Weight * child sex	-0.0262132	0.0645773	-0.40592				1159	6498	6390.12	2.40825	0.684801		1
Odds of fathers living long	BMI	-0.0718093	0.0501465	-1.43199	0.949177	0.873207	1.03176	1159	6496	6387.24	2.39302	0.152147		0
Odds of fathers living long	Birth year	-0.034424	0.00364306	-9.44919	0.966162	0.959288	0.973085	1159	6496	6387.24	1.07822	0	**	0
Odds of fathers living long	no. children	0.0253602	0.0611337	0.414832	1.02568	0.909864	1.15625	1159	6496	6387.24	8.66609	0.678265		0
Odds of fathers living long	no. children^2	-0.00553815	0.00717994	-0.771336	0.994477	0.98058	1.00857	1159	6496	6387.24	8.60488	0.440508		0
Odds of fathers living long	BMI * child sex	0.0196495	0.0657385	0.298904				1159	6496	6387.24	2.39344	0.765013		1
Odds of fathers living long	SEP 1 vs 2	0.309689	0.0817807	3.78682	1.363	1.16114	1.59996	1159	6496	6387.24	1.18843	0.0001526	**	0
Odds of fathers living long	SEP 1 vs 3	0.649859	0.0811417	8.00895	1.91527	1.63366	2.24542	1159	6496	6387.24	1.17772	0	**	0
Odds of fathers living long	Sons vs Daugthers	0.0196519	0.0653151	0.300879	0.982126	0.863947	1.11647	1159	6496	6387.24	1.00496	0.763507		0
Odds of fathers living long	Thorax circumference	-0.0483999	0.048257	-1.00296	0.925185	0.852618	1.00393	1198	6830	6633.34	2.3465	0.31588		0
Odds of fathers living long	Birth year	-0.0351961	0.00356927	-9.86086	0.965416	0.958686	0.972193	1198	6830	6633.34	1.07699	0	**	0
Odds of fathers living long	no. children	0.0366477	0.0589714	0.621449	1.03733	0.924101	1.16443	1198	6830	6633.34	8.61886	0.534304		0
Odds of fathers living long	no. children^2	-0.00723341	0.0068255	-1.05976	0.992793	0.9796	1.00616	1198	6830	6633.34	8.5577	0.289252		0
Odds of fathers living long	SEP 1 vs 2	0.323455	0.0802931	4.02843	1.38189	1.18067	1.61741	1198	6830	6633.34	1.1841	5.62e-05	**	0
Odds of fathers living long	SEP 1 vs 3	0.654729	0.0800019	8.18393	1.92462	1.64531	2.25135	1198	6830	6633.34	1.1727	0	**	0
Odds of fathers living long	Sons vs Daugthers	0.0277064	0.0641714	0.431756	0.971008	0.856144	1.10128	1198	6830	6633.34	1.00476	0.665919		0
Odds of fathers living long	Thorax circumference * child sex	-0.0293622	0.0637378	-0.460672				1198	6830	6633.34	2.3457	0.645034		1
Odds of fathers living long	Handgrip strength	0.131534	0.0519938	2.5298	1.01849	0.93316	1.11161	1011	5557	5529.5	2.36533	0.0114128	*	0
Odds of fathers living long	Birth year	-0.0345534	0.0040179	-8.59987	0.966037	0.958459	0.973674	1011	5557	5529.5	1.07567	0	**	0
Odds of fathers living long	no. children	0.0505672	0.0628086	0.8051	1.05187	0.930033	1.18966	1011	5557	5529.5	8.4404	0.420762		0
Odds of fathers living long	no. children^2	-0.00695519	0.0072122	-0.964364	0.993069	0.97913	1.00721	1011	5557	5529.5	8.38255	0.334864		0
Odds of fathers living long	SEP 1 vs 2	0.319744	0.0886057	3.60862	1.37677	1.15729	1.63789	1011	5557	5529.5	1.18364	0.0003078	**	0
Odds of fathers living long	SEP 1 vs 3	0.70467	0.0868532	8.11335	2.02318	1.70649	2.39863	1011	5557	5529.5	1.17674	0	**	0
Odds of fathers living long	Handgrip strength * child sex	-0.113217	0.0685514	-1.65157				1011	5557	5529.5	2.36302	0.0986222		1
Odds of fathers living long	Sons vs Daugthers	0.0402828	0.0703778	0.572379	0.957552	0.833875	1.09957	1011	5557	5529.5	1.01233	0.567065		0
Odds of fathers living long	Cranial volume	0.0549224	0.0489866	1.12117	0.985357	0.907258	1.07018	1197	6831	6633.73	2.35969	0.262215		0
Odds of fathers living long	Birth year	-0.03493	0.00356816	-9.78937	0.965673	0.958943	0.97245	1197	6831	6633.73	1.07648	0	**	0
Odds of fathers living long	no. children	0.0414645	0.0590943	0.701666	1.04234	0.928339	1.17033	1197	6831	6633.73	8.65598	0.482888		0
Odds of fathers living long	no. children^2	-0.0076505	0.00684335	-1.11795	0.992379	0.979157	1.00578	1197	6831	6633.73	8.58957	0.26359		0
Odds of fathers living long	Cranial volume * child sex	-0.069674	0.0645702	-1.07904				1197	6831	6633.73	2.35594	0.280568		1
Odds of fathers living long	SEP 1 vs 2	0.322417	0.0802786	4.01623	1.38046	1.17948	1.61569	1197	6831	6633.73	1.18408	5.91e-05	**	0
Odds of fathers living long	SEP 1 vs 3	0.652977	0.0799699	8.16528	1.92125	1.64253	2.24727	1197	6831	6633.73	1.17221	0	**	0
Odds of fathers living long	Sons vs Daugthers	0.0363472	0.0643071	0.565213	0.965061	0.850843	1.09461	1197	6831	6633.73	1.00845	0.571929		0
Odds of fathers living long	Height	0.0279167	0.0501509	0.556653	0.986808	0.909461	1.07073	1198	6834	6639.26	2.48026	0.577764		0
Odds of fathers living long	Birth year	-0.03492	0.00356973	-9.78225	0.965683	0.95895	0.972463	1198	6834	6639.26	1.07756	0	**	0
Odds of fathers living long	no. children	0.0419419	0.059162	0.708933	1.04283	0.928659	1.17105	1198	6834	6639.26	8.67731	0.478366		0
Odds of fathers living long	no. children^2	-0.00767901	0.00684753	-1.12143	0.99235	0.979121	1.00576	1198	6834	6639.26	8.5939	0.262106		0
Odds of fathers living long	SEP 1 vs 2	0.319422	0.0803333	3.9762	1.37633	1.17583	1.61103	1198	6834	6639.26	1.18626	7e-05	**	0
Odds of fathers living long	SEP 1 vs 3	0.652461	0.0801959	8.13584	1.92026	1.64096	2.2471	1198	6834	6639.26	1.17914	0	**	0
Odds of fathers living long	Height * child sex	-0.0411967	0.0648626	-0.635138				1198	6834	6639.26	2.45753	0.525338		1
Odds of fathers living long	Sons vs Daugthers	0.0336053	0.0642817	0.522782	0.96738	0.852931	1.09719	1198	6834	6639.26	1.00882	0.601126		0
Odds of fathers living long	Leg length	0.00288511	0.0503957	0.0572491	1.02024	0.939996	1.10734	1194	6827	6625.23	2.47496	0.954347		0
Odds of fathers living long	Birth year	-0.0344954	0.00357704	-9.64355	0.966093	0.959343	0.97289	1194	6827	6625.23	1.07861	0	**	0
Odds of fathers living long	no. children	0.0447194	0.0592005	0.75539	1.04573	0.931172	1.17439	1194	6827	6625.23	8.67192	0.450015		0
Odds of fathers living long	no. children^2	-0.00788623	0.00685206	-1.15093	0.992145	0.97891	1.00556	1194	6827	6625.23	8.59526	0.249762		0
Odds of fathers living long	SEP 1 vs 2	0.319669	0.080322	3.97984	1.37667	1.17614	1.61139	1194	6827	6625.23	1.18504	6.9e-05	**	0
Odds of fathers living long	SEP 1 vs 3	0.644448	0.0803817	8.01735	1.90494	1.62727	2.22998	1194	6827	6625.23	1.17713	0	**	0
Odds of fathers living long	Leg length * child sex	0.0171552	0.0652366	0.26297				1194	6827	6625.23	2.46315	0.792574		1
Odds of fathers living long	Sons vs Daugthers	0.0350366	0.064351	0.544462	0.9656	0.85117	1.09541	1194	6827	6625.23	1.00742	0.586124		0
Odds of fathers living long	Lung capacity	0.146377	0.0561715	2.60589	0.953948	0.870953	1.04485	931	5167	5113.42	2.47829	0.0091636	*	0
Odds of fathers living long	Birth year	-0.0335515	0.00419482	-7.99831	0.967005	0.959087	0.974988	931	5167	5113.42	1.08016	0	**	0
Odds of fathers living long	no. children	0.0728375	0.0656757	1.10905	1.07556	0.945648	1.22331	931	5167	5113.42	8.37052	0.26741		0
Odds of fathers living long	no. children^2	-0.00884464	0.00759172	-1.16504	0.991194	0.976555	1.00605	931	5167	5113.42	8.30952	0.244004		0
Odds of fathers living long	SEP 1 vs 2	0.367544	0.0908677	4.04482	1.44418	1.20858	1.72571	931	5167	5113.42	1.19219	5.24e-05	**	0
Odds of fathers living long	SEP 1 vs 3	0.70261	0.0912526	7.69962	2.01902	1.68836	2.41443	931	5167	5113.42	1.19068	0	**	0
Odds of fathers living long	Lung capacity * child sex	-0.193523	0.0728164	-2.65768				931	5167	5113.42	2.46587	0.007868	*	1
Odds of fathers living long	Sons vs Daugthers	0.0406249	0.0735499	0.552345	0.953926	0.825468	1.10237	931	5167	5113.42	1.01298	0.580712		0
Odds of fathers living long	Jaw width	0.0258925	0.0612504	0.422732	0.920048	0.829847	1.02005	768	4594	4285.62	2.36271	0.672491		0
Odds of fathers living long	Birth year	-0.0435182	0.00488309	-8.91203	0.957415	0.948296	0.966622	768	4594	4285.62	1.13011	0	**	0
Odds of fathers living long	no. children	0.0419979	0.0814692	0.515506	1.04289	0.888982	1.22345	768	4594	4285.62	9.51587	0.606199		0
Odds of fathers living long	no. children^2	-0.0148996	0.00990736	-1.50389	0.985211	0.966265	1.00453	768	4594	4285.62	9.39815	0.13261		0
Odds of fathers living long	SEP 1 vs 2	0.467467	0.0980813	4.76612	1.59595	1.31684	1.93422	768	4594	4285.62	1.22435	1.9e-06	**	0
Odds of fathers living long	SEP 1 vs 3	0.832389	0.100013	8.3228	2.2988	1.8896	2.79662	768	4594	4285.62	1.22253	0	**	0
Odds of fathers living long	Jaw width * child sex	-0.109221	0.0807359	-1.35282				768	4594	4285.62	2.35857	0.176112		1
Odds of fathers living long	Sons vs Daugthers	0.021825	0.0804495	0.271288	0.980929	0.837875	1.14841	768	4594	4285.62	1.00925	0.786169		0
Odds of fathers living long	Shoulder width	0.0268644	0.0485685	0.553124	0.936163	0.863092	1.01542	1197	6825	6629.76	2.38289	0.580178		0
Odds of fathers living long	Birth year	-0.0351391	0.00357303	-9.83454	0.965471	0.958734	0.972256	1197	6825	6629.76	1.07752	0	**	0
Odds of fathers living long	no. children	0.0413627	0.0590589	0.700364	1.04223	0.928309	1.17013	1197	6825	6629.76	8.64042	0.4837		0
Odds of fathers living long	no. children^2	-0.00766489	0.00684089	-1.12045	0.992364	0.979148	1.00576	1197	6825	6629.76	8.57743	0.262521		0
Odds of fathers living long	SEP 1 vs 2	0.319814	0.0802762	3.98392	1.37687	1.17642	1.61148	1197	6825	6629.76	1.18368	6.78e-05	**	0
Odds of fathers living long	SEP 1 vs 3	0.652139	0.0800123	8.15049	1.91964	1.64102	2.24557	1197	6825	6629.76	1.17283	0	**	0
Odds of fathers living long	Sons vs Daugthers	0.0334496	0.0642834	0.520346	0.967383	0.852873	1.09727	1197	6825	6629.76	1.00738	0.602822		0
Odds of fathers living long	Shoulder width * child sex	-0.0928301	0.0638345	-1.45423				1197	6825	6629.76	2.37396	0.145883		1
Odds of fathers living long	Hip width	-0.011637	0.0489442	-0.237761	0.987361	0.909997	1.0713	1194	6820	6619.56	2.38994	0.812067		0
Odds of fathers living long	Birth year	-0.035025	0.00357529	-9.79641	0.965581	0.958839	0.972371	1194	6820	6619.56	1.07844	0	**	0
Odds of fathers living long	no. children	0.034615	0.0589586	0.587107	1.03522	0.922247	1.16203	1194	6820	6619.56	8.59858	0.557132		0
Odds of fathers living long	no. children^2	-0.00714767	0.00682276	-1.04762	0.992878	0.979689	1.00624	1194	6820	6619.56	8.53507	0.294813		0
Odds of fathers living long	SEP 1 vs 2	0.321572	0.0803827	4.00051	1.37929	1.17824	1.61465	1194	6820	6619.56	1.18365	6.32e-05	**	0
Odds of fathers living long	SEP 1 vs 3	0.653498	0.0800109	8.16761	1.92225	1.64326	2.24862	1194	6820	6619.56	1.1727	0	**	0
Odds of fathers living long	Hip width * child sex	-0.00108254	0.06419	-0.0168646				1194	6820	6619.56	2.38793	0.986545		1
Odds of fathers living long	Sons vs Daugthers	0.0302486	0.0642655	0.470682	0.970207	0.855394	1.10043	1194	6820	6619.56	1.00551	0.637868		0
Odds of fathers living long	Shoulder to hip ratio	0.0199518	0.049273	0.404923	0.927834	0.855818	1.00591	1196	6819	6623.6	2.43832	0.685534		0
Odds of fathers living long	Birth year	-0.0348758	0.00357264	-9.7619	0.965725	0.958987	0.972511	1196	6819	6623.6	1.07652	0	**	0
Odds of fathers living long	no. children	0.0427277	0.0589364	0.724979	1.04365	0.9298	1.17145	1196	6819	6623.6	8.60283	0.468465		0
Odds of fathers living long	no. children^2	-0.0076703	0.00681904	-1.12484	0.992359	0.979184	1.00571	1196	6819	6623.6	8.5406	0.260659		0
Odds of fathers living long	SEP 1 vs 2	0.32248	0.0802989	4.016	1.38055	1.17951	1.61585	1196	6819	6623.6	1.18375	5.92e-05	**	0
Odds of fathers living long	SEP 1 vs 3	0.65192	0.0800438	8.14454	1.91922	1.64056	2.24522	1196	6819	6623.6	1.17337	0	**	0
Odds of fathers living long	Sons vs Daugthers	0.0285529	0.0642698	0.444266	0.975432	0.859788	1.10663	1196	6819	6623.6	1.00635	0.65685		0
Odds of fathers living long	Shoulder to hip ratio * child sex	-0.0948541	0.0642681	-1.47591				1196	6819	6623.6	2.44256	0.139967		1
Odds of fathers living long	Face width	0.0343601	0.0488818	0.702923	1.00614	0.92789	1.09099	1198	6831	6638.25	2.41136	0.482104		0
Odds of fathers living long	Birth year	-0.0350236	0.00357038	-9.80949	0.965583	0.958849	0.972363	1198	6831	6638.25	1.07774	0	**	0
Odds of fathers living long	no. children	0.0434663	0.0591152	0.735281	1.04442	0.930161	1.17272	1198	6831	6638.25	8.6628	0.462169		0
Odds of fathers living long	no. children^2	-0.00782984	0.00684776	-1.14342	0.992201	0.978973	1.00561	1198	6831	6638.25	8.59339	0.252866		0
Odds of fathers living long	SEP 1 vs 2	0.318356	0.0802693	3.9661	1.37487	1.17472	1.60911	1198	6831	6638.25	1.18438	7.31e-05	**	0
Odds of fathers living long	SEP 1 vs 3	0.652147	0.0799733	8.15456	1.91966	1.64116	2.24542	1198	6831	6638.25	1.17274	0	**	0
Odds of fathers living long	Face width * child sex	-0.0282362	0.0639024	-0.441865				1198	6831	6638.25	2.40256	0.658587		1
Odds of fathers living long	Sons vs Daugthers	0.0323917	0.064215	0.504426	0.968128	0.853637	1.09798	1198	6831	6638.25	1.00671	0.613962		0
Odds of fathers living long	Face roundness	0.0556646	0.0486188	1.14492	1.07409	0.989669	1.16571	1196	6820	6623.31	2.35948	0.252242		0
Odds of fathers living long	Birth year	-0.0350542	0.00357111	-9.81607	0.965553	0.958819	0.972335	1196	6820	6623.31	1.07859	0	**	0
Odds of fathers living long	no. children	0.0405019	0.0588045	0.688754	1.04133	0.927973	1.16854	1196	6820	6623.31	8.56648	0.490978		0
Odds of fathers living long	no. children^2	-0.00731962	0.00679097	-1.07785	0.992707	0.979582	1.00601	1196	6820	6623.31	8.50889	0.281102		0
Odds of fathers living long	SEP 1 vs 2	0.32308	0.0803404	4.02139	1.38138	1.18012	1.61695	1196	6820	6623.31	1.18519	5.79e-05	**	0
Odds of fathers living long	SEP 1 vs 3	0.660326	0.080068	8.24707	1.93542	1.65433	2.26428	1196	6820	6623.31	1.17396	0	**	0
Odds of fathers living long	Face roundness * child sex	0.0158078	0.0640711	0.246722				1196	6820	6623.31	2.36165	0.805123		1
Odds of fathers living long	Sons vs Daugthers	0.0245277	0.0642856	0.381543	0.975957	0.860339	1.10711	1196	6820	6623.31	1.00708	0.7028		0
Odds of fathers living long	Size PC	0.0193178	0.0550196	0.351107	0.933082	0.851565	1.0224	975	5262	5309.03	2.4093	0.725508		0
Odds of fathers living long	Birth year	-0.034305	0.00411378	-8.33906	0.966277	0.958517	0.974099	975	5262	5309.03	1.07975	0	**	0
Odds of fathers living long	no. children	0.0296	0.0646559	0.457808	1.03004	0.907444	1.1692	975	5262	5309.03	8.40959	0.64709		0
Odds of fathers living long	no. children^2	-0.00450346	0.00748229	-0.601882	0.995507	0.981014	1.01021	975	5262	5309.03	8.33743	0.547253		0
Odds of fathers living long	SEP 1 vs 2	0.321616	0.0902374	3.56411	1.37936	1.15576	1.64621	975	5262	5309.03	1.1876	0.0003651	**	0
Odds of fathers living long	SEP 1 vs 3	0.705092	0.0883738	7.97852	2.02403	1.70213	2.40681	975	5262	5309.03	1.18425	0	**	0
Odds of fathers living long	Sons vs Daugthers	0.0213512	0.0715744	0.298307	0.977863	0.849807	1.12522	975	5262	5309.03	1.00799	0.765468		0
Odds of fathers living long	Size PC * child sex	-0.0885797	0.0719833	-1.23056				975	5262	5309.03	2.39537	0.218488		1

## Sheet: squared RMS Mothers
Trait	term	Estimate	SE	Z	odds ratio	lowCI	upCI	N treatment	N control	aic	vif	P	signif	isInteraction
Odds of mothers living long	Weight	-0.138601	0.053006	-2.61481	0.812728	0.745291	0.886268	1074	6995	6132.45	2.50647	0.0089277	*	0
Odds of mothers living long	Weight^2	-0.000174303	0.0192605	-0.00904976	0.999826	0.962786	1.03829	1074	6995	6132.45	1.0552	0.992779		0
Odds of mothers living long	Birth year	-0.0576884	0.00432842	-13.3278	0.943944	0.93597	0.951986	1074	6995	6132.45	1.0682	0	**	0
Odds of mothers living long	Un- vs skilled	0.267811	0.0743727	3.60093	1.3071	1.1298	1.51222	1074	6995	6132.45	1.12878	0.0003171	**	0
Odds of mothers living long	Urban vs Rural	-0.172302	0.0729891	-2.36066	0.841725	0.729527	0.971177	1074	6995	6132.45	1.08926	0.0182427	*	0
Odds of mothers living long	Sons vs Daugthers	-0.000103842	0.0681314	-0.00152415	0.997106	0.872595	1.13938	1074	6995	6132.45	1.018	0.998784		0
Odds of mothers living long	Weight * child sex	-0.0687578	0.0682584	-1.00732				1074	6995	6132.45	2.42711	0.313783		1
Odds of mothers living long	BMI	-0.100708	0.0538752	-1.86928	0.850262	0.777766	0.929516	1073	6993	6138.28	2.48267	0.0615836		0
Odds of mothers living long	BMI^2	-0.0105386	0.0194825	-0.540926	0.989517	0.952444	1.02803	1073	6993	6138.28	1.06557	0.588559		0
Odds of mothers living long	Birth year	-0.0578362	0.00432124	-13.3842	0.943804	0.935845	0.951832	1073	6993	6138.28	1.06561	0	**	0
Odds of mothers living long	BMI * child sex	-0.0615023	0.0694171	-0.885981				1073	6993	6138.28	2.39946	0.375628		1
Odds of mothers living long	Un- vs skilled	0.250272	0.0742521	3.37057	1.28437	1.11042	1.48558	1073	6993	6138.28	1.12614	0.0007501	**	0
Odds of mothers living long	Urban vs Rural	-0.166681	0.0729036	-2.28632	0.84647	0.733763	0.976488	1073	6993	6138.28	1.08659	0.0222355	*	0
Odds of mothers living long	Sons vs Daugthers	0.00925336	0.0680737	0.135931	0.985955	0.862916	1.12654	1073	6993	6138.28	1.01636	0.891876		0
Odds of mothers living long	Thorax circumference	-0.165734	0.0503091	-3.29431	0.837448	0.768767	0.912266	1115	7364	6395.79	2.34789	0.0009866	**	0
Odds of mothers living long	Thorax circumference^2	-0.00330986	0.0177507	-0.186464	0.996696	0.962616	1.03198	1115	7364	6395.79	1.01221	0.852081		0
Odds of mothers living long	Birth year	-0.0575558	0.00422944	-13.6084	0.944069	0.936276	0.951928	1115	7364	6395.79	1.06168	0	**	0
Odds of mothers living long	Un- vs skilled	0.250144	0.0733517	3.41021	1.28421	1.11224	1.48277	1115	7364	6395.79	1.12908	0.0006491	**	0
Odds of mothers living long	Urban vs Rural	-0.177971	0.0705786	-2.52159	0.836967	0.728839	0.961136	1115	7364	6395.79	1.09245	0.0116825	*	0
Odds of mothers living long	Sons vs Daugthers	0.0105385	0.06673	0.157927	0.988904	0.867878	1.12681	1115	7364	6395.79	1.01728	0.874514		0
Odds of mothers living long	Thorax circumference * child sex	-0.0116619	0.0665382	-0.175266				1115	7364	6395.79	2.35724	0.860871		1
Odds of mothers living long	Handgrip strength	-0.0115264	0.0524419	-0.219793	0.992007	0.910361	1.08098	977	6059	5561.15	2.48744	0.826032		0
Odds of mothers living long	Handgrip strength^2	0.00992091	0.0189675	0.523048	1.00997	0.973113	1.04822	977	6059	5561.15	1.05568	0.600941		0
Odds of mothers living long	Birth year	-0.0490079	0.00463966	-10.5628	0.952174	0.943554	0.960872	977	6059	5561.15	1.06986	0	**	0
Odds of mothers living long	Handgrip strength * child sex	0.00350146	0.0676762	0.0517384				977	6059	5561.15	2.43893	0.958737		1
Odds of mothers living long	Un- vs skilled	0.226533	0.0786537	2.88013	1.25424	1.07506	1.4633	977	6059	5561.15	1.12825	0.0039751	**	0
Odds of mothers living long	Urban vs Rural	-0.239919	0.0761631	-3.15007	0.786692	0.677602	0.913345	977	6059	5561.15	1.09327	0.0016323	**	0
Odds of mothers living long	Sons vs Daugthers	-0.0119702	0.0709867	-0.168626	1.01214	0.880534	1.16341	977	6059	5561.15	1.01229	0.866091		0
Odds of mothers living long	Cranial volume	0.00823226	0.0503015	0.163658	0.880018	0.809678	0.956468	1115	7363	6414.46	2.41057	0.87		0
Odds of mothers living long	Cranial volume^2	-0.00607684	0.0212103	-0.286505	0.993942	0.953469	1.03613	1115	7363	6414.46	1.0035	0.774492		0
Odds of mothers living long	Birth year	-0.0571468	0.00422019	-13.5413	0.944455	0.936676	0.9523	1115	7363	6414.46	1.06069	0	**	0
Odds of mothers living long	Cranial volume * child sex	-0.136045	0.0658514	-2.06595				1115	7363	6414.46	2.40539	0.0388336	*	1
Odds of mothers living long	Un- vs skilled	0.240495	0.073271	3.28227	1.27188	1.10174	1.4683	1115	7363	6414.46	1.12912	0.0010297	**	0
Odds of mothers living long	Urban vs Rural	-0.176076	0.0704281	-2.50008	0.838554	0.730437	0.962675	1115	7363	6414.46	1.09018	0.0124164	*	0
Odds of mothers living long	Sons vs Daugthers	0.0129902	0.0665522	0.195188	0.987384	0.866636	1.12496	1115	7363	6414.46	1.0144	0.845246		0
Odds of mothers living long	Height	-0.140207	0.0509153	-2.75373	0.857904	0.789482	0.932255	1114	7367	6399.15	2.46667	0.005892	*	0
Odds of mothers living long	Height^2	0.0184421	0.0221449	0.832792	1.01861	0.975348	1.0638	1114	7367	6399.15	1.01061	0.404962		0
Odds of mothers living long	Birth year	-0.0570188	0.0042297	-13.4806	0.944576	0.936778	0.952439	1114	7367	6399.15	1.06348	0	**	0
Odds of mothers living long	Height * child sex	-0.0130563	0.0662267	-0.197145				1114	7367	6399.15	2.46979	0.843714		1
Odds of mothers living long	Un- vs skilled	0.268423	0.0735882	3.64763	1.3079	1.13223	1.51082	1114	7367	6399.15	1.13695	0.0002647	**	0
Odds of mothers living long	Urban vs Rural	-0.187824	0.0706195	-2.65967	0.82876	0.721635	0.951788	1114	7367	6399.15	1.09273	0.0078218	*	0
Odds of mothers living long	Sons vs Daugthers	0.00923081	0.0666602	0.138476	0.99095	0.869535	1.12932	1114	7367	6399.15	1.01475	0.889864		0
Odds of mothers living long	Leg length	-0.113937	0.0498244	-2.28678	0.890061	0.820512	0.965506	1110	7361	6387.51	2.4568	0.0222088	*	0
Odds of mothers living long	Leg length^2	0.0387209	0.0209193	1.85097	1.03948	0.997722	1.08299	1110	7361	6387.51	1.00781	0.0641743		0
Odds of mothers living long	Birth year	-0.0567189	0.00423649	-13.3882	0.94486	0.937047	0.952738	1110	7361	6387.51	1.06359	0	**	0
Odds of mothers living long	Leg length * child sex	-0.00252776	0.0648517	-0.0389775				1110	7361	6387.51	2.46229	0.968908		1
Odds of mothers living long	Un- vs skilled	0.262687	0.0736082	3.56872	1.30042	1.12571	1.50224	1110	7361	6387.51	1.13477	0.0003587	**	0
Odds of mothers living long	Urban vs Rural	-0.177061	0.0706292	-2.50692	0.837728	0.72943	0.962106	1110	7361	6387.51	1.0908	0.012179	*	0
Odds of mothers living long	Sons vs Daugthers	0.0136538	0.0667331	0.204603	0.986443	0.865499	1.12429	1110	7361	6387.51	1.01351	0.837883		0
Odds of mothers living long	Lung capacity	-0.11539	0.0583271	-1.97832	0.9465	0.863417	1.03758	914	5704	5191.82	2.58676	0.0478921	*	0
Odds of mothers living long	Lung capacity^2	-0.0207032	0.0224883	-0.920619	0.97951	0.937274	1.02365	914	5704	5191.82	1.02798	0.357249		0
Odds of mothers living long	Birth year	-0.053297	0.00480008	-11.1034	0.948098	0.939221	0.95706	914	5704	5191.82	1.07011	0	**	0
Odds of mothers living long	Lung capacity * child sex	0.0604061	0.0745803	0.809947				914	5704	5191.82	2.57342	0.417971		1
Odds of mothers living long	Un- vs skilled	0.232006	0.0812127	2.85677	1.26113	1.07555	1.47872	914	5704	5191.82	1.12891	0.0042797	**	0
Odds of mothers living long	Urban vs Rural	-0.262196	0.079589	-3.29438	0.76936	0.658239	0.899241	914	5704	5191.82	1.09577	0.0009864	**	0
Odds of mothers living long	Sons vs Daugthers	0.0158663	0.0740769	0.214187	0.986232	0.852916	1.14039	914	5704	5191.82	1.01001	0.830401		0
Odds of mothers living long	Jaw width	-0.0758878	0.0655754	-1.15726	0.885228	0.792378	0.988958	672	5112	3973.76	2.34887	0.247166		0
Odds of mothers living long	Jaw width^2	-0.0316046	0.0276454	-1.14321	0.96889	0.917788	1.02284	672	5112	3973.76	1.00273	0.25295		0
Odds of mothers living long	Birth year	-0.0799938	0.00591865	-13.5155	0.923122	0.912475	0.933893	672	5112	3973.76	1.09583	0	**	0
Odds of mothers living long	Jaw width * child sex	-0.0460224	0.0865558	-0.531708				672	5112	3973.76	2.34884	0.594928		1
Odds of mothers living long	Un- vs skilled	0.278479	0.0931335	2.99011	1.32112	1.10069	1.58569	672	5112	3973.76	1.12912	0.0027888	**	0
Odds of mothers living long	Urban vs Rural	-0.271573	0.0905635	-2.9987	0.76218	0.638219	0.910218	672	5112	3973.76	1.07757	0.0027113	**	0
Odds of mothers living long	Sons vs Daugthers	-0.00811962	0.0856652	-0.0947832	1.0093	0.853173	1.194	672	5112	3973.76	1.01308	0.924487		0
Odds of mothers living long	Shoulder width	-0.137789	0.0499892	-2.75638	0.846774	0.778549	0.920977	1111	7362	6384.19	2.39812	0.0058445	*	0
Odds of mothers living long	Shoulder width^2	-0.00776464	0.0189353	-0.410063	0.992265	0.956115	1.02978	1111	7362	6384.19	1.02486	0.68176		0
Odds of mothers living long	Birth year	-0.0578896	0.00424526	-13.6363	0.943754	0.935934	0.951639	1111	7362	6384.19	1.06533	0	**	0
Odds of mothers living long	Un- vs skilled	0.253763	0.0734178	3.45643	1.28887	1.11613	1.48834	1111	7362	6384.19	1.13006	0.0005474	**	0
Odds of mothers living long	Urban vs Rural	-0.162279	0.070734	-2.29421	0.850204	0.740141	0.976635	1111	7362	6384.19	1.09456	0.0217783	*	0
Odds of mothers living long	Sons vs Daugthers	0.0204386	0.0667755	0.306079	0.979955	0.859711	1.11702	1111	7362	6384.19	1.01478	0.759544		0
Odds of mothers living long	Shoulder width * child sex	-0.0285327	0.0657298	-0.434091				1111	7362	6384.19	2.41489	0.664222		1
Odds of mothers living long	Hip width	-0.122043	0.0505977	-2.41202	0.880277	0.809221	0.957572	1112	7351	6393.93	2.39782	0.0158644	*	0
Odds of mothers living long	Hip width^2	-0.00693324	0.0222459	-0.311664	0.993091	0.950721	1.03735	1112	7351	6393.93	1.00508	0.755296		0
Odds of mothers living long	Birth year	-0.0579358	0.00423597	-13.6771	0.943711	0.935908	0.951578	1112	7351	6393.93	1.06383	0	**	0
Odds of mothers living long	Hip width * child sex	-0.00547624	0.0662714	-0.0826335				1112	7351	6393.93	2.39305	0.934143		1
Odds of mothers living long	Un- vs skilled	0.245399	0.0734784	3.33975	1.27813	1.1067	1.47612	1112	7351	6393.93	1.13078	0.0008386	**	0
Odds of mothers living long	Urban vs Rural	-0.170934	0.070592	-2.42144	0.842877	0.733966	0.967948	1112	7351	6393.93	1.0917	0.0154591	*	0
Odds of mothers living long	Sons vs Daugthers	0.0148582	0.0666089	0.223066	0.985263	0.864673	1.12267	1112	7351	6393.93	1.01272	0.823484		0
Odds of mothers living long	Shoulder to hip ratio	-0.053866	0.0521711	-1.03249	0.994828	0.916686	1.07963	1111	7359	6403.3	2.86864	0.301844		0
Odds of mothers living long	Shoulder to hip ratio^2	0.00455284	0.00546777	0.832669	1.00456	0.993855	1.01539	1111	7359	6403.3	1.27191	0.405032		0
Odds of mothers living long	Birth year	-0.0572555	0.00422748	-13.5436	0.944353	0.93656	0.95221	1111	7359	6403.3	1.06125	0	**	0
Odds of mothers living long	Un- vs skilled	0.246892	0.0733342	3.36667	1.28004	1.10867	1.4779	1111	7359	6403.3	1.13023	0.0007608	**	0
Odds of mothers living long	Urban vs Rural	-0.176832	0.0705156	-2.5077	0.83792	0.729759	0.962112	1111	7359	6403.3	1.09048	0.0121518	*	0
Odds of mothers living long	Sons vs Daugthers	0.0213378	0.066616	0.32031	0.976913	0.857148	1.11341	1111	7359	6403.3	1.01249	0.748733		0
Odds of mothers living long	Shoulder to hip ratio * child sex	0.048681	0.0635588	0.76592				1111	7359	6403.3	2.45533	0.443724		1
Odds of mothers living long	Face width	-0.0714803	0.0523979	-1.36418	0.952618	0.873713	1.03865	1113	7361	6409.89	2.41577	0.17251		0
Odds of mothers living long	Face width^2	-0.0346273	0.0234849	-1.47445	0.965965	0.92251	1.01147	1113	7361	6409.89	1.00333	0.14036		0
Odds of mothers living long	Birth year	-0.0571136	0.0042249	-13.5183	0.944487	0.936698	0.95234	1113	7361	6409.89	1.06003	0	**	0
Odds of mothers living long	Face width * child sex	0.0229392	0.068437	0.335187				1113	7361	6409.89	2.41212	0.737484		1
Odds of mothers living long	Un- vs skilled	0.231303	0.0733417	3.15377	1.26024	1.0915	1.45506	1113	7361	6409.89	1.12848	0.0016117	**	0
Odds of mothers living long	Urban vs Rural	-0.18165	0.0704852	-2.57714	0.833893	0.726295	0.957431	1113	7361	6409.89	1.0905	0.0099622	*	0
Odds of mothers living long	Sons vs Daugthers	0.0134572	0.0665166	0.202313	0.986723	0.866119	1.12412	1113	7361	6409.89	1.01174	0.839672		0
Odds of mothers living long	Face roundness	-0.00142072	0.0514103	-0.0276349	0.998297	0.918028	1.08558	1113	7351	6412.33	2.47143	0.977953		0
Odds of mothers living long	Face roundness^2	0.00541641	0.0229907	0.235591	1.00543	0.961131	1.05177	1113	7351	6412.33	1.02044	0.81375		0
Odds of mothers living long	Birth year	-0.0572524	0.00422587	-13.5481	0.944356	0.936566	0.95221	1113	7351	6412.33	1.06196	0	**	0
Odds of mothers living long	Face roundness * child sex	-0.000284145	0.0666304	-0.0042645				1113	7351	6412.33	2.43877	0.996597		1
Odds of mothers living long	Un- vs skilled	0.235791	0.0733429	3.21491	1.26591	1.09641	1.46161	1113	7351	6412.33	1.12909	0.0013048	**	0
Odds of mothers living long	Urban vs Rural	-0.184542	0.070533	-2.61639	0.831485	0.72413	0.954756	1113	7351	6412.33	1.09237	0.0088865	*	0
Odds of mothers living long	Sons vs Daugthers	0.0145249	0.0665061	0.218399	0.985575	0.865111	1.12281	1113	7351	6412.33	1.01191	0.827118		0
Odds of mothers living long	Size PC	-0.132351	0.0568237	-2.32914	0.827061	0.752263	0.909295	931	5723	5265.37	2.3917	0.0198515	*	0
Odds of mothers living long	Size PC^2	-0.016002	0.0253581	-0.631039	0.984125	0.936409	1.03427	931	5723	5265.37	1.00369	0.528015		0
Odds of mothers living long	Birth year	-0.0496441	0.00474605	-10.4601	0.951568	0.942757	0.960461	931	5723	5265.37	1.06435	0	**	0
Odds of mothers living long	Un- vs skilled	0.244313	0.0801787	3.04711	1.27674	1.09108	1.494	931	5723	5265.37	1.12556	0.0023106	**	0
Odds of mothers living long	Urban vs Rural	-0.216744	0.0794312	-2.7287	0.805136	0.689061	0.940765	931	5723	5265.37	1.09276	0.0063585	*	0
Odds of mothers living long	Sons vs Daugthers	-0.0150412	0.0731245	-0.205693	1.01455	0.879112	1.17085	931	5723	5265.37	1.01532	0.837031		0
Odds of mothers living long	Size PC * child sex	-0.0575267	0.0746135	-0.770996				931	5723	5265.37	2.3905	0.440709		1

## Sheet: squared RMS Mothers LRS
Trait	term	Estimate	SE	Z	odds ratio	lowCI	upCI	N treatment	N control	aic	vif	P	signif	isInteraction
Odds of mothers living long	Weight	-0.129237	0.0530724	-2.43511	0.820581	0.752305	0.895053	1074	6995	6119.65	2.50786	0.0148871	*	0
Odds of mothers living long	Weight^2	0.000930245	0.0192518	0.0483199	1.00093	0.963866	1.03942	1074	6995	6119.65	1.05511	0.961461		0
Odds of mothers living long	Birth year	-0.0576328	0.004361	-13.2155	0.943997	0.935962	0.9521	1074	6995	6119.65	1.06943	0	**	0
Odds of mothers living long	no. children	0.216421	0.0662956	3.26449	1.24163	1.09033	1.41391	1074	6995	6119.65	10.7131	0.0010966	**	0
Odds of mothers living long	no. children^2	-0.0179018	0.00778116	-2.30066	0.982257	0.967391	0.997353	1074	6995	6119.65	10.5089	0.0214109	*	0
Odds of mothers living long	Un- vs skilled	0.31415	0.075487	4.16164	1.36909	1.18081	1.58741	1074	6995	6119.65	1.16041	3.16e-05	**	0
Odds of mothers living long	Urban vs Rural	-0.229721	0.0749095	-3.06664	0.794756	0.686231	0.920443	1074	6995	6119.65	1.14513	0.0021648	**	0
Odds of mothers living long	Sons vs Daugthers	0.00156002	0.0681997	0.0228743	0.995459	0.871038	1.13765	1074	6995	6119.65	1.01788	0.98175		0
Odds of mothers living long	Weight * child sex	-0.0685052	0.0683101	-1.00286				1074	6995	6119.65	2.42368	0.31593		1
Odds of mothers living long	BMI	-0.102427	0.0538394	-1.90245	0.853219	0.780315	0.932934	1073	6993	6122.78	2.47388	0.0571118		0
Odds of mothers living long	BMI^2	-0.00821093	0.0194433	-0.422301	0.991823	0.954737	1.03035	1073	6993	6122.78	1.06583	0.672806		0
Odds of mothers living long	Birth year	-0.0577774	0.00435702	-13.2608	0.94386	0.935834	0.951955	1073	6993	6122.78	1.06689	0	**	0
Odds of mothers living long	no. children	0.228831	0.0661794	3.45774	1.25713	1.1042	1.43124	1073	6993	6122.78	10.6847	0.0005447	**	0
Odds of mothers living long	no. children^2	-0.0186199	0.00776421	-2.39818	0.981552	0.966729	0.996603	1073	6993	6122.78	10.4929	0.0164769	*	0
Odds of mothers living long	BMI * child sex	-0.0563124	0.0694701	-0.810598				1073	6993	6122.78	2.39223	0.417596		1
Odds of mothers living long	Un- vs skilled	0.301255	0.0754071	3.99505	1.35155	1.16586	1.56682	1073	6993	6122.78	1.15854	6.47e-05	**	0
Odds of mothers living long	Urban vs Rural	-0.229932	0.0748778	-3.07076	0.794588	0.686129	0.920191	1073	6993	6122.78	1.14363	0.0021351	**	0
Odds of mothers living long	Sons vs Daugthers	0.0104209	0.0681543	0.152902	0.985211	0.862132	1.12586	1073	6993	6122.78	1.01625	0.878475		0
Odds of mothers living long	Thorax circumference	-0.163011	0.0502887	-3.24149	0.838767	0.769781	0.913934	1115	7364	6378.17	2.33933	0.0011891	**	0
Odds of mothers living long	Thorax circumference^2	-0.000870593	0.0177116	-0.0491537	0.99913	0.965041	1.03442	1115	7364	6378.17	1.01333	0.960797		0
Odds of mothers living long	Birth year	-0.0576428	0.00426507	-13.5151	0.943987	0.936129	0.951911	1115	7364	6378.17	1.06276	0	**	0
Odds of mothers living long	no. children	0.240198	0.0624186	3.84817	1.2715	1.12509	1.43697	1115	7364	6378.17	10.2296	0.000119	**	0
Odds of mothers living long	no. children^2	-0.0199916	0.00716367	-2.79069	0.980207	0.96654	0.994067	1115	7364	6378.17	10.0314	0.0052595	*	0
Odds of mothers living long	Un- vs skilled	0.302419	0.0745087	4.05884	1.35313	1.16928	1.56589	1115	7364	6378.17	1.16179	4.93e-05	**	0
Odds of mothers living long	Urban vs Rural	-0.239913	0.0725236	-3.30808	0.786696	0.682456	0.906858	1115	7364	6378.17	1.1508	0.0009394	**	0
Odds of mothers living long	Sons vs Daugthers	0.0107819	0.0668087	0.161384	0.988603	0.867481	1.12664	1115	7364	6378.17	1.017	0.871791		0
Odds of mothers living long	Thorax circumference * child sex	-0.0128123	0.0666024	-0.192369				1115	7364	6378.17	2.34801	0.847453		1
Odds of mothers living long	Handgrip strength	-0.00487032	0.0524686	-0.0928235	0.989049	0.907333	1.07813	977	6059	5538	2.47849	0.926044		0
Odds of mothers living long	Handgrip strength^2	0.00921446	0.0189806	0.485468	1.00926	0.972401	1.04751	977	6059	5538	1.05617	0.627344		0
Odds of mothers living long	Birth year	-0.0493194	0.00468961	-10.5167	0.951877	0.943168	0.960666	977	6059	5538	1.07098	0	**	0
Odds of mothers living long	no. children	0.294427	0.0679194	4.33495	1.34236	1.17505	1.53349	977	6059	5538	10.4244	1.46e-05	**	0
Odds of mothers living long	no. children^2	-0.0251055	0.00788467	-3.18409	0.975207	0.960252	0.990395	977	6059	5538	10.2378	0.0014521	**	0
Odds of mothers living long	Handgrip strength * child sex	-0.00614098	0.0678175	-0.0905515				977	6059	5538	2.42824	0.927849		1
Odds of mothers living long	Un- vs skilled	0.285955	0.0798632	3.58056	1.33103	1.13818	1.55657	977	6059	5538	1.15846	0.0003429	**	0
Odds of mothers living long	Urban vs Rural	-0.31317	0.0783172	-3.99874	0.731125	0.627088	0.852424	977	6059	5538	1.15183	6.37e-05	**	0
Odds of mothers living long	Sons vs Daugthers	-0.0114045	0.0711195	-0.160356	1.0113	0.879585	1.16275	977	6059	5538	1.01201	0.8726		0
Odds of mothers living long	Cranial volume	0.0128827	0.050264	0.256301	0.884888	0.813935	0.962026	1115	7363	6396.7	2.40086	0.797719		0
Odds of mothers living long	Cranial volume^2	-0.00489199	0.0211586	-0.231206	0.99512	0.954696	1.03726	1115	7363	6396.7	1.00341	0.817155		0
Odds of mothers living long	Birth year	-0.0572079	0.00425648	-13.4402	0.944398	0.936552	0.952309	1115	7363	6396.7	1.06171	0	**	0
Odds of mothers living long	no. children	0.241039	0.0626355	3.84829	1.27257	1.12555	1.43879	1115	7363	6396.7	10.3131	0.0001189	**	0
Odds of mothers living long	no. children^2	-0.0200822	0.00720482	-2.78733	0.980118	0.966375	0.994057	1115	7363	6396.7	10.1171	0.0053145	*	0
Odds of mothers living long	Cranial volume * child sex	-0.135177	0.0658904	-2.05155				1115	7363	6396.7	2.39448	0.0402138	*	1
Odds of mothers living long	Un- vs skilled	0.29287	0.0744139	3.93569	1.34027	1.15838	1.55072	1115	7363	6396.7	1.16142	8.3e-05	**	0
Odds of mothers living long	Urban vs Rural	-0.238355	0.0723973	-3.29232	0.787923	0.68369	0.908047	1115	7363	6396.7	1.14932	0.0009936	**	0
Odds of mothers living long	Sons vs Daugthers	0.0131808	0.0666311	0.197818	0.987194	0.866335	1.12491	1115	7363	6396.7	1.01414	0.843188		0
Odds of mothers living long	Height	-0.125736	0.0511363	-2.45883	0.869308	0.799786	0.944873	1114	7367	6383.81	2.48536	0.0139389	*	0
Odds of mothers living long	Height^2	0.0203822	0.0221645	0.919588	1.02059	0.977204	1.0659	1114	7367	6383.81	1.01075	0.357788		0
Odds of mothers living long	Birth year	-0.0571279	0.00426269	-13.4019	0.944473	0.936615	0.952397	1114	7367	6383.81	1.0642	0	**	0
Odds of mothers living long	no. children	0.23346	0.0626125	3.72865	1.26296	1.11711	1.42786	1114	7367	6383.81	10.2952	0.0001925	**	0
Odds of mothers living long	no. children^2	-0.0199162	0.00719042	-2.76982	0.980281	0.966563	0.994194	1114	7367	6383.81	10.0748	0.0056087	*	0
Odds of mothers living long	Height * child sex	-0.0143218	0.0662964	-0.216027				1114	7367	6383.81	2.47292	0.828967		1
Odds of mothers living long	Un- vs skilled	0.315175	0.0746474	4.22219	1.3705	1.18396	1.58642	1114	7367	6383.81	1.16701	2.42e-05	**	0
Odds of mothers living long	Urban vs Rural	-0.244459	0.0725154	-3.37113	0.783128	0.679372	0.902731	1114	7367	6383.81	1.14986	0.0007486	**	0
Odds of mothers living long	Sons vs Daugthers	0.00996653	0.0667273	0.149362	0.990235	0.868792	1.12865	1114	7367	6383.81	1.01441	0.881268		0
Odds of mothers living long	Leg length	-0.0966598	0.050045	-1.93146	0.901217	0.830573	0.977869	1110	7361	6370.52	2.47455	0.0534262		0
Odds of mothers living long	Leg length^2	0.0395327	0.0209577	1.8863	1.04032	0.998457	1.08395	1110	7361	6370.52	1.00753	0.0592539		0
Odds of mothers living long	Birth year	-0.0568184	0.00427134	-13.3022	0.944766	0.936889	0.952708	1110	7361	6370.52	1.06422	0	**	0
Odds of mothers living long	no. children	0.242756	0.0628723	3.8611	1.27476	1.12697	1.44193	1110	7361	6370.52	10.3566	0.0001129	**	0
Odds of mothers living long	no. children^2	-0.020611	0.00722068	-2.85444	0.9796	0.965834	0.993562	1110	7361	6370.52	10.1326	0.0043113	**	0
Odds of mothers living long	Leg length * child sex	-0.00734942	0.0649149	-0.113216				1110	7361	6370.52	2.46164	0.909859		1
Odds of mothers living long	Un- vs skilled	0.311581	0.074678	4.17233	1.36558	1.17965	1.58083	1110	7361	6370.52	1.16485	3.02e-05	**	0
Odds of mothers living long	Urban vs Rural	-0.237468	0.0725851	-3.27158	0.788622	0.684045	0.909188	1110	7361	6370.52	1.14947	0.0010695	**	0
Odds of mothers living long	Sons vs Daugthers	0.0147313	0.066808	0.220502	0.985387	0.864446	1.12325	1110	7361	6370.52	1.0132	0.82548		0
Odds of mothers living long	Lung capacity	-0.110103	0.0584484	-1.88376	0.950233	0.866638	1.04189	914	5704	5174.68	2.58803	0.059597		0
Odds of mothers living long	Lung capacity^2	-0.0208834	0.0225214	-0.927269	0.979333	0.937044	1.02353	914	5704	5174.68	1.02826	0.353787		0
Odds of mothers living long	Birth year	-0.0536667	0.00484034	-11.0874	0.947748	0.938799	0.956782	914	5704	5174.68	1.07108	0	**	0
Odds of mothers living long	no. children	0.303176	0.0728303	4.16277	1.35415	1.17402	1.56193	914	5704	5174.68	10.4927	3.14e-05	**	0
Odds of mothers living long	no. children^2	-0.0293514	0.00871262	-3.36884	0.971075	0.954633	0.9878	914	5704	5174.68	10.334	0.0007548	**	0
Odds of mothers living long	Lung capacity * child sex	0.059055	0.0747259	0.790288				914	5704	5174.68	2.5731	0.42936		1
Odds of mothers living long	Un- vs skilled	0.281511	0.0824138	3.41582	1.32513	1.12748	1.55743	914	5704	5174.68	1.1586	0.0006359	**	0
Odds of mothers living long	Urban vs Rural	-0.313448	0.081612	-3.84071	0.730923	0.622878	0.857708	914	5704	5174.68	1.14877	0.0001227	**	0
Odds of mothers living long	Sons vs Daugthers	0.017106	0.0741884	0.230576	0.984966	0.851635	1.13917	914	5704	5174.68	1.00978	0.817644		0
Odds of mothers living long	Jaw width	-0.0748384	0.0657529	-1.13818	0.889843	0.796391	0.994261	672	5112	3971.48	2.35886	0.255047		0
Odds of mothers living long	Jaw width^2	-0.0318036	0.0276223	-1.15137	0.968697	0.917647	1.02259	672	5112	3971.48	1.00309	0.249578		0
Odds of mothers living long	Birth year	-0.0797626	0.00595019	-13.405	0.923336	0.91263	0.934167	672	5112	3971.48	1.10226	0	**	0
Odds of mothers living long	no. children	0.19756	0.0820463	2.40791	1.21843	1.03744	1.43099	672	5112	3971.48	10.2291	0.016044	*	0
Odds of mothers living long	no. children^2	-0.0216889	0.00956389	-2.26779	0.978545	0.960373	0.99706	672	5112	3971.48	10.0094	0.0233418	*	0
Odds of mothers living long	Jaw width * child sex	-0.0418718	0.0866758	-0.483085				672	5112	3971.48	2.3526	0.629035		1
Odds of mothers living long	Un- vs skilled	0.304322	0.0946801	3.21422	1.35571	1.12609	1.63214	672	5112	3971.48	1.1655	0.001308	**	0
Odds of mothers living long	Urban vs Rural	-0.285336	0.0923946	-3.08823	0.751762	0.62724	0.901004	672	5112	3971.48	1.12052	0.0020135	**	0
Odds of mothers living long	Sons vs Daugthers	-0.00750956	0.0857017	-0.0876243	1.00858	0.852503	1.19323	672	5112	3971.48	1.0128	0.930175		0
Odds of mothers living long	Shoulder width	-0.131009	0.0500091	-2.6197	0.850607	0.781874	0.925383	1111	7362	6367.2	2.39369	0.0088007	*	0
Odds of mothers living long	Shoulder width^2	-0.00698814	0.0189146	-0.369457	0.993036	0.956896	1.03054	1111	7362	6367.2	1.02526	0.711787		0
Odds of mothers living long	Birth year	-0.0579818	0.00428037	-13.546	0.943667	0.935783	0.951617	1111	7362	6367.2	1.06645	0	**	0
Odds of mothers living long	no. children	0.242081	0.0627662	3.85686	1.2739	1.12644	1.44066	1111	7362	6367.2	10.2822	0.0001149	**	0
Odds of mothers living long	no. children^2	-0.0205745	0.00722073	-2.84937	0.979636	0.965869	0.993598	1111	7362	6367.2	10.0843	0.0043806	**	0
Odds of mothers living long	Un- vs skilled	0.304742	0.074564	4.08698	1.35627	1.17187	1.5697	1111	7362	6367.2	1.16255	4.37e-05	**	0
Odds of mothers living long	Urban vs Rural	-0.222736	0.072697	-3.0639	0.800326	0.694044	0.922883	1111	7362	6367.2	1.15354	0.0021847	**	0
Odds of mothers living long	Sons vs Daugthers	0.0207866	0.0668502	0.310944	0.979628	0.859299	1.11681	1111	7362	6367.2	1.01447	0.755844		0
Odds of mothers living long	Shoulder width * child sex	-0.0307959	0.065797	-0.468044				1111	7362	6367.2	2.4064	0.639753		1
Odds of mothers living long	Hip width	-0.116981	0.0507145	-2.30665	0.887991	0.816139	0.966169	1112	7351	6377.07	2.40192	0.0210742	*	0
Odds of mothers living long	Hip width^2	-0.00726895	0.0222901	-0.326106	0.992757	0.95032	1.03709	1112	7351	6377.07	1.0051	0.744344		0
Odds of mothers living long	Birth year	-0.0579886	0.00427065	-13.5784	0.943661	0.935795	0.951593	1112	7351	6377.07	1.06486	0	**	0
Odds of mothers living long	no. children	0.240976	0.0625071	3.85518	1.27249	1.12577	1.43834	1112	7351	6377.07	10.2491	0.0001156	**	0
Odds of mothers living long	no. children^2	-0.020468	0.0071759	-2.85233	0.97974	0.966057	0.993617	1112	7351	6377.07	10.0479	0.0043401	**	0
Odds of mothers living long	Hip width * child sex	-0.00181314	0.0663824	-0.0273136				1112	7351	6377.07	2.3942	0.97821		1
Odds of mothers living long	Un- vs skilled	0.296053	0.0746218	3.96738	1.34454	1.1616	1.5563	1112	7351	6377.07	1.16311	7.27e-05	**	0
Odds of mothers living long	Urban vs Rural	-0.231434	0.0725817	-3.1886	0.793395	0.688189	0.914684	1112	7351	6377.07	1.15147	0.0014296	**	0
Odds of mothers living long	Sons vs Daugthers	0.014731	0.066683	0.220911	0.985381	0.864651	1.12297	1112	7351	6377.07	1.01238	0.825162		0
Odds of mothers living long	Shoulder to hip ratio	-0.0520491	0.0523916	-0.993462	0.990062	0.912243	1.07452	1111	7359	6384.73	2.88287	0.320485		0
Odds of mothers living long	Shoulder to hip ratio^2	0.00414416	0.00548345	0.755758	1.00415	0.993419	1.015	1111	7359	6384.73	1.27261	0.449794		0
Odds of mothers living long	Birth year	-0.0573358	0.0042642	-13.4458	0.944277	0.936418	0.952202	1111	7359	6384.73	1.06216	0	**	0
Odds of mothers living long	no. children	0.246974	0.0628632	3.92875	1.28015	1.13175	1.448	1111	7359	6384.73	10.3358	8.54e-05	**	0
Odds of mothers living long	no. children^2	-0.020675	0.0072407	-2.85538	0.979537	0.965734	0.993538	1111	7359	6384.73	10.1402	0.0042985	**	0
Odds of mothers living long	Un- vs skilled	0.300069	0.0744819	4.02876	1.34995	1.16659	1.56213	1111	7359	6384.73	1.16255	5.61e-05	**	0
Odds of mothers living long	Urban vs Rural	-0.239592	0.0724498	-3.30701	0.786949	0.682774	0.907018	1111	7359	6384.73	1.14835	0.000943	**	0
Odds of mothers living long	Sons vs Daugthers	0.021523	0.0666989	0.322689	0.977	0.857081	1.1137	1111	7359	6384.73	1.01226	0.746931		0
Odds of mothers living long	Shoulder to hip ratio * child sex	0.0420614	0.0637296	0.659997				1111	7359	6384.73	2.46939	0.509255		1
Odds of mothers living long	Face width	-0.0616455	0.0524426	-1.17549	0.96009	0.880356	1.04705	1113	7361	6391.96	2.41397	0.2398		0
Odds of mothers living long	Face width^2	-0.0351467	0.0234914	-1.49615	0.965464	0.922019	1.01096	1113	7361	6391.96	1.00316	0.134615		0
Odds of mothers living long	Birth year	-0.0571959	0.00426094	-13.4233	0.944409	0.936555	0.952329	1113	7361	6391.96	1.06095	0	**	0
Odds of mothers living long	no. children	0.24259	0.0625583	3.87781	1.27455	1.12747	1.4408	1113	7361	6391.96	10.2941	0.0001054	**	0
Odds of mothers living long	no. children^2	-0.0202382	0.00718349	-2.81732	0.979965	0.966265	0.99386	1113	7361	6391.96	10.0898	0.0048426	**	0
Odds of mothers living long	Face width * child sex	0.0209176	0.0684998	0.305368				1113	7361	6391.96	2.40604	0.760086		1
Odds of mothers living long	Un- vs skilled	0.283986	0.0744928	3.81226	1.32841	1.14796	1.53724	1113	7361	6391.96	1.16091	0.0001377	**	0
Odds of mothers living long	Urban vs Rural	-0.244874	0.0724872	-3.37817	0.782803	0.679128	0.902306	1113	7361	6391.96	1.15056	0.0007297	**	0
Odds of mothers living long	Sons vs Daugthers	0.0134294	0.0665956	0.201656	0.986742	0.866002	1.12432	1113	7361	6391.96	1.01147	0.840185		0
Odds of mothers living long	Face roundness	0.0033771	0.0515811	0.0654718	1.0008	0.920285	1.08835	1113	7351	6393.49	2.47927	0.947798		0
Odds of mothers living long	Face roundness^2	0.00588711	0.023085	0.255019	1.0059	0.961406	1.05246	1113	7351	6393.49	1.01876	0.798708		0
Odds of mothers living long	Birth year	-0.0573138	0.00426316	-13.444	0.944298	0.93644	0.952221	1113	7351	6393.49	1.06309	0	**	0
Odds of mothers living long	no. children	0.246388	0.0626183	3.93476	1.2794	1.13163	1.44646	1113	7351	6393.49	10.3126	8.33e-05	**	0
Odds of mothers living long	no. children^2	-0.0204962	0.00720202	-2.84589	0.979712	0.96598	0.99364	1113	7351	6393.49	10.1192	0.0044288	**	0
Odds of mothers living long	Face roundness * child sex	-0.0025799	0.0667869	-0.0386289				1113	7351	6393.49	2.44886	0.969186		1
Odds of mothers living long	Un- vs skilled	0.289335	0.0744921	3.88411	1.33554	1.15411	1.54548	1113	7351	6393.49	1.16133	0.0001027	**	0
Odds of mothers living long	Urban vs Rural	-0.248532	0.0724985	-3.4281	0.779945	0.676633	0.899031	1113	7351	6393.49	1.15125	0.0006078	**	0
Odds of mothers living long	Sons vs Daugthers	0.014341	0.0665898	0.215363	0.985715	0.865092	1.12316	1113	7351	6393.49	1.01166	0.829484		0
Odds of mothers living long	Size PC	-0.120018	0.0569352	-2.10797	0.83534	0.759532	0.918715	931	5723	5247.33	2.39228	0.0350337	*	0
Odds of mothers living long	Size PC^2	-0.0148671	0.0253869	-0.585622	0.985243	0.937419	1.03551	931	5723	5247.33	1.00379	0.558129		0
Odds of mothers living long	Birth year	-0.0498025	0.00479339	-10.3898	0.951417	0.942521	0.960398	931	5723	5247.33	1.06586	0	**	0
Odds of mothers living long	no. children	0.278219	0.0718043	3.87468	1.32077	1.14738	1.52037	931	5723	5247.33	10.6616	0.0001068	**	0
Odds of mothers living long	no. children^2	-0.0239995	0.00847555	-2.83161	0.976286	0.960202	0.99264	931	5723	5247.33	10.4716	0.0046314	**	0
Odds of mothers living long	Un- vs skilled	0.29848	0.0813712	3.66813	1.34781	1.14912	1.58085	931	5723	5247.33	1.1554	0.0002443	**	0
Odds of mothers living long	Urban vs Rural	-0.286451	0.0816205	-3.50955	0.750924	0.639912	0.881194	931	5723	5247.33	1.15025	0.0004489	**	0
Odds of mothers living long	Sons vs Daugthers	-0.0130436	0.0732498	-0.17807	1.0125	0.877121	1.16877	931	5723	5247.33	1.01531	0.858668		0
Odds of mothers living long	Size PC * child sex	-0.0598986	0.0747313	-0.80152				931	5723	5247.33	2.38544	0.42283		1

## Sheet: squared RMS Fathers
Trait	term	Estimate	SE	Z	odds ratio	lowCI	upCI	N treatment	N control	aic	vif	P	signif	isInteraction
Odds of fathers living long	Weight	-0.00545921	0.0515428	-0.105916	0.9678	0.88803	1.05474	1159	6498	6388.87	2.5263	0.915649		0
Odds of fathers living long	Weight^2	-0.0161857	0.0181388	-0.892327	0.983945	0.949578	1.01955	1159	6498	6388.87	1.11669	0.372218		0
Odds of fathers living long	Birth year	-0.0342332	0.00362135	-9.45316	0.966346	0.959512	0.973229	1159	6498	6388.87	1.0668	0	**	0
Odds of fathers living long	SEP 1 vs 2	0.318733	0.0813626	3.91744	1.37538	1.17265	1.61317	1159	6498	6388.87	1.1769	8.95e-05	**	0
Odds of fathers living long	SEP 1 vs 3	0.664319	0.0804781	8.25465	1.94317	1.65961	2.27517	1159	6498	6388.87	1.15918	0	**	0
Odds of fathers living long	Sons vs Daugthers	0.0217038	0.0652899	0.332421	0.977366	0.85972	1.11111	1159	6498	6388.87	1.00475	0.739571		0
Odds of fathers living long	Weight * child sex	-0.0272705	0.0658499	-0.414131				1159	6498	6388.87	2.40741	0.678778		1
Odds of fathers living long	BMI	-0.056307	0.0529909	-1.06258	0.964803	0.882876	1.05433	1159	6496	6384.72	2.49882	0.287973		0
Odds of fathers living long	BMI^2	-0.0262554	0.0195091	-1.3458	0.974086	0.937543	1.01205	1159	6496	6384.72	1.1026	0.178366		0
Odds of fathers living long	Birth year	-0.0340334	0.0036195	-9.40279	0.966539	0.959707	0.97342	1159	6496	6384.72	1.06365	0	**	0
Odds of fathers living long	BMI * child sex	0.0204756	0.0680894	0.300716				1159	6496	6384.72	2.41762	0.763631		1
Odds of fathers living long	SEP 1 vs 2	0.316525	0.0812911	3.89373	1.37235	1.17023	1.60939	1159	6496	6384.72	1.1743	9.87e-05	**	0
Odds of fathers living long	SEP 1 vs 3	0.660246	0.0803726	8.21481	1.93527	1.65321	2.26545	1159	6496	6384.72	1.15547	0	**	0
Odds of fathers living long	Sons vs Daugthers	0.0204694	0.0652729	0.313598	0.98139	0.863378	1.11553	1159	6496	6384.72	1.00369	0.753826		0
Odds of fathers living long	Thorax circumference	-0.0438362	0.0497426	-0.881259	0.926917	0.852664	1.00764	1198	6830	6633.71	2.45332	0.378177		0
Odds of fathers living long	Thorax circumference^2	-0.00650602	0.0176457	-0.368702	0.993515	0.959742	1.02848	1198	6830	6633.71	1.07485	0.71235		0
Odds of fathers living long	Birth year	-0.034686	0.00354624	-9.78107	0.965909	0.959218	0.972646	1198	6830	6633.71	1.06276	0	**	0
Odds of fathers living long	SEP 1 vs 2	0.333177	0.0798224	4.17398	1.39539	1.19331	1.63171	1198	6830	6633.71	1.17062	2.99e-05	**	0
Odds of fathers living long	SEP 1 vs 3	0.666572	0.0792352	8.41258	1.94755	1.66741	2.27475	1198	6830	6633.71	1.15075	0	**	0
Odds of fathers living long	Sons vs Daugthers	0.0275116	0.0641099	0.429132	0.971044	0.856279	1.10119	1198	6830	6633.71	1.00318	0.667827		0
Odds of fathers living long	Thorax circumference * child sex	-0.0320553	0.0643327	-0.498274				1198	6830	6633.71	2.35473	0.618291		1
Odds of fathers living long	Handgrip strength	0.134567	0.0539161	2.49586	1.01902	0.932522	1.11354	1011	5557	5528.57	2.52977	0.0125652	*	0
Odds of fathers living long	Handgrip strength^2	-0.00362717	0.0204774	-0.17713	0.996379	0.957182	1.03718	1011	5557	5528.57	1.10298	0.859406		0
Odds of fathers living long	Birth year	-0.0344794	0.00401414	-8.58948	0.966108	0.958537	0.973739	1011	5557	5528.57	1.07417	0	**	0
Odds of fathers living long	SEP 1 vs 2	0.322235	0.088086	3.65819	1.38021	1.16136	1.6403	1011	5557	5528.57	1.17	0.000254	**	0
Odds of fathers living long	SEP 1 vs 3	0.707467	0.0859966	8.22668	2.02885	1.71415	2.40132	1011	5557	5528.57	1.15398	0	**	0
Odds of fathers living long	Handgrip strength * child sex	-0.115725	0.0690531	-1.67588				1011	5557	5528.57	2.38832	0.0937619		1
Odds of fathers living long	Sons vs Daugthers	0.0391696	0.0703342	0.556908	0.958553	0.834811	1.10064	1011	5557	5528.57	1.01127	0.577591		0
Odds of fathers living long	Cranial volume	0.0563896	0.0495813	1.13732	0.987066	0.908652	1.07225	1197	6831	6634.2	2.40535	0.255406		0
Odds of fathers living long	Cranial volume^2	-0.00341617	0.0205902	-0.165912	0.99659	0.957172	1.03763	1197	6831	6634.2	1.02227	0.868226		0
Odds of fathers living long	Birth year	-0.0344341	0.00354474	-9.71414	0.966152	0.959463	0.972888	1197	6831	6634.2	1.06209	0	**	0
Odds of fathers living long	Cranial volume * child sex	-0.0694081	0.0649136	-1.06924				1197	6831	6634.2	2.37085	0.284963		1
Odds of fathers living long	SEP 1 vs 2	0.331085	0.079825	4.14764	1.39248	1.19081	1.6283	1197	6831	6634.2	1.17109	3.36e-05	**	0
Odds of fathers living long	SEP 1 vs 3	0.66333	0.0792166	8.37363	1.94125	1.66208	2.26731	1197	6831	6634.2	1.1507	0	**	0
Odds of fathers living long	Sons vs Daugthers	0.0358344	0.0642466	0.557764	0.965553	0.851379	1.09504	1197	6831	6634.2	1.00691	0.577006		0
Odds of fathers living long	Height	0.0359329	0.0508515	0.706623	0.990019	0.911782	1.07497	1198	6834	6639.28	2.50076	0.479801		0
Odds of fathers living long	Height^2	-0.015569	0.0232452	-0.669773	0.984552	0.940702	1.03044	1198	6834	6639.28	1.02218	0.503002		0
Odds of fathers living long	Birth year	-0.0345775	0.00355234	-9.73372	0.966014	0.959311	0.972763	1198	6834	6639.28	1.06669	0	**	0
Odds of fathers living long	SEP 1 vs 2	0.32761	0.0799206	4.0992	1.38765	1.18645	1.62296	1198	6834	6639.28	1.17439	4.15e-05	**	0
Odds of fathers living long	SEP 1 vs 3	0.661998	0.0795303	8.32384	1.93866	1.65884	2.26568	1198	6834	6639.28	1.15999	0	**	0
Odds of fathers living long	Height * child sex	-0.0459645	0.0655986	-0.700694				1198	6834	6639.28	2.46513	0.483494		1
Odds of fathers living long	Sons vs Daugthers	0.0345096	0.0642495	0.537118	0.966555	0.852261	1.09618	1198	6834	6639.28	1.0081	0.591186		0
Odds of fathers living long	Leg length	0.0167897	0.0520829	0.322364	1.02762	0.944774	1.11773	1194	6827	6622.99	2.5108	0.747177		0
Odds of fathers living long	Leg length^2	-0.0376643	0.0234387	-1.60693	0.963036	0.919796	1.00831	1194	6827	6622.99	1.02913	0.10807		0
Odds of fathers living long	Birth year	-0.0344681	0.0035631	-9.67362	0.966119	0.959396	0.97289	1194	6827	6622.99	1.06906	0	**	0
Odds of fathers living long	SEP 1 vs 2	0.327746	0.0799064	4.10163	1.38784	1.18665	1.62314	1194	6827	6622.99	1.17273	4.1e-05	**	0
Odds of fathers living long	SEP 1 vs 3	0.654317	0.0797088	8.20885	1.92383	1.64558	2.24913	1194	6827	6622.99	1.1575	0	**	0
Odds of fathers living long	Leg length * child sex	0.010455	0.067034	0.155965				1194	6827	6622.99	2.47544	0.87606		1
Odds of fathers living long	Sons vs Daugthers	0.0372773	0.0643253	0.579511	0.963427	0.849296	1.0929	1194	6827	6622.99	1.00661	0.562244		0
Odds of fathers living long	Lung capacity	0.150579	0.0584208	2.57748	0.956085	0.871508	1.04887	931	5167	5112.82	2.65579	0.0099523	*	0
Odds of fathers living long	Lung capacity^2	-0.00595773	0.0219129	-0.271882	0.99406	0.95227	1.03768	931	5167	5112.82	1.10584	0.785712		0
Odds of fathers living long	Birth year	-0.0336121	0.00417816	-8.04472	0.966947	0.95906	0.974897	931	5167	5112.82	1.07282	0	**	0
Odds of fathers living long	SEP 1 vs 2	0.367194	0.0903294	4.06506	1.44368	1.20943	1.72329	931	5167	5112.82	1.17838	4.8e-05	**	0
Odds of fathers living long	SEP 1 vs 3	0.701703	0.0904647	7.75666	2.01719	1.68944	2.40852	931	5167	5112.82	1.17064	0	**	0
Odds of fathers living long	Lung capacity * child sex	-0.195487	0.0735575	-2.6576				931	5167	5112.82	2.49056	0.0078699	*	1
Odds of fathers living long	Sons vs Daugthers	0.0386433	0.0735076	0.525705	0.955754	0.827106	1.10441	931	5167	5112.82	1.01208	0.599093		0
Odds of fathers living long	Jaw width	0.0281143	0.0612041	0.459352	0.92447	0.833678	1.02515	768	4594	4295.13	2.35378	0.645981		0
Odds of fathers living long	Jaw width^2	-0.00168453	0.0252625	-0.066681	0.998317	0.95009	1.04899	768	4594	4295.13	1.00115	0.946836		0
Odds of fathers living long	Birth year	-0.0403621	0.00476059	-8.47838	0.960442	0.951522	0.969445	768	4594	4295.13	1.08121	0	**	0
Odds of fathers living long	SEP 1 vs 2	0.496329	0.0977063	5.07981	1.64268	1.35639	1.98939	768	4594	4295.13	1.21727	4e-07	**	0
Odds of fathers living long	SEP 1 vs 3	0.862173	0.0993581	8.67742	2.3683	1.94923	2.87747	768	4594	4295.13	1.20945	0	**	0
Odds of fathers living long	Jaw width * child sex	-0.106649	0.080794	-1.32001				768	4594	4295.13	2.3504	0.186831		1
Odds of fathers living long	Sons vs Daugthers	0.0235919	0.0802665	0.293919	0.979139	0.836644	1.1459	768	4594	4295.13	1.00695	0.76882		0
Odds of fathers living long	Shoulder width	0.0285352	0.0475487	0.600127	0.939325	0.867	1.01768	1197	6825	6629.09	2.37111	0.548422		0
Odds of fathers living long	Shoulder width^2	0.0183906	0.0164104	1.12067	1.01856	0.986321	1.05185	1197	6825	6629.09	1.01005	0.262428		0
Odds of fathers living long	Birth year	-0.0344555	0.00355455	-9.69334	0.966131	0.959424	0.972886	1197	6825	6629.09	1.06527	0	**	0
Odds of fathers living long	SEP 1 vs 2	0.328691	0.0798203	4.11789	1.38915	1.18797	1.6244	1197	6825	6629.09	1.17039	3.82e-05	**	0
Odds of fathers living long	SEP 1 vs 3	0.664614	0.0792636	8.38486	1.94374	1.66406	2.27043	1197	6825	6629.09	1.1513	0	**	0
Odds of fathers living long	Sons vs Daugthers	0.0330301	0.06422	0.514328	0.967784	0.853332	1.09759	1197	6825	6629.09	1.00555	0.607023		0
Odds of fathers living long	Shoulder width * child sex	-0.0911293	0.0626643	-1.45425				1197	6825	6629.09	2.37025	0.145878		1
Odds of fathers living long	Hip width	-0.0069461	0.0493299	-0.140809	0.991343	0.912745	1.07671	1194	6820	6619.97	2.39315	0.888021		0
Odds of fathers living long	Hip width^2	-0.0102047	0.0217192	-0.469846	0.989847	0.948595	1.03289	1194	6820	6619.97	1.01902	0.638465		0
Odds of fathers living long	Birth year	-0.0345382	0.003554	-9.7181	0.966051	0.959346	0.972804	1194	6820	6619.97	1.06531	0	**	0
Odds of fathers living long	SEP 1 vs 2	0.331085	0.0799329	4.14204	1.39248	1.19056	1.62865	1194	6820	6619.97	1.17078	3.44e-05	**	0
Odds of fathers living long	SEP 1 vs 3	0.665632	0.0792473	8.39943	1.94572	1.66581	2.27267	1194	6820	6619.97	1.15087	0	**	0
Odds of fathers living long	Hip width * child sex	-0.00174817	0.0646501	-0.0270405				1194	6820	6619.97	2.38592	0.978427		1
Odds of fathers living long	Sons vs Daugthers	0.0303366	0.0642089	0.472466	0.970123	0.855415	1.10021	1194	6820	6619.97	1.00409	0.636594		0
Odds of fathers living long	Shoulder to hip ratio	0.0157994	0.0526956	0.299824	0.924837	0.850563	1.0056	1196	6819	6623.99	2.75586	0.764311		0
Odds of fathers living long	Shoulder to hip ratio^2	-0.00107619	0.0076924	-0.139903	0.998924	0.983977	1.0141	1196	6819	6623.99	1.19237	0.888737		0
Odds of fathers living long	Birth year	-0.0344022	0.00354912	-9.69316	0.966183	0.959485	0.972927	1196	6819	6623.99	1.06219	0	**	0
Odds of fathers living long	SEP 1 vs 2	0.330721	0.0798459	4.14199	1.39197	1.19032	1.62778	1196	6819	6623.99	1.17078	3.44e-05	**	0
Odds of fathers living long	SEP 1 vs 3	0.661921	0.0792821	8.34894	1.93851	1.65952	2.2644	1196	6819	6623.99	1.15157	0	**	0
Odds of fathers living long	Sons vs Daugthers	0.0278198	0.0642147	0.43323	0.976112	0.860475	1.10729	1196	6819	6623.99	1.00497	0.664847		0
Odds of fathers living long	Shoulder to hip ratio * child sex	-0.0939377	0.0649989	-1.44522				1196	6819	6623.99	2.48037	0.148396		1
Odds of fathers living long	Face width	0.0385451	0.0495333	0.778165	1.00965	0.930249	1.09583	1198	6831	6638.47	2.43529	0.436472		0
Odds of fathers living long	Face width^2	-0.0111166	0.020928	-0.531184	0.988945	0.949201	1.03035	1198	6831	6638.47	1.02167	0.595291		0
Odds of fathers living long	Birth year	-0.0345601	0.00354775	-9.7414	0.96603	0.959336	0.972771	1198	6831	6638.47	1.06367	0	**	0
Odds of fathers living long	SEP 1 vs 2	0.326215	0.0798239	4.08668	1.38571	1.18502	1.62039	1198	6831	6638.47	1.17156	4.38e-05	**	0
Odds of fathers living long	SEP 1 vs 3	0.661647	0.0792029	8.35382	1.93798	1.65933	2.26343	1198	6831	6638.47	1.15063	0	**	0
Odds of fathers living long	Face width * child sex	-0.0289422	0.0644517	-0.449052				1198	6831	6638.47	2.40515	0.653394		1
Odds of fathers living long	Sons vs Daugthers	0.0322793	0.0641617	0.503093	0.968237	0.853822	1.09798	1198	6831	6638.47	1.00536	0.614899		0
Odds of fathers living long	Face roundness	0.0709343	0.050789	1.39665	1.08499	0.997107	1.18062	1196	6820	6620.31	2.43213	0.162519		0
Odds of fathers living long	Face roundness^2	-0.0408667	0.0233561	-1.74972	0.959957	0.917004	1.00492	1196	6820	6620.31	1.03584	0.080166		0
Odds of fathers living long	Birth year	-0.0346175	0.00354882	-9.75466	0.965975	0.959279	0.972717	1196	6820	6620.31	1.06384	0	**	0
Odds of fathers living long	SEP 1 vs 2	0.329307	0.0798856	4.12223	1.39	1.18855	1.6256	1196	6820	6620.31	1.1717	3.75e-05	**	0
Odds of fathers living long	SEP 1 vs 3	0.671769	0.079302	8.47102	1.9577	1.67588	2.2869	1196	6820	6620.31	1.15118	0	**	0
Odds of fathers living long	Face roundness * child sex	0.0106358	0.0660437	0.161043				1196	6820	6620.31	2.38464	0.87206		1
Odds of fathers living long	Sons vs Daugthers	0.0244024	0.0642534	0.379784	0.976018	0.860441	1.10712	1196	6820	6620.31	1.00594	0.704106		0
Odds of fathers living long	Size PC	0.0287451	0.0567009	0.506961	0.938019	0.854082	1.0302	975	5262	5305.85	2.44252	0.612182		0
Odds of fathers living long	Size PC^2	-0.031895	0.0252299	-1.26418	0.968608	0.921876	1.01771	975	5262	5305.85	1.02384	0.206167		0
Odds of fathers living long	Birth year	-0.0342248	0.00409091	-8.36606	0.966354	0.958637	0.974134	975	5262	5305.85	1.06737	0	**	0
Odds of fathers living long	SEP 1 vs 2	0.321983	0.0897386	3.58801	1.37986	1.15731	1.64521	975	5262	5305.85	1.17433	0.0003332	**	0
Odds of fathers living long	SEP 1 vs 3	0.70535	0.0875895	8.05291	2.02456	1.70519	2.40373	975	5262	5305.85	1.16311	0	**	0
Odds of fathers living long	Sons vs Daugthers	0.021948	0.0715341	0.306818	0.977232	0.849323	1.12441	975	5262	5305.85	1.00669	0.758981		0
Odds of fathers living long	Size PC * child sex	-0.0927302	0.0737508	-1.25734				975	5262	5305.85	2.40216	0.208629		1

## Sheet: squared RMS Fathers LRS
Trait	term	Estimate	SE	Z	odds ratio	lowCI	upCI	N treatment	N control	aic	vif	P	signif	isInteraction
Odds of fathers living long	Weight	-0.0072133	0.0516025	-0.139786	0.967257	0.88738	1.05432	1159	6498	6391.27	2.53124	0.888829		0
Odds of fathers living long	Weight^2	-0.0163446	0.0181609	-0.899989	0.983788	0.949386	1.01944	1159	6498	6391.27	1.11692	0.368126		0
Odds of fathers living long	Birth year	-0.0347005	0.003647	-9.51482	0.965895	0.959015	0.972824	1159	6498	6391.27	1.08226	0	**	0
Odds of fathers living long	no. children	0.0253589	0.0612586	0.413964	1.02568	0.909641	1.15653	1159	6498	6391.27	8.70166	0.678901		0
Odds of fathers living long	no. children^2	-0.00566299	0.0071912	-0.787488	0.994353	0.980436	1.00847	1159	6498	6391.27	8.62187	0.430996		0
Odds of fathers living long	SEP 1 vs 2	0.310408	0.081837	3.793	1.36398	1.16185	1.60128	1159	6498	6391.27	1.19037	0.0001488	**	0
Odds of fathers living long	SEP 1 vs 3	0.65437	0.0812068	8.05807	1.92393	1.64084	2.25586	1159	6498	6391.27	1.17993	0	**	0
Odds of fathers living long	Sons vs Daugthers	0.0217475	0.0653496	0.332787	0.977374	0.859626	1.11125	1159	6498	6391.27	1.00635	0.739295		0
Odds of fathers living long	Weight * child sex	-0.0260779	0.0658546	-0.395992				1159	6498	6391.27	2.40494	0.692111		1
Odds of fathers living long	BMI	-0.0558948	0.0529736	-1.05515	0.96554	0.883487	1.05521	1159	6496	6387.18	2.49623	0.291359		0
Odds of fathers living long	BMI^2	-0.0266129	0.019562	-1.36044	0.973738	0.937111	1.0118	1159	6496	6387.18	1.10385	0.173691		0
Odds of fathers living long	Birth year	-0.0344952	0.00364429	-9.46555	0.966093	0.959217	0.973018	1159	6496	6387.18	1.07862	0	**	0
Odds of fathers living long	no. children	0.0227206	0.0613054	0.370613	1.02298	0.907161	1.15359	1159	6496	6387.18	8.71125	0.710926		0
Odds of fathers living long	no. children^2	-0.00534684	0.00720546	-0.742054	0.994667	0.980719	1.00881	1159	6496	6387.18	8.64686	0.458054		0
Odds of fathers living long	BMI * child sex	0.0208267	0.068086	0.305888				1159	6496	6387.18	2.41381	0.75969		1
Odds of fathers living long	SEP 1 vs 2	0.30796	0.0818002	3.76478	1.36065	1.15909	1.59725	1159	6496	6387.18	1.18877	0.0001667	**	0
Odds of fathers living long	SEP 1 vs 3	0.650115	0.0811458	8.01168	1.91576	1.63407	2.24602	1159	6496	6387.18	1.17751	0	**	0
Odds of fathers living long	Sons vs Daugthers	0.0204649	0.0653262	0.313273	0.981423	0.863317	1.11569	1159	6496	6387.18	1.0051	0.754073		0
Odds of fathers living long	Thorax circumference	-0.0442629	0.0497572	-0.889577	0.927916	0.853557	1.00875	1198	6830	6635.18	2.4537	0.373693		0
Odds of fathers living long	Thorax circumference^2	-0.00693247	0.0176891	-0.391907	0.993092	0.959251	1.02813	1198	6830	6635.18	1.07629	0.695127		0
Odds of fathers living long	Birth year	-0.0352122	0.0035694	-9.86502	0.965401	0.95867	0.972178	1198	6830	6635.18	1.07716	0	**	0
Odds of fathers living long	no. children	0.0360408	0.0590043	0.610816	1.0367	0.92348	1.1638	1198	6830	6635.18	8.62818	0.541322		0
Odds of fathers living long	no. children^2	-0.00719545	0.00682832	-1.05377	0.99283	0.979632	1.00621	1198	6830	6635.18	8.56313	0.29199		0
Odds of fathers living long	SEP 1 vs 2	0.323401	0.0802935	4.02773	1.38182	1.18061	1.61733	1198	6830	6635.18	1.1841	5.63e-05	**	0
Odds of fathers living long	SEP 1 vs 3	0.654814	0.0800025	8.18492	1.92478	1.64545	2.25154	1198	6830	6635.18	1.17266	0	**	0
Odds of fathers living long	Sons vs Daugthers	0.0277488	0.0641716	0.432415	0.970899	0.856046	1.10116	1198	6830	6635.18	1.00475	0.66544		0
Odds of fathers living long	Thorax circumference * child sex	-0.0305513	0.0643501	-0.474768				1198	6830	6635.18	2.35498	0.634953		1
Odds of fathers living long	Handgrip strength	0.133792	0.0539002	2.48222	1.01966	0.933036	1.11432	1011	5557	5531.48	2.52725	0.0130567	*	0
Odds of fathers living long	Handgrip strength^2	-0.00339742	0.0204821	-0.165872	0.996608	0.957393	1.03743	1011	5557	5531.48	1.10292	0.868257		0
Odds of fathers living long	Birth year	-0.0346138	0.00403407	-8.58036	0.965978	0.958371	0.973646	1011	5557	5531.48	1.08445	0	**	0
Odds of fathers living long	no. children	0.0505879	0.0628106	0.805403	1.05189	0.930048	1.18969	1011	5557	5531.48	8.44098	0.420587		0
Odds of fathers living long	no. children^2	-0.00694971	0.00721263	-0.963547	0.993074	0.979135	1.00721	1011	5557	5531.48	8.38321	0.335273		0
Odds of fathers living long	SEP 1 vs 2	0.31981	0.0886061	3.60935	1.37687	1.15736	1.638	1011	5557	5531.48	1.18367	0.000307	**	0
Odds of fathers living long	SEP 1 vs 3	0.704598	0.0868548	8.11237	2.02303	1.70637	2.39847	1011	5557	5531.48	1.17678	0	**	0
Odds of fathers living long	Handgrip strength * child sex	-0.114327	0.0690817	-1.65495				1011	5557	5531.48	2.3861	0.0979348		1
Odds of fathers living long	Sons vs Daugthers	0.0404773	0.0703915	0.575031	0.957337	0.833657	1.09937	1011	5557	5531.48	1.01273	0.56527		0
Odds of fathers living long	Cranial volume	0.0560342	0.0495961	1.12981	0.985693	0.907278	1.07088	1197	6831	6635.7	2.4057	0.258555		0
Odds of fathers living long	Cranial volume^2	-0.00334071	0.0205731	-0.162383	0.996665	0.957276	1.03767	1197	6831	6635.7	1.02227	0.871005		0
Odds of fathers living long	Birth year	-0.0349298	0.00356817	-9.7893	0.965673	0.958943	0.97245	1197	6831	6635.7	1.0765	0	**	0
Odds of fathers living long	no. children	0.0414108	0.0590895	0.700815	1.04228	0.928298	1.17026	1197	6831	6635.7	8.65445	0.483418		0
Odds of fathers living long	no. children^2	-0.00764454	0.00684248	-1.11722	0.992385	0.979165	1.00578	1197	6831	6635.7	8.58797	0.263901		0
Odds of fathers living long	Cranial volume * child sex	-0.0704448	0.0649197	-1.08511				1197	6831	6635.7	2.36895	0.277874		1
Odds of fathers living long	SEP 1 vs 2	0.322256	0.080285	4.0139	1.38024	1.17928	1.61545	1197	6831	6635.7	1.18428	5.97e-05	**	0
Odds of fathers living long	SEP 1 vs 3	0.652711	0.0799863	8.16029	1.92074	1.64204	2.24674	1197	6831	6635.7	1.17268	0	**	0
Odds of fathers living long	Sons vs Daugthers	0.0363955	0.0643088	0.565948	0.965023	0.850807	1.09457	1197	6831	6635.7	1.0085	0.571429		0
Odds of fathers living long	Height	0.0319278	0.05104	0.625545	0.988351	0.910043	1.0734	1198	6834	6640.82	2.51822	0.531613		0
Odds of fathers living long	Height^2	-0.0153212	0.0232369	-0.659347	0.984796	0.940951	1.03068	1198	6834	6640.82	1.02229	0.509673		0
Odds of fathers living long	Birth year	-0.0350649	0.00357653	-9.80417	0.965543	0.958798	0.972335	1198	6834	6640.82	1.08159	0	**	0
Odds of fathers living long	no. children	0.0419746	0.0591842	0.709218	1.04287	0.928649	1.17114	1198	6834	6640.82	8.68279	0.478189		0
Odds of fathers living long	no. children^2	-0.00767243	0.00685109	-1.11988	0.992357	0.979121	1.00577	1198	6834	6640.82	8.59944	0.262763		0
Odds of fathers living long	SEP 1 vs 2	0.319265	0.0803324	3.9743	1.37612	1.17564	1.61077	1198	6834	6640.82	1.18617	7.06e-05	**	0
Odds of fathers living long	SEP 1 vs 3	0.652109	0.0801963	8.13141	1.91958	1.64038	2.24631	1198	6834	6640.82	1.17904	0	**	0
Odds of fathers living long	Height * child sex	-0.0436456	0.0656296	-0.665029				1198	6834	6640.82	2.46756	0.506032		1
Odds of fathers living long	Sons vs Daugthers	0.0348691	0.0643152	0.54216	0.966184	0.851824	1.0959	1198	6834	6640.82	1.00982	0.587708		0
Odds of fathers living long	Leg length	0.013354	0.0522261	0.255696	1.02578	0.942916	1.11593	1194	6827	6624.6	2.52348	0.798185		0
Odds of fathers living long	Leg length^2	-0.0373215	0.0234463	-1.59178	0.963366	0.920098	1.00867	1194	6827	6624.6	1.02929	0.111433		0
Odds of fathers living long	Birth year	-0.034931	0.00358848	-9.73421	0.965672	0.958904	0.972488	1194	6827	6624.6	1.08455	0	**	0
Odds of fathers living long	no. children	0.0447398	0.0592718	0.754825	1.04576	0.931061	1.17458	1194	6827	6624.6	8.68829	0.450354		0
Odds of fathers living long	no. children^2	-0.00785188	0.00686297	-1.14409	0.992179	0.978922	1.00562	1194	6827	6624.6	8.61167	0.252585		0
Odds of fathers living long	SEP 1 vs 2	0.319929	0.0803271	3.98283	1.37703	1.17644	1.61182	1194	6827	6624.6	1.1848	6.81e-05	**	0
Odds of fathers living long	SEP 1 vs 3	0.645103	0.0803906	8.0246	1.90618	1.62831	2.23148	1194	6827	6624.6	1.17693	0	**	0
Odds of fathers living long	Leg length * child sex	0.0121016	0.0670611	0.180456				1194	6827	6624.6	2.47768	0.856795		1
Odds of fathers living long	Sons vs Daugthers	0.0378569	0.064394	0.587895	0.962872	0.848692	1.09241	1194	6827	6624.6	1.00841	0.556603		0
Odds of fathers living long	Lung capacity	0.150365	0.0584789	2.57127	0.955799	0.871243	1.04856	931	5167	5115.35	2.66017	0.0101327	*	0
Odds of fathers living long	Lung capacity^2	-0.00568266	0.0219215	-0.259228	0.994333	0.952516	1.03799	931	5167	5115.35	1.107	0.79546		0
Odds of fathers living long	Birth year	-0.033626	0.00420472	-7.99721	0.966933	0.958997	0.974935	931	5167	5115.35	1.0852	0	**	0
Odds of fathers living long	no. children	0.0724935	0.0656906	1.10356	1.07519	0.945296	1.22292	931	5167	5115.35	8.37402	0.269784		0
Odds of fathers living long	no. children^2	-0.00882575	0.00759278	-1.16239	0.991213	0.976571	1.00607	931	5167	5115.35	8.3105	0.245078		0
Odds of fathers living long	SEP 1 vs 2	0.367701	0.090866	4.04664	1.44441	1.20878	1.72598	931	5167	5115.35	1.19215	5.2e-05	**	0
Odds of fathers living long	SEP 1 vs 3	0.703139	0.0912709	7.70387	2.02008	1.68919	2.41579	931	5167	5115.35	1.19115	0	**	0
Odds of fathers living long	Lung capacity * child sex	-0.195573	0.0735978	-2.65732				931	5167	5115.35	2.49337	0.0078765	*	1
Odds of fathers living long	Sons vs Daugthers	0.0410754	0.0735761	0.55827	0.95343	0.824981	1.10188	931	5167	5115.35	1.01371	0.57666		0
Odds of fathers living long	Jaw width	0.0259653	0.0613842	0.422997	0.920041	0.829637	1.0203	768	4594	4287.61	2.36232	0.672297		0
Odds of fathers living long	Jaw width^2	-0.00268064	0.0252386	-0.106212	0.997323	0.949189	1.0479	768	4594	4287.61	1.00126	0.915414		0
Odds of fathers living long	Birth year	-0.0435287	0.00488409	-8.91234	0.957405	0.948284	0.966614	768	4594	4287.61	1.13053	0	**	0
Odds of fathers living long	no. children	0.0419672	0.0814696	0.515127	1.04286	0.888954	1.22341	768	4594	4287.61	9.51596	0.606464		0
Odds of fathers living long	no. children^2	-0.0148998	0.00990718	-1.50394	0.985211	0.966265	1.00453	768	4594	4287.61	9.39815	0.132598		0
Odds of fathers living long	SEP 1 vs 2	0.467253	0.0980999	4.76303	1.5956	1.3165	1.93387	768	4594	4287.61	1.22479	1.9e-06	**	0
Odds of fathers living long	SEP 1 vs 3	0.832386	0.100013	8.32282	2.2988	1.8896	2.79661	768	4594	4287.61	1.22251	0	**	0
Odds of fathers living long	Jaw width * child sex	-0.109303	0.0809195	-1.35076				768	4594	4287.61	2.35806	0.176774		1
Odds of fathers living long	Sons vs Daugthers	0.0217685	0.0804517	0.270578	0.980987	0.83792	1.14848	768	4594	4287.61	1.0093	0.786715		0
Odds of fathers living long	Shoulder width	0.0268779	0.0476009	0.56465	0.939273	0.866936	1.01764	1197	6825	6630.6	2.37572	0.572312		0
Odds of fathers living long	Shoulder width^2	0.0181172	0.0164235	1.10312	1.01828	0.986026	1.05159	1197	6825	6630.6	1.01018	0.269975		0
Odds of fathers living long	Birth year	-0.0349545	0.00357844	-9.7681	0.965649	0.9589	0.972446	1197	6825	6630.6	1.07995	0	**	0
Odds of fathers living long	no. children	0.041418	0.0590799	0.701051	1.04229	0.928322	1.17024	1197	6825	6630.6	8.64499	0.483271		0
Odds of fathers living long	no. children^2	-0.0076449	0.00684547	-1.11678	0.992384	0.979158	1.00579	1197	6825	6630.6	8.58163	0.264088		0
Odds of fathers living long	SEP 1 vs 2	0.319802	0.0802804	3.98356	1.37685	1.1764	1.61147	1197	6825	6630.6	1.18357	6.79e-05	**	0
Odds of fathers living long	SEP 1 vs 3	0.653954	0.080033	8.17104	1.92313	1.64393	2.24974	1197	6825	6630.6	1.17328	0	**	0
Odds of fathers living long	Sons vs Daugthers	0.0334834	0.0642852	0.520858	0.96734	0.852832	1.09722	1197	6825	6630.6	1.00724	0.602466		0
Odds of fathers living long	Shoulder width * child sex	-0.0895275	0.0626985	-1.4279				1197	6825	6630.6	2.37197	0.153319		1
Odds of fathers living long	Hip width	-0.0101834	0.0494259	-0.206034	0.989517	0.911006	1.07479	1194	6820	6621.34	2.4014	0.836765		0
Odds of fathers living long	Hip width^2	-0.0101662	0.0217054	-0.468373	0.989885	0.948657	1.03291	1194	6820	6621.34	1.01929	0.639518		0
Odds of fathers living long	Birth year	-0.0351003	0.00357838	-9.80898	0.965509	0.958761	0.972304	1194	6820	6621.34	1.08058	0	**	0
Odds of fathers living long	no. children	0.0342951	0.0589827	0.581443	1.03489	0.921909	1.16172	1194	6820	6621.34	8.60503	0.560942		0
Odds of fathers living long	no. children^2	-0.0071195	0.006826	-1.043	0.992906	0.97971	1.00628	1194	6820	6621.34	8.54106	0.296949		0
Odds of fathers living long	SEP 1 vs 2	0.320981	0.0803926	3.99267	1.37848	1.17752	1.61373	1194	6820	6621.34	1.1839	6.53e-05	**	0
Odds of fathers living long	SEP 1 vs 3	0.653282	0.0800152	8.16448	1.92184	1.64289	2.24815	1194	6820	6621.34	1.17278	0	**	0
Odds of fathers living long	Hip width * child sex	-0.000355192	0.0646943	-0.00549032				1194	6820	6621.34	2.39163	0.995619		1
Odds of fathers living long	Sons vs Daugthers	0.030473	0.0642688	0.474149	0.969987	0.855195	1.10019	1194	6820	6621.34	1.00559	0.635394		0
Odds of fathers living long	Shoulder to hip ratio	0.0176728	0.0527748	0.334872	0.926599	0.852161	1.00754	1196	6819	6625.59	2.76347	0.737721		0
Odds of fathers living long	Shoulder to hip ratio^2	-0.000939799	0.00765157	-0.122824	0.999061	0.98419	1.01416	1196	6819	6625.59	1.19206	0.902246		0
Odds of fathers living long	Birth year	-0.0348766	0.00357264	-9.76215	0.965725	0.958986	0.972511	1196	6819	6625.59	1.07655	0	**	0
Odds of fathers living long	no. children	0.0427199	0.0589404	0.724799	1.04365	0.929786	1.17145	1196	6819	6625.59	8.6039	0.468575		0
Odds of fathers living long	no. children^2	-0.00766646	0.0068198	-1.12415	0.992363	0.979187	1.00572	1196	6819	6625.59	8.54193	0.26095		0
Odds of fathers living long	SEP 1 vs 2	0.322383	0.0803031	4.01458	1.38041	1.17938	1.61571	1196	6819	6625.59	1.18388	5.96e-05	**	0
Odds of fathers living long	SEP 1 vs 3	0.651879	0.0800449	8.14392	1.91914	1.64049	2.24513	1196	6819	6625.59	1.1734	0	**	0
Odds of fathers living long	Sons vs Daugthers	0.0284957	0.064272	0.443361	0.975452	0.859803	1.10666	1196	6819	6625.59	1.00642	0.657505		0
Odds of fathers living long	Shoulder to hip ratio * child sex	-0.093907	0.0650958	-1.4426				1196	6819	6625.59	2.48987	0.149134		1
Odds of fathers living long	Face width	0.0370991	0.0495942	0.748053	1.00826	0.928859	1.09445	1198	6831	6639.99	2.4402	0.454428		0
Odds of fathers living long	Face width^2	-0.0106058	0.0209207	-0.506955	0.98945	0.9497	1.03086	1198	6831	6639.99	1.02183	0.612187		0
Odds of fathers living long	Birth year	-0.0350393	0.00357062	-9.81323	0.965567	0.958834	0.972348	1198	6831	6639.99	1.07769	0	**	0
Odds of fathers living long	no. children	0.0432839	0.0591144	0.732206	1.04423	0.929993	1.17251	1198	6831	6639.99	8.66209	0.464043		0
Odds of fathers living long	no. children^2	-0.00779482	0.00684786	-1.13828	0.992235	0.979007	1.00564	1198	6831	6639.99	8.59362	0.255001		0
Odds of fathers living long	SEP 1 vs 2	0.317741	0.0802762	3.95809	1.37402	1.17398	1.60814	1198	6831	6639.99	1.18453	7.56e-05	**	0
Odds of fathers living long	SEP 1 vs 3	0.651338	0.079988	8.14294	1.91811	1.63978	2.24367	1198	6831	6639.99	1.17307	0	**	0
Odds of fathers living long	Face width * child sex	-0.0288743	0.0644654	-0.447904				1198	6831	6639.99	2.40472	0.654223		1
Odds of fathers living long	Sons vs Daugthers	0.0328371	0.064224	0.511291	0.967697	0.853242	1.09751	1198	6831	6639.99	1.00695	0.609148		0
Odds of fathers living long	Face roundness	0.0698502	0.050781	1.37552	1.08306	0.995258	1.1786	1196	6820	6622.19	2.43056	0.16897		0
Odds of fathers living long	Face roundness^2	-0.0402267	0.023373	-1.72108	0.960572	0.91756	1.0056	1196	6820	6622.19	1.03588	0.0852364		0
Odds of fathers living long	Birth year	-0.0350618	0.00357219	-9.81521	0.965546	0.958809	0.97233	1196	6820	6622.19	1.0781	0	**	0
Odds of fathers living long	no. children	0.0393071	0.0587291	0.669295	1.04009	0.927002	1.16697	1196	6820	6622.19	8.54185	0.503307		0
Odds of fathers living long	no. children^2	-0.00712323	0.00677874	-1.05082	0.992902	0.979798	1.00618	1196	6820	6622.19	8.48582	0.293342		0
Odds of fathers living long	SEP 1 vs 2	0.32143	0.0803475	4.0005	1.3791	1.17816	1.61431	1196	6820	6622.19	1.185	6.32e-05	**	0
Odds of fathers living long	SEP 1 vs 3	0.662035	0.0800873	8.26642	1.93873	1.6571	2.26824	1196	6820	6622.19	1.17365	0	**	0
Odds of fathers living long	Face roundness * child sex	0.0099357	0.0660534	0.150419				1196	6820	6622.19	2.38332	0.880434		1
Odds of fathers living long	Sons vs Daugthers	0.0249453	0.0643095	0.387895	0.97548	0.859872	1.10663	1196	6820	6622.19	1.00739	0.698094		0
Odds of fathers living long	Size PC	0.0282205	0.0567737	0.497071	0.938083	0.85403	1.03041	975	5262	5309.38	2.44847	0.619139		0
Odds of fathers living long	Size PC^2	-0.0318412	0.0252341	-1.26183	0.96866	0.921918	1.01777	975	5262	5309.38	1.02383	0.207009		0
Odds of fathers living long	Birth year	-0.0343811	0.00411509	-8.35488	0.966203	0.958442	0.974028	975	5262	5309.38	1.07998	0	**	0
Odds of fathers living long	no. children	0.0289206	0.0646836	0.44711	1.02934	0.906779	1.16847	975	5262	5309.38	8.41394	0.654796		0
Odds of fathers living long	no. children^2	-0.00444153	0.00748578	-0.593329	0.995568	0.981068	1.01028	975	5262	5309.38	8.3422	0.552961		0
Odds of fathers living long	SEP 1 vs 2	0.319297	0.0902601	3.53752	1.37616	1.15303	1.64247	975	5262	5309.38	1.18791	0.0004039	**	0
Odds of fathers living long	SEP 1 vs 3	0.701873	0.0884202	7.93793	2.01753	1.69651	2.39929	975	5262	5309.38	1.18509	0	**	0
Odds of fathers living long	Sons vs Daugthers	0.0226379	0.0715961	0.31619	0.976565	0.848639	1.12377	975	5262	5309.38	1.00835	0.751859		0
Odds of fathers living long	Size PC * child sex	-0.0921373	0.0737563	-1.24921				975	5262	5309.38	2.40108	0.211587		1
