# Supplementary material for: Mothers of small-bodied children and fathers of vigorous sons live longer
Source: Front Public Health. 2023 Jan 25;11:1057146. doi: 10.3389/fpubh.2023.1057146 (PMC9905732; doi:10.3389/fpubh.2023.1057146)
Supplement: Supplementary file 4 [file Table_4.XLSX]

## Sheet: mothers
living old	no. children	Birth year	Death year	Skilled	Rural origin	Weight child	BMI child	Thorax circumference child	Handgrip strength child	Cranial volume child	Height child	Leg length child	Lung capacity child	Jaw width child	Shoulder width child	Hip width child	Shoulder to hip ratio child	Face width child	Face roundness child	Size PC child	Breast development rate child	sex child
0	5	1912	1994	0	0	-0.738153	-0.827044	-0.336683	-1.21677	0.629816	-0.067279	0.452937	2.04582		-0.05842	-1.04182	1.02529	-0.405451	0.617814	-0.511685	-1.01814	F
0	3	1914	1996	0	0	1.62084	2.70536	1.53085	-0.589983	-0.724592	-0.70882	-1.20518	-2.2243		0.261269	1.19512	-0.941856	1.52567	2.15466	0.906761	1.86501	F
0	2	1905	1982	0	0	2.17985	2.99525	1.22707	-0.376354	0.144186	-0.368258	-0.891318	0.361858		0.324289	1.2178	-0.894864	-0.44689	0.446083	0.929025	1.76345	F
	2	1924	2013	0	1	1.61723	3.36167	0.255539	-0.119165	0.547828	-1.23721	-1.12005	0.118887		-0.141338	-1.4466	1.37465	0.949706	-0.489622	0.424719	2.02209	F
0	3	1916	1989	0	1	1.89097	2.14524	1.67723	-0.765688	0.988364	0.02819	0.455556	0.210814		0.125009	0.716054	-0.574448	0.492843	-0.549875	1.03238	0.214878	F
0	4	1916	1993	0	1	0.603871	0.3032	0.307212	-0.745373	-0.778239	0.600896	-0.214048	-0.046205		0.938428	1.43036	-0.5393	0.119617	0.663271	0.53011	0.644448	F
	2	1901	1989	0	1	-1.47114	-1.01477	-1.16419	-1.19077	0.574979	-1.07894	-1.43395	-1.39982		-0.935945	-0.289839	-0.591174	-0.567165	-0.430821	-1.07071	0.237043	F
1	3	1918	2011		0	-0.088476	-0.811844	-0.390387	-1.13895	0.657605	0.995389	0.301921	1.34448		0.663134	0.978364	-0.346989	-0.103578	-0.330614	0.300847	0.543796	F
1	6	1904	1999	0	1	0.563628	1.03012	1.10742	-0.527115	0.018614	-0.453694	-0.811395	0.651502		0.626035	0.763618	-0.152247	-0.341037	1.77079	0.335644	0.255059	F
0	1	1906	1972	1	1	0.970498	0.848439	0.843268	0.101602	0.560901	0.262206	0.442728	3.0509		1.02378	1.04379	-0.059227	0.054597	1.48032	0.800941	0.201017	F
0	1	1911	1962		1	1.53404	2.03009	1.60988	1.26299	1.54895	-0.219934	-0.35942	0.721279		1.40412	1.48289	-0.145083	1.64655	-0.059976	1.58016	1.76434	F
0	3	1912	1975	0	1	-0.73127	-1.02783	-1.42333	-1.23364	0.072552	0.249661	0.242832	-0.115602		-0.753541	-0.389831	-0.31794	-0.363287	0.38302	-0.629411	-0.864841	F
0	3	1911	1989	0	0	1.21504	0.560177	0.642604	-0.784995	1.07827	1.1098	0.887962	0.306308		1.43536	1.62558	-0.26649	0.937598	-0.800401	1.24782	0.576527	F
1	3	1915	2008	0	0	0.468969	0.768383	1.63926	1.06021	-1.115	-0.246667	-0.357639	0.540073		1.03321	0.89487	0.084889	0.589609	-0.088866	0.641904	0.365899	F
1	3	1905	1999	0	0	-0.399634	-0.701767	-0.917399	-0.304502	0.760039	0.369603	0.814327	-0.042781		-0.086576	0.883381	-0.987728	0.337581	1.59398	0.0621119	0.647198	F
0	3	1901	1985	0	0	0.816148	1.00994	0.303781	0.453782	0.19918	-0.008048	-0.414411	0.205828		-0.012027	0.380408	-0.382946	0.000975	0.156633	0.456207	0.454585	F
	5	1914	2002	0	0	-0.431603	0.841136	-0.428797	-0.570656	1.071	-1.65552	-1.69132	-1.05467		-0.619539	-0.861498	0.321558	0.244975	1.05612	-0.526341	-1.26394	F
0	2	1902	1973	0	0	-0.12841	0.089468	-0.360219	0.332297	0.276043	-0.358586	-1.09708	-0.392303		-0.551213	1.41422	-1.97192	0.499271	1.38512	0.135648	0.223174	F
	3	1916	2003	0	0	2.31073	2.44034	1.55181	1.33708	1.99795	0.366835	-0.071441	0.831527		1.72132	2.05318	-0.408728	2.8058	0.928171	2.26055	0.472601	F
0	2	1910	1979		0	-0.159649	-0.26127	-0.523788	1.66074	0.060033	0.039616	-0.759177	0.045847		0.175231	-0.605916	0.793932	0.737805	0.071091	0.172079	-1.16417	F
	4	1916	2002	0	0	0.837221	0.711234	-0.041715	-0.604879	0.746322	0.385446	0.502041	-0.357324		0.622937	2.10069	-1.49537	1.54185	1.72926	0.939875	0.512787	F
0	7	1920	1990	0	1	-0.116392	-0.302105	0.602906	-0.304723	-0.887596	0.18837	-0.044806	0.10817		1.94572	0.615804	1.12824	0.130908	-1.31969	0.296832	0.367765	F
0	6	1917	1995	0	1	-0.864746	-0.065709	-0.410005	-0.299496	0.127293	-1.24329	-0.757978	-0.494819		-0.671195	-0.336102	-0.283176	0.137037	-0.704891	-0.644861	0.377465	F
0	3	1910	1987	0	1	-0.425958	0.300174	0.499277	-0.572426	-0.693716	-1.02887	-1.8804	-0.173134		0.700062	-0.734223	1.37829	0.501148	0.797291	-0.279166	0.273536	F
0	2	1919	1964	0	1	0.580872	1.08862	0.362632	-1.30916	0.810191	-0.393469	-0.64637	0.234911		0.85761	0.935279	-0.119719	0.657887	-1.08573	0.477804	0.521578	F
0	3	1909	1990	0	0	0.76087	0.80334	-0.039302	-0.184126	-0.340351	0.256259	0.14694	1.04689		-0.3335	0.92923	-1.29385	-0.234261	-0.329493	0.309917	2.10158	F
0	2	1907	1990	1	1	-0.765694	-0.510606	-0.797083	-0.397937	0.591128	-0.495611	-0.285117	0.082632		-0.901923	0.458503	-1.38248	0.697291	0.921666	-0.321128	0.583935	F
0	1	1911	1985	0	0	-0.632723	-0.88446	-1.46114	0.583196	-0.267619	0.207766	-0.110995	0.698224		-0.526333	0.170667	-0.679948	-1.84971	-2.21433	-0.587811	0.500837	F
1	3	1908	2004	0	0	-0.69024	-0.280137	-0.566319	-0.133641	-0.106826	-0.69767	-0.360252	-0.41574		-0.08403	0.582208	-0.656533	1.30085	0.174684	-0.168251	-1.04173	F
	3	1910	1998		0	0.445303	0.302183	0.163238	-0.615728	-0.20375	0.250344	0.099438	0.534691		0.684526	-0.201287	0.842053	1.89283	1.69498	0.487293	0.302685	F
1	2	1921	2018	1	0	0.039555	-0.031331	-1.20942	-0.584188	-0.091452	0.095559	0.616935	-0.844756		-0.684085	0.207018	-0.868241	-0.43492	0.081859	-0.290963	0.356697	F
0	2	1907	1988	1	0	1.56194	0.694788	1.28449	2.18747	0.26445	1.61367	1.14803	2.08648		-0.205742	2.28416	-2.62345	1.0127	-2.14018	1.6578	0.949806	F
0	4	1905	1987	0	0	-0.148782	-0.393034	-0.342413	1.7424	1.60512	0.219221	0.46017	-0.148606		-0.553587	-1.47439	1.01681	0.547875	-0.996477	0.175462	0.215393	F
0	2	1915	1998		0	-1.12874	-0.208625	-0.552207	-0.567536	-1.44761	-1.47819	-1.55995	-1.83197		-1.61133	-1.12215	-0.400165	-1.05655	0.931506	-1.37285	0.39692	F
0	2	1914	1998	0	0	0.910806	0.649477	1.21062	-0.067126	2.93547	0.572477	0.293943	-0.312467		0.626664	0.732554	-0.135356	2.02403	0.392126	1.37512	-0.914212	F
1	4	1890	1991	0	0	-0.937606	1.02751	-0.213556	-1.47165	-1.50949	-2.52671	-3.46063	-0.051173		-0.425871	-0.166641	-0.218501	-0.66616	1.66739	-1.20723	0.331764	F
0	3	1899	1977	0	0	1.73857	1.66307	0.976075	2.8753	-0.25702	0.405827	0.606888	3.3815		0.96407	1.5125	-0.572632	0.815017	0.426868	1.43953	0.29714	F
0	2	1902	1983	0	0	0.116967	-0.001132	0.536729	1.11706	-0.151349	0.137957	0.022358	-0.509876		0.362612	0.516573	-0.155511	0.368895	1.63913	0.413947	0.269407	F
0	1	1912	1990	0	0	-0.917169	-0.978612	-0.663609	0.353852	-0.364806	-0.139435	0.080531	0.071256		-0.54759	0.354169	-0.893045	-0.357726	0.603207	-0.451998	0.481437	F
0	2	1904	1989	0	0	-0.073301	1.08897	0.953585	0.889299	0.301215	-1.24995	-1.32372	0.209036		0.492899	0.208259	0.260198	0.17757	-0.543888	0.161923	0.649115	F
0	2	1901	1959		1	0.8427	1.24078	0.534615	0.904626	0.58	-0.215164	-0.13586	0.632941		-0.100412	0.339528	-0.428506	0.660976	1.93628	0.623869	1.90289	F
0	3	1917	2001	1	0	0.81306	0.317855	0.445971	0.419279	0.314524	0.686796	0.783703	1.45784		0.84406	1.72703	-0.882937	2.0346	0.257609	1.13607	0.187678	F
	2	1918	2008	0	0	0.844985	-0.23773	0.563667	2.65585	0.766046	1.49243	1.6528	1.34274		0.732565	0.821123	-0.114472	0.598521	0.822286	1.26331	0.294366	F
0	4	1911	1973		0	-0.208692	-0.381451	-1.31014	2.86236	0.205752	0.133213	0.065208	-0.309387		-0.213121	0.786961	-0.984196	1.01124	0.575436	0.360664	0.265245	F
	4	1911	1998	0	0	-0.440414	-0.758811	-0.596626	0.388625	0.055467	0.360465	0.743294	-0.896934		-0.480796	-0.193085	-0.254292	0.755114	3.0277	-0.0367178	0.54241	F
0	5	1906	1982	0	1	0.621084	0.911921	0.811686	0.895958	0.606502	-0.129469	-0.496151	-0.142723		0.097399	-0.948873	1.07562	1.54022	1.71007	0.617406	-0.867149	F
	7	1913	2004		1	-0.017833	-0.822934	-0.150934	-1.25316	0.640796	1.12973	0.953643	1.93956		0.72934	0.974594	-0.28218	0.285896	-0.590364	0.423842	0.613035	F
0	2	1920	1990	0	1	1.39157	0.574686	0.829463	0.701956	1.64625	1.12347	0.941157	1.19312		1.4208	0.350397	0.943622	1.74497	-0.229662	1.48641	0.20148	F
0	1	1899	1979		1	1.16175	0.763085	1.43294	0.478937	0.04262	0.596419	0.605898	1.38878		1.41017	0.338929	0.945566	0.019701	-0.343383	0.929071	1.61654	F
1	2	1915	2009	1	1	-0.512741	-0.765669	-1.09781	-1.10554	-1.5673	0.224692	0.052533	0.214359		-0.140771	0.148853	-0.271839	-0.002549	1.06315	-0.508062	0.496636	F
	6	1919	2010	1	1	1.665	1.58733	1.63004	-1.27113	1.76776	0.308316	0.086846	1.99406		1.51682	1.01886	0.398063	1.51957	-0.200403	1.39823	0.184851	F
0	5	1911	1990	0	1	-0.480736	-0.447773	-0.653183	0.731626	-0.21556	-0.248307	0.318928	0.560029		-1.15333	-0.194617	-0.908909	-0.625682	0.465719	-0.468395	0.142798	F
0	5	1918	1981	0	0	-0.678843	-0.346228	-0.822918	-0.563933	0.462196	-0.666843	-0.769634	-1.45044		-0.889944	0.049474	-0.897198	1.11345	1.26441	-0.351594	0.174672	F
1	4	1923		0	0	0.985463	0.587969	0.22606	1.50654	0.287087	0.673235	0.148491	0.758578		0.081898	1.39785	-1.31861	1.46056	1.95323	1.08178	0.383914	F
0	4	1918	2000	0	0	1.29632	1.23197	0.172722	1.91753	0.127532	0.320683	-0.059999	1.12594		0.999805	0.033078	0.88857	1.42991	0.474079	1.06881	0.335414	F
1	4	1916	2012	0	0	-0.700294	-0.59304	-1.27451	0.266356	-0.176596	-0.296861	-0.573507	-1.17527		-0.352654	0.444302	-0.789542	0.6798	1.93011	-0.27464	0.508627	F
0	4	1919	1998		0	-0.856182	0.475488	0.087891	-0.533338	-0.193403	-1.78572	-1.64758	-1.27845		-0.961605	-0.994214	0.120452	0.112181	0.121915	-0.835754	0.63057	F
0	2	1901	1982	0	1	1.38009	0.856376	0.840559	0.634557	0.339075	0.879986	0.568224	0.35189		1.33862	1.26036	0.005863	1.89108	0.231101	1.42055	0.383902	F
0	2	1915	1998	0	1	0.109562	1.23563	0.039037	0.329612	-1.94089	-1.2972	-0.476598	-0.603069		-0.047655	-0.66143	0.648553	0.494169	1.58392	-0.368745	0.213457	F
0	8	1918	1964	0	1	0.73228	0.811858	0.820818	-1.77659	-0.384591	0.063288	-0.264013	-0.070148		1.3189	1.58316	-0.318434	-0.054186	-0.172095	0.491617	0.365885	F
	2	1900	1988	0	1	-0.074405	0.738968	-0.267272	-1.92426	0.215049	-0.932948	-0.494149	-2.81635		-0.940476	-0.674557	-0.199246	0.026373	0.327415	-0.54822	0.49337	F
1	4	1906	1998		1	-2.72887	-1.93087	-2.34389	-1.82777	-0.849694	-2.21506	-1.30021	-2.27772		-1.79403	-2.34409	0.779487	-1.37717	0.168812	-2.59844	-2.19679	F
0	5	1911	1978	0	1	1.36038	0.594669	1.33118	0.676732	0.355487	1.20415	2.245			0.562375	1.34735	-0.801367	0.00434	0.334781	1.15545	0.45733	F
0	4	1906	1970	0	1	0.8588	1.61668	0.873919	-1.97485	0.155886	-0.616255	-0.778281			-0.054816	-0.078849	0.046743	1.04813	1.84551	0.277292	0.41583	F
	1	1909	1995	1	0	0.432837	0.438511	0.063823	-0.390354	-0.417381	0.108093	0.047196	-2.18921		0.513366	0.952453	-0.453598	1.07559	2.69556	0.444947	-1.01497	F
0	2	1904	1976	0	0	-0.474619	0.239052	-0.103301	1.48445	-0.063427	-0.924368	-1.37745	-0.032153		-0.673228	0.731255	-1.43678	0.14036	3.44652	-0.105474	2.05487	F
0	3	1909	1984	0	0	1.33189	2.17011	1.5593	1.93696	0.189335	-0.455236	-0.284456	-0.012997		0.779183	0.551218	0.180769	1.44475	-0.218704	1.18822	0.652271	F
0	3	1919	1980		0	0.772469	0.745566	0.592121	0.543735	0.648261	0.266825	0.125077	-0.3283		1.60285	2.11243	-0.575828	1.14389	0.169456	1.14635	1.94263	F
	4	1911	1997	0	0	1.17884	0.855353	1.33325	0.833098	0.463426	0.743913	0.582725	-0.028982		2.0717	2.24859	-0.292445	2.07716	0.530326	1.67312	0.632871	F
0	3	1918	1999	0	0	-0.455892	0.803063	0.213228	-0.642617	-0.005071	-1.58783	-1.9107	-1.27552		-0.682594	-1.03239	0.436622	-0.033624	1.9161	-0.629202	0.361355	F
0	5	1922	1997	0	0	-0.014615	1.43676	1.04333	-1.1361	-0.454479	-1.55127	-1.65443	-1.30185		-0.593375	-0.604053	0.067949	-3.32549	-1.83601	-0.894624	1.96853	F
0	2	1909	1979		0	-0.600723	-0.840096	0.27796	-0.460757	-0.725676	0.194125	0.20548	1.86562		-1.05795	0.067546	-1.12326	0.651042	0.73489	-0.228322	-0.876471	F
0	6	1914	1981	0	1	-0.45785	0.218071	-0.420626	1.09109	-1.69521	-1.01214	-0.826704	0.55412		-0.134373	-0.835128	0.746722	-1.72262	-1.61943	-0.809806	0.192153	F
	2	1921	2010	0	0	0.080942	0.840418	0.385358	-0.867669	-0.677941	-0.870867	-0.516803	-0.890022		0.711005	0.169496	0.502826	-0.263518	0.774638	-0.155836	0.329401	F
0	1	1901	1969		1	0.305708	-0.360443	-0.667418	0.292043	0.665143	0.872868	1.36193	0.268212		0.142248	-0.866429	1.02815	0.948892	0.007013	0.356648	-1.08432	F
0	5	1912	1974		0	0.638378	-0.465159	0.704915	1.13718	-0.584325	1.46975	2.24226	0.834029		1.68095	0.58202	0.943326	1.12935	0.675539	1.05367	0.285	F
1	4	1912	2006	0	0	1.09343	0.347463	0.696278	0.824783	1.17085	0.943169	0.779245	1.0815		1.12565	0.696721	0.367894	0.576972	1.74057	1.13135	-1.33376	F
0	4	1911	1991	0	0	-0.999382	-0.813857	-0.569097	-1.28585	-0.459607	-0.568138	0.292876	0.188792		0.321622	-0.292878	0.614566	0.458401	1.16979	-0.599235	-1.18133	F
0	2	1908	1991	1	1	0.709182	1.13228	0.207025	-0.432015	1.52181	-0.40848	-1.11813	0.564016		1.02166	0.349347	0.605879	0.86352	0.374609	0.640054	0.204631	F
0	3	1905	1979	0	1	-2.2942	-2.11197	-1.9976	-0.628995	-0.650209	-1.03455	-0.82163	-0.826213		-1.67306	-1.52661	-0.010502	-0.398686	-0.476788	-1.73986	-1.17717	F
	3	1921	2007	0	1	-0.031172	0.661021	-0.089944	0.279581	0.682699	-0.73886	-0.999948	-0.877162		-0.343891	-0.466337	0.165539	-0.339786	-0.194462	-0.137686	0.67852	F
0	1	1897	1966	0	0	0.451676	0.554722	0.707963	-0.389786	0.261374	-0.073287	-0.387866	0.02167		0.141728	-0.240452	0.398443	-0.373146	-0.14698	0.177165	0.287771	F
0	3	1906	1991	0	1	0.850193	0.11953	0.644595	-0.955452	-0.465309	1.23297	1.45567	1.86063		0.918473	1.03934	-0.177867	0.159174	-4.28372	0.71954	-0.636765	F
0	2	1900	1977	0	1	-2.67384	-2.90142	-1.57731	1.44412	-0.906068	-0.549351	-0.102143	-1.68225		-1.45882	-1.0201	-0.352515	-1.5631	-0.529395	-1.62015	-0.981807	F
0	2	1923	2008	0	1	-0.731462	-0.668787	-0.542045	0.472504	-1.87936	-0.225636	-0.500405	0.516492		0.184801	-0.512209	0.710615	-0.794087	0.235254	-0.620916	0.63972	F
0	4	1916	1994	0	1	-1.03756	-0.791882	-0.584716	-1.29912	-0.985611	-0.581314	-0.490129	0.688182		0.42789	-0.558081	0.975691	-0.388822	1.3225	-0.7991	-0.823836	F
	1	1916	2002	0	1	-0.37128	-0.523052	-0.736938	2.44094	0.170501	0.167502	0.439748	0.319303		-1.74684	-0.776313	-0.945388	1.3592	0.42724	0.0366124	-0.775308	F
1	3	1921	2015	0	1	-1.47228	-1.0964	-1.10255	-0.374798	-1.37851	-0.966405	-1.31593	-1.99109		-0.740331	-1.10064	0.455204	-0.569796	-0.630944	-1.25287	0.316874	F
0	3	1918	1967	0	1	-0.652357	-0.93076	-0.396454	0.88283	1.51286	0.1333	0.428652	-0.038973		0.575325	-0.740183	1.27732	0.869649	0.725846	0.164275	0.214331	F
	2	1914	2003		0	-0.668304	-0.370808	-1.14773	0.424739	0.628923	-0.498479	-0.554255	-1.86741		-1.84644	-0.332138	-1.55855	0.147514	0.325289	-0.526217	0.599206	F
0	3	1908	1980		1	0.723607	-0.020067	1.34205	-0.492704	0.597489	1.09919	1.76054	0.597978		0.422179	0.688742	-0.279152	-0.028214	-0.383897	0.7638	0.491449	F
	1	1907	1994	1	1	-2.13724	-1.46412	-1.33297	-1.59179	-2.44075	-1.65498	-0.977056	-1.65257		-1.13374	-1.04631	0.008279	-1.75523	0.219458	-2.12342	-2.37053	F
0	2	1919	1986		0	1.56978	1.25563	-0.01286	2.18162	-0.441559	0.547052	-0.059297	1.57103		0.435286	0.470616	-0.0354	0.640018	0.58748	0.992046	0.190772	F
	7	1919	2005	0	1	-0.562266	-0.685897	-0.109755	0.704396	0.432395	0.079041	0.3112	0.126298		-0.363629	0.750989	-1.13277	0.078615	-0.582823	0.0407551	0.660506	F
0	1	1904	1984	0	1	-0.295341	-0.519555	0.191983	0.096662	0.322525	0.195813	-0.141109	1.11419		-0.275052	-0.13536	-0.10324	-0.530676	-0.476152	-0.071597	-1.04832	F
0	2	1912	1977	0	1	-0.573363	0.298619	0.180298	0.431924	-1.26378	-1.27662	-1.69992	0.34107		-0.319299	-0.367997	0.100217	0.419442	1.77252	-0.471923	0.179665	F
	2	1922	2011	1	0	0.624474	0.989877	1.25557	0.444554	1.06039	-0.201092	0.113684	-0.739725		-0.144965	-0.215899	0.097674	0.898333	-0.014329	0.618738	0.599556	F
	1	1903	1990	0	1	-0.678915	-0.962186	-0.971569	-0.413493	-2.14294	0.253084	0.321188	1.11212		0.621969	-0.740051	1.3286	-0.806058	-0.808274	-0.672542	0.621715	F
0	3	1897	1976		1	-0.082295	0.046094	0.803588	0.217577	-0.492608	-0.265229	0.171743	-0.670383		-0.024586	-0.839854	0.850652	-0.434871	0.223477	-0.158937	0.187979	F
0	2	1909	1988	0	1	0.086256	-0.083212	-0.567375	-0.527831	-0.091521	0.231112	0.422119	-0.87776		-0.615665	0.891934	-1.52064	-1.35595	-0.203233	-0.200705	-0.99428	F
	2	1919	2008	0	0	0.659946	0.852464	0.137912	-0.636806	0.02098	0.049586	0.496294	1.22988		1.06717	1.24378	-0.238586	-0.679953	-0.441196	0.380258	0.651881	F
	4	1916	2005	0	0	-0.477658	-0.251693	0.3503	0.033597	-0.951287	-0.43124	-1.0571	-2.32912		-0.190374	-0.908829	0.768226	0.164511	0.177154	-0.357804	0.286035	F
	3	1918	2009	0	0	1.21952	1.76832	0.655642	0.12225	0.404652	-0.319906	-0.328044	-1.08611		-0.334762	0.611501	-0.93681	1.64844	0.931184	0.794093	0.426342	F
0	2	1913	1997	0	0	-0.463581	-0.16866	0.710757	2.06326	0.195971	-0.50383	-0.414853	0.304116		-0.667434	-1.02197	0.441853	-0.957402	-0.425478	-0.224513	-1.04137	F
0	2	1916	1999	0	0	0.462077	1.00118	0.890836	1.22987	1.06809	-0.492937	-0.325399	0.158687		0.552415	-0.731982	1.25545	-0.482961	0.760554	0.364341	0.454056	F
	5	1913	2001	0	1	0.752034	1.34551	0.568988	0.297596	-0.239924	-0.517126	0.040904	0.274809		-0.021421	-1.54617	1.57176	-0.120161	-0.843785	0.0450054	0.34735	F
	2	1910	1998		0	2.09186	1.5299	1.53953	1.58287	1.25462	1.15163	1.04318	0.541613		1.0764	0.901479	0.10764	1.37365	-1.03102	1.83813	0.671613	F
	1	1909	1996	0	0	-2.00541	-1.49774	-2.55606	-2.08857	-0.722359	-1.35956	-1.1743			-1.45083	-1.07287	-0.288303	-1.03762	0.920136	-1.95441	-0.984746	F
0	2	1908	1972	0	1	1.23545	0.790237	0.47771	0.686349	0.460116	0.87433	2.36192	0.105493		0.752811	-0.722218	1.42375	0.277006	0.070157	0.783445	-0.787781	F
0	2	1909	1988	0	0	0.518622	0.188046	-0.472071	0.175792	-0.980804	0.555295	0.689508	0.618532		1.19347	-1.00068	2.05501	-1.51714	0.365735	-0.0578718	0.517799	F
1	1	1907	2001	0	0	0.25532	1.39978	1.46282	-0.637766	-1.15625	-1.27689	-1.1646	0.381035		0.877645	0.034802	0.783504	-0.624815	0.069071	-0.108293	-1.19518	F
0	2	1913	1959		1	1.08105	0.830954	0.51262	2.01675	-1.14043	0.632407	0.294747	0.538823		1.47315	0.554032	0.793786	0.941528	0.31608	1.02486	0.668851	F
1	3	1910	2002	0	1	0.074718	-0.218429	0.857746	1.98625	0.792424	0.308747	1.03317	0.998741		0.88674	-0.024208	0.848319	2.38878	1.53537	0.949916	-1.18687	F
0	2	1900	1984	0	0	-0.887038	-1.02409	-1.15886	-1.27462	-2.08948	-0.099805	-0.804695	1.0217		-0.796496	0.283834	-1.05344	-1.03183	0.494936	-0.982753	-1.15916	F
0	2	1914	1974	0	1	-0.339085	0.837628	-0.433029	0.86659	-0.995943	-1.52646	-1.97892	-1.08468		-1.80306	-1.05475	-0.663224	0.41885	1.37482	-0.687884	0.181074	F
	2	1916	2005	1	0	-0.270318	-0.173102	0.259926	-0.743993	1.11331	-0.187172	-0.176579	1.16443		0.25011	-0.337128	0.592717	-0.062809	0.685699	-0.020206	0.438814	F
0	2	1897	1975	0	1	0.42907	0.863352	-0.147544	1.12127	0.657903	-0.46663	-0.861741	0.401461		-0.237451	0.201889	-0.406439	1.32483	2.79379	0.458618	0.254517	F
0	3	1920	1997	0	0	0.788254	0.2418	0.463173	0.178093	-0.402528	0.998314	0.987889	0.258855		1.84803	-0.318513	1.93919	0.401906	0.960289	0.746512	0.800141	F
0	2	1902	1980	0	0	-1.04751	-0.554061	-0.55133	-1.28014	-1.57571	-0.89853	-0.554929	-1.1199		-0.795388	0.166032	-0.958782	-0.369851	0.351033	-0.981314	0.631411	F
	3	1902	1989	0	1	-0.914042	-0.072127	-0.739564	0.912222	-1.25038	-1.26366	-1.2166	-0.089541		-0.950106	-0.504178	-0.397827	-0.575698	0.199304	-0.883253	0.646663	F
	3	1922	2008	0	1	-0.549848	-0.913918	-0.499146	-2.06538	-1.836	0.501793	0.793208	0.040461		-1.07792	-0.369806	-0.700208	-0.964392	-1.49552	-0.838041	-0.373471	F
	1	1920	2009	0	0	0.810174	-0.038347	0.159346	-0.794904	0.617128	1.17615	1.64828	1.08907		0.721103	0.518118	0.172641	0.738966	1.49201	0.752404	0.347357	F
0	1	1907	1977	0	0	0.697269	0.609288	0.776975	-0.945776	1.02478	0.305165	-0.110745	0.822731		-0.316801	0.958292	-1.28938	1.05191	1.59155	0.676215	0.55015	F
0	2	1920	1993	0	0	0.88051	1.16997	-0.055096	0.57542	1.46006	-0.167479	-0.995195	-0.725441		-0.70529	-0.376982	-0.271425	0.711799	0.024108	0.500721	0.351994	F
	2	1902	1988	0	0	0.092327	1.40004	-0.036733	-0.901685	0.205955	-1.38997	-2.22404	0.434283		-0.49434	-0.628769	0.1932	1.07645	1.2161	-0.188183	1.96611	F
	1	1900	1986	0	0	-0.950331	-1.22141	0.021101	1.16038	-1.07305	0.106845	0.677257	-0.505422		1.08425	0.048994	0.948183	-0.963553	0.453822	-0.268803	-1.00348	F
0	2	1906	1988		0	2.55173	2.6761	1.11478	-1.42228	1.01229	0.389266	-0.800771	0.972726		0.297283	2.39516	-2.11446	1.65543	1.27674	1.60691	0.485022	F
0	1	1915	1996		0	0.549672	0.765518	0.467107	2.27146	-0.215404	-0.118466	-0.642921	-0.070697		-0.021725	0.294751	-0.302314	0.991489	1.61041	0.650917	0.454536	F
1	3	1914	2010		0	1.05217	1.30331	1.54605	0.884758	0.167165	-0.104167	-0.863238	0.428387		-0.170525	-0.072239	-0.064305	0.046109	0.122639	0.644487	0.318737	F
0	4	1922	2001	0	0	-1.75486	-0.776339	-0.799285	-1.24222	-1.50868	-1.85352	-1.21121	-0.913885		-0.859373	-1.26008	0.509718	-1.6091	-0.360574	-1.78677	0.419893	F
0	4	1913	1994	0	0	-0.425177	-0.283896	-0.191234	0.28302	0.895275	-0.299075	0.134906	-0.714792		0.505448	-0.991383	1.47205	-0.108364	0.313694	-0.13037	0.41435	F
0	7	1920	1998		0	-1.31094	-0.822415	-0.746964	-1.97366	-1.48545	-1.062	-0.921561	-1.23173		-0.440004	-1.28628	0.930521	-0.192426	1.08703	-1.29112	0.281322	F
	1	1916	2007	0	0	1.06862	1.32464	0.861806	1.28774	-0.292581	-0.136226	0.032328	0.375864		-0.240371	0.540523	-0.754148	1.29518	0.812822	0.774404	0.254994	F
0	3	1921	1968	0	0	0.584313	0.271567	0.895843	0.324641	-0.213447	0.596442	0.013733	1.01362		0.487079	-0.909481	1.38372	-0.384035	-1.79205	0.362071	-0.766521	F
0	2	1917	2001	0	0	-1.13127	-0.397742	-0.821127	-1.79648	1.24348	-1.24227	-0.21681	-0.980528		-1.30549	-1.26992	0.076656	-0.429568	-1.17504	-1.08847	0.586178	F
0	1	1919	1993	1	0	-0.678758	-0.95257	-0.516341	0.003927	-0.183604	0.144348	0.801278	-0.194013		-0.471312	-0.914371	0.516863	0.252244	-0.07698	-0.379668	-1.11988	F
0	2	1912	1992	0	0	0.65025	0.67914	0.080535	0.537016	0.330267	0.127302	-0.204091	0.699975		-1.2556	0.663387	-1.97735	0.359948	0.77738	0.364319	0.475322	F
0	2	1909	1989	0	0	1.44172	1.65831	1.33677	2.30176	1.31749	0.008678	-1.03022	0.832283		0.396126	0.060471	0.330777	1.54772	-0.402728	1.34795	0.314579	F
	5	1901	1987	0	1			0.316928	-0.127015	-0.814623	0.011366	-0.556732	-0.360555		0.951219	0.253537	0.634792	0.513255	-0.415271		0.294339	F
0	5	1918	1994	0	1			0.053431	1.20631	-0.504036	0.603081	0.374253	0.628792		0.595682	0.730879	-0.146709	-0.358403	-0.61877		-1.19741	F
0	3	1910	1981		1			-0.882917	-0.883358	-0.374358	0.942399	1.36582	0.017804		0.21248	-0.940865	1.16863	-1.07191	-0.586287		-0.918404	F
0	1	1906	1989	0	1			-0.541777	0.330305	-0.762526	0.273775	-0.239631	1.15356		1.59358	1.19129	0.287246	2.03686	1.42395		0.616722	F
0	2	1911	1991	0	1			1.62309	3.12031	-0.17906	0.282165	-0.267118	2.10652		0.535954	0.753794	-0.240926	0.267524	0.463785		0.537741	F
0	2	1924	2004	0	1			-0.224529	0.19717	-1.49221	-0.699098	0.034204	-0.612215		-0.334693	-0.993965	0.741519	-1.94315	1.11135		-0.576412	F
0	2	1916	1972	0	1			0.54259	-0.039474	0.025469	-0.843699	-1.12815	-0.44725	-1.14843	0.470506	0.67067	-0.135563	-1.3281	-1.37969		-0.623528	F
0	6	1913	1989		1			-1.02104	1.15519	0.840091	-1.5125	-1.68299	-0.034764	0.99671	-0.108455	0.007077	-0.040991	0.766021	0.602792		-0.369941	F
	4	1926	2016	0	1			-1.74491	-1.94331	-1.54062	-1.61711	-0.844448	-0.931617	-1.27867	-1.64579	-1.76238	0.298048	-1.44594	0.811723		-0.469712	F
1	3	1909	2002	0	0	-1.47022	0.357113	-1.02938	1.08203	-1.7077	-2.89864	-2.4337			-3.05778	-1.33141	-1.65092	-0.113037	1.5831	-1.76328	-0.76223	F
0	3	1906	1967	0	0	-1.30377	-1.26378	-0.678453	0.309407	-0.406075	-0.646406	-0.317633			-1.56605	-2.33069	0.961243	-0.555434	1.07071	-1.19021	-0.443531	F
0	9	1906	1989	0	1	-3.09235	-2.11535	-2.51825	-1.46068	-0.741095	-2.55876	-2.01598			-1.93061	-0.902005	-0.911335	-2.10521	0.981935	-2.70571	-1.94034	F
0	3	1919	1996		0	-0.270709	0.225369	-0.021693	1.51567	-1.42801	-1.4429	-0.862991	-0.666821	-0.12443	-2.0906	-0.210908	-1.71715	-0.793402	-0.432797	-0.829708	0.28853	F
	2	1915	2006	0	0	-0.931398	-0.183457	-0.700352	1.56171	-0.661863	-1.77641	-1.90857	0.456529	-0.270212	-1.43682	-1.16118	-0.094795	0.361616	0.220055	-0.922065	-1.00874	F
0	4	1912	1996	0	0	-2.70676	-0.951809	-2.54483	-2.06527	0.255682	-3.54936	-3.47033	-3.72131	-1.82236	-3.50328	-2.08521	-1.22576	-1.59394	0.547325	-2.96906	-1.38288	F
0	7	1916	1997	0	0	0.004672	0.166209	-0.364251	-0.580776	-2.06406	-0.8978	-1.0281	-1.68656	-1.08688	-1.53345	-1.22555	-0.130171	-1.71362	2.32828	-1.14055	-0.888144	F
0	1	1898	1961	0	0	-1.17905	0.03625	-1.22495	0.297757	-0.22221	-2.14097	-2.30573	-0.147699		-1.35193	-1.12993	-0.073204	-1.15003	-0.541083	-1.3998	-0.774032	F
1	2	1919	2011	0	0	-1.58835	-1.32079	-1.28877	-1.42057	-1.44048	-1.23188	-0.780691	-0.594033	-0.811703	-0.006745	-0.224497	0.296767	-0.367349	0.830515	-1.32749	-0.798073	F
0	4	1918	1994	0	0	0.50201	1.08273	0.140175	2.43628	-0.363608	-1.04137	-0.994805	-0.493971	0.737146	-1.88768	-0.476835	-1.3138	-0.34932	-0.412516	-0.153525	-0.429474	F
0	1	1905	1978	0	0	0.078127	0.084558	0.182846	0.487499	1.12334	-0.450061	-0.958484	-1.27664	0.095409	1.29647	1.77103	-0.44068	0.749657	-1.42147	0.604415	-0.390675	F
0	5	1926	2009	0	0	0.45629	0.368994	0.080742	0.012171	0.511543	-0.3402	-0.183352	0.683463	0.4834	0.223685	0.83552	-0.527556	1.55056	0.489639	0.468121	-0.483517	F
0	6	1913	1984	0	0	-0.591229	0.709515	-0.852923	0.919504	0.645547	-2.03912	-2.32017	-1.89676	-0.132788	-0.657781	-1.61388	1.06744	0.957544	0.747174	-0.615791	-0.40176	F
0	3	1908	1979		0	0.133178	0.400569	0.226023	0.645293	-1.64687	-0.817199	-0.070853	-0.583032	0.451258	-2.29172	0.289939	-2.57233	-0.632511	0.138557	-0.574491	-0.53756	F
	13	1915	2003		0	0.215529	1.63474	0.177666	2.85679	-0.799577	-1.93685	-2.24705	0.332124	-1.25424	-0.980981	0.606646	-1.49255	-1.42615	-1.2723	-0.300154	-0.380443	F
1	2	1926		1	0	0.661446	1.50423	0.070497	0.848594	-0.786829	-1.31731	-0.567672	-0.359672	0.238499	-2.51538	0.422965	-2.99172	-0.414017	-0.575524	-0.364037	-0.477426	F
1	2	1924	2016	1	0	-1.36885	-0.794328	-1.56826	-0.024253	-0.96557	-1.46544	-0.848046	-2.39653	-0.204731	-0.803182	0.352702	-1.04234	-0.413865	-0.084547	-1.15537	-0.478829	F
1	2	1911	2003	0	0	-0.738588	0.228543	-1.10649	-1.02894	-0.669441	-1.89825	-3.01597	-1.03532	0.044824	-1.44419	-0.237283	-1.05639	-0.404901	0.462577	-1.16951	-0.803068	F
	1	1923	2010	1	0	-0.179341	0.131127	-0.013334	-1.28622	0.203528	-0.846847	-0.557884	-1.28689	-0.138799	-0.795954	0.277328	-0.970567	-1.84806	-2.12939	-0.680484	-0.367972	F
0	1	1921	1984	0	0	0.638298	1.3356	0.226953	-0.991862	0.352964	-1.29789	-1.22567	-1.97484	-0.341518	-2.31047	-1.50049	-0.638788	0.085302	0.040806	-0.546305	-0.707454	F
0	2	1928	1996	0	0	-0.410029	-0.292511	-0.243957	-0.423256	-0.138136	-0.668843	-0.323653	-0.287993	-0.817623	-1.27873	-0.782709	-0.36511	0.715759	1.69775	-0.503403	-0.391529	F
0	2	1922	1993	1	0	-0.76302	-0.749908	-1.31325	-0.223031	-0.243898	-0.615475	-0.991627	0.085074	-1.06395	-0.18187	-0.143733	0.043566	0.044815	-0.785012	-0.611128	-0.4331	F
1	2	1922	2015	0	0	0.302549	0.236533	-0.616531	-0.375852	2.06653	-0.325142	0.036844	-1.46445	-0.557565	-0.570048	0.002028	-0.471871	0.117985	-1.086	0.0766319	-0.374086	F
0	2	1920	1980		0	0.499704	0.443395	0.356756	0.914926	1.66502	-0.335655	-0.821409	0.73814	2.07449	0.122414	0.911338	-0.701007	0.733764	0.103872	0.636744	-0.419815	F
0	3	1915	1998	1	0	1.28363	0.933398	0.995286	0.487537	-0.758218	0.088496	-0.055104	-0.669216	0.979654	-0.424498	0.249426	-0.576215	0.747774	1.32995	0.555997	-0.397643	F
0	3	1925	2004	0	0	-0.421246	0.943333	-1.01987	0.499899	-0.772676	-2.04159	-1.56556	-1.66354	0.332148	-1.1923	-0.748356	-0.317494	0.336379	-0.013296	-0.85152	-0.368543	F
0	2	1922	1991	0	0	-0.803385	0.071609	0.137308	-0.91235	-0.89524	-1.72304	-1.66056	-1.46289	-0.481835	-0.953041	0.468987	-1.29569	-0.681679	0.507351	-0.928923	-0.619357	F
0	4	1914	1972	0	0	1.01718	1.00955	0.700657	0.890291	0.681948	-0.362743	-0.574308	0.281721	-0.398596	-0.228479	0.015142	-0.153707	0.696111	0.97854	0.552344	-0.4794	F
	3	1921	2011	0	0	-0.287197	0.213272	-0.385402	0.648954	-1.31119	-1.15233	-0.371209	0.234906	-1.3188	-0.005129	1.11778	-1.00999	-1.05892	-0.31295	-0.499003	-0.536214	F
0	8	1925	2002	1	0	1.72619	1.95581	1.07504	-0.214387	2.33347	-0.548135	-0.767232	-0.966505	0.69047	-0.948849	1.14727	-1.99125	1.10576	0.393116	0.969508	0.913485	F
0	2	1922	2002	1	0	0.37932	-0.006851	0.191663	0.056709	-0.087442	0.060889	0.004465	0.971488	-0.120126	0.047651	-0.422315	0.519913	-0.53282	-0.23013	-0.00144863	-1.80854	F
	4	1919	2009	1	0	0.024715	0.637637	0.629032	3.0474	0.042299	-1.22118	-1.7303	-0.179266	-0.215727	0.556966	-0.268295	0.819437	-1.06418	-1.41139	0.0424288	0.880228	F
0	2	1916	2000	0	0	-1.3255	-0.972071	-0.825312	-0.01714	0.30369	-1.2002	-0.490346	-0.195251	-0.227265	-1.92048	-1.66748	-0.070587	-0.431762	0.113979	-1.23147	-1.98868	F
0	2	1916	1999	1	0	1.21087	1.608	0.794125	1.72302	-1.28977	-0.822458	-1.04178	-0.208953	-0.237155	0.517489	-0.654952	1.15023	0.632189	0.644086	0.397307	0.844199	F
0	2	1924	1995		0	-0.623108	-0.226485	-0.080106	0.686205	0.04263	-1.05767	-0.541878	-1.52268	-0.156388	-0.476123	-0.4944	0.116333	-0.141565	0.761685	-0.488196	0.979999	F
0	4	1927	2007	0	0	-0.470619	0.249707	-0.145636	1.53517	0.595474	-1.42348	-1.29661	-0.757135	-0.85664	-0.884136	-0.908908	0.151434	-1.03879	-0.484812	-0.586215	0.920413	F
0	2	1920	2005	0	0	-0.093255	0.412415	-0.133444	-0.207084	0.331023	-1.10095	-1.26293	-0.951662	-0.185234	0.04194	-0.207678	0.310678	0.472463	0.148098	-0.199048	-0.493257	F
1	3	1920	2014	0	0	-1.08263	-0.536269	-1.83975	-2.41563	-1.97125	-1.38171	-1.4378	-1.00304	-1.33034	-0.597593	-1.31359	0.82166	-1.50097	-1.22534	-1.76931	0.869142	F
1	3	1909	2002	0	0	-2.09565	-2.10356	-2.52806	-0.548125	-1.14787	-0.948659	0.095499	-1.41566	0.070069	-0.875455	-1.95746	1.21405	-1.23143	-0.42467	-1.90753	-0.809199	F
	2	1909	1995	0	0	0.551049	1.18773	0.335421	-0.403208	2.32309	-1.09522	-0.606585	-1.11079	-0.153092	-0.927014	0.200278	-1.01811	0.721505	0.616202	0.234955	-0.439215	F
0	2	1914	1990	0	0	-0.20084	-0.34704	-0.253836	1.05927	1.49173	-0.407162	-0.410175	-1.44919	1.7441	0.493195	0.351021	0.183953	0.618179	-0.498163	0.265596	0.822028	F
	2	1923	2010	0	0	-0.004791	1.04561	0.495942	1.32698	-0.917936	-1.65873	-1.22666	-1.55123	-0.176992	-0.114238	-1.36111	1.29219	-0.163456	0.067199	-0.428487	-0.4794	F
0	2	1923	2008	1	0	0.245188	-0.195376	-0.317842	-0.928494	-1.53848	-0.034959	-0.231672	-1.29348	-0.284955	-1.28419	0.626275	-1.79206	-0.278165	-0.549943	-0.402639	0.763828	F
	4	1919	2010	0	0	-1.6934	-2.04351	-1.00412	-2.19118	0.76075	-0.288397	-0.048922	0.231481	0.229954	-1.7233	0.424744	-2.07454	0.012908	-0.75145	-1.01191	-1.96513	F
0	3	1906	1991	0	0	-1.57185	-0.834153	-1.91899	0.831147	-0.002558	-1.76244	-1.87803	-1.46974	-0.929989	-0.962151	0.183907	-1.01694	-1.5465	0.65338	-1.31739	-2.05243	F
0	1	1921	1986	0	0	0.560635	0.528681	0.477654	2.19357	0.009944	-0.397359	-0.263696	-0.953945	0.256327	0.038903	1.02767	-0.885121	-1.03353	-0.152293	0.32322	-0.496029	F
0	2	1923	1997	0	1	-0.594886	-0.679195	-1.74433	1.69491	0.077113	-0.557822	-0.83181	-0.269851	-0.280971	0.035739	0.151303	-0.032014	-0.273782	-0.065345	-0.371285	-0.655399	F
	2	1925	2012	0	1	-1.08186	-0.462529	-1.06669	-1.48233	0.568274	-1.41484	-1.13937	-0.883534	-0.135921	-2.15321	-1.41829	-0.585965	-0.334561	0.432213	-1.30855	-0.411515	F
1	1	1903	1998	1	0	-0.695019	-0.612075	-0.59418	-1.22679	-1.45806	-0.694437	-1.35966	-0.339053		-0.021482	0.195468	-0.137444	-0.710909	-0.100154	-0.825453	-0.758784	F
1	2	1917	2011	0	0	-2.14403	-0.587298	-1.95583	-2.5045	-1.48258	-2.92285	-2.95339	-2.69239	-1.36526	-2.2758	-1.18092	-0.949838	-1.74387	0.533467	-2.57476	-0.685345	F
	3	1911	1997		0	-1.87838	-0.515957	-1.54691	-1.01385	-0.962811	-2.55349	-2.77957	-2.13207	-0.368411	-1.95809	-1.92476	0.161458	-0.552076	-0.188619	-2.0185	-0.49966	F
0	2	1920	1995	1	0	0.512308	0.52877	0.205616	-1.48243	0.631164	-0.486384	-1.17861	-0.97747	0.91259	-0.619663	-0.163485	-0.341108	0.900504	0.457722	0.0344376	-0.581417	F
0	2	1912	1993		0	-1.09	-0.323641	-1.13748	-1.23219	0.20198	-1.61095	-0.938988	-3.15037	1.18282	-2.2437	-2.06239	0.021315	0.0926	0.060275	-1.40571	-0.49966	F
0	4	1914	1975		0	-0.907375	-0.239482	-0.444088	-1.42172	0.025081	-1.42167	-1.4074	-0.239747	-0.103951	-1.25081	-0.463322	-0.66769	0.353025	0.354097	-0.905115	-0.427603	F
	7	1924	2012	0	0	-1.26278	0.332232	-0.711285	-0.571106	-0.880089	-2.57944	-2.78859	-0.897543	-1.68897	-1.08458	-1.21862	0.273758	-0.972227	-0.470091	-1.53098	-0.484417	F
0	1	1923	1977		0	-0.627755	0.081839	0.157867	-0.552813	-1.33591	-1.40548	-1.67406	0.565762	-0.775357	-0.46327	-0.682866	0.313385	-0.943331	-1.84613	-0.926627	0.986067	F
0	2	1924	2005		0	1.64211	1.93908	-0.079869	0.672982	-0.946011	-0.692044	-0.501811	-0.834326	-1.34713	-0.700137	0.644246	-1.21442	-0.220364	0.120464	0.244294	-0.654859	F
	4	1926	2014	0	0	-0.849742	-0.303286	-0.225727	-1.1985	-0.661524	-1.2596	-1.23271	-0.433258	-0.983066	-1.3514	-2.1001	0.929828	-0.928592	0.375007	-1.28309	-0.415129	F
0	1	1917	1988		0	0.326626	-0.120657	-1.61505	-0.890382	0.51528	-0.05212	-0.79848	-2.54024	-0.294444	-0.459159	0.878516	-1.19579	-1.13875	-1.35271	-0.2996	-0.747699	F
0	2	1922	1993	0	0	0.016022	0.215923	0.234501	-1.25408	0.167697	-0.74955	-0.921052	0.877044	-0.179887	-0.248105	-1.3022	1.11727	-1.23192	-1.07125	-0.605557	-0.555086	F
0	7	1921	1984		0	-1.96919	-0.63438	-1.85881	-0.323241	0.031513	-2.53578	-2.25388	-1.24435	-0.315666	-2.14652	-2.50804	0.599701	-1.3556	0.81853	-2.11724	-0.410974	F
1	3	1913	2011	1	0	-1.12712	-0.923018	-1.58349	-0.590217	-0.386928	-0.943824	-0.737136	-1.34483	-1.053	-1.70893	-1.96408	0.448803	-1.86244	-1.77907	-1.56381	-0.532917	F
0	2	1904	1980	1	0	-0.193659	-0.2742	-0.549747	0.362065	-0.080879	-0.341951	-0.484339	-0.165529	1.05764	0.50438	-0.356833	0.853252	0.839725	0.272818	-0.0339004	-0.337532	F
0	1	1922	1996		0	-0.213646	0.269882	-1.07957	-0.774495	-0.200046	-1.06197	-0.866397	-0.866714	-0.558698	-0.186778	-0.486258	0.372133	-0.089018	0.964302	-0.61182	0.977753	F
0	3	1919	1995	0	0	-1.09211	-0.604025	-1.02115	-1.26356	-2.18409	-1.30945	-1.68988	-2.19829	-1.96744	-1.47495	-1.33166	0.017986	-2.53689	0.280426	-1.81375	-0.580031	F
0	3	1911	1983	1	0	-1.35718	-1.13166	-1.59771	-0.083836	0.601675	-0.957555	-0.807973	-0.183798	-1.17159	-1.80474	-1.2088	-0.453863	-0.463636	-0.702938	-1.1767	-0.359703	F
0	3	1926	1979		0	-0.589837	-1.06725	-0.329285	-0.580966	1.06857	0.041616	-0.109324	2.34048	-0.152576	-0.540707	0.128143	-0.560484	-0.128422	-0.871069	-0.238802	-0.50936	F
0	4	1925	2006	0	0	-1.7374	-1.22656	-1.81411	-0.599403	0.256833	-1.48745	-0.805785	-0.549596	-0.402201	-0.820815	-2.47362	1.78226	-0.587977	0.33609	-1.59221	-0.556474	F
1	2	1924		1	0	0.056066	0.551471	-0.089012	-0.85856	1.29067	-1.12908	-0.85907	-0.026534	-0.244056	-0.138041	-1.42996	1.33504	-0.44051	-1.27022	-0.430928	-0.663173	F
0	2	1923	2002	1	0	-1.49496	-0.45174	-0.968832	-2.18941	-1.94339	-2.12318	-1.91279	-1.49783	-0.941835	-1.62679	-1.49549	0.045765	-0.905319	0.580666	-1.96304	-0.718602	F
	2	1906	1996	0	0	-1.17958	-0.27342	-1.12173	-1.51674	1.18492	-1.86065	-2.10167	0.170276	-1.35702	-1.28956	-0.476412	-0.672411	-0.445764	-0.818753	-1.16521	-0.671488	F
0	5	1910	1995	0	0	-1.00611	0.234973	-1.61142	-1.18073	-0.59334	-2.07701	-2.59033	2.04619	-0.957402	-1.5328	-1.42998	0.054937	0.602942	1.19918	-1.33559	-0.372175	F
0	5	1921	2004	0	0	0.257197	2.26322	-0.170795	-0.959521	-0.027628	-2.4369	-3.37599	-1.20667	-1.17489	-0.382797	0.986649	-1.27248	0.822212	0.620261	-0.233365	1.05951	F
	8	1916	2005		0	-0.988309	-0.662657	-1.24975	0.623406	-0.882222	-1.17515	-0.439952	-0.332958	-1.42625	-0.845901	-0.889278	0.178454	-1.37888	0.853582	-1.18185	-0.787887	F
0	1	1908	1988		0	-0.790339	0.629257	-0.440533	-0.620215	-0.199162	-2.28845	-1.71842	-1.00145	-2.42878	-2.65077	-1.71176	-0.781919	-2.34126	-0.111056	-1.68864	0.81424	F
0	1	1907	1992		0	-0.913509	-1.01371	-1.29445	0.89606	0.81235	-0.55931	-0.536733	1.61988	-1.33972	-1.82888	-0.373195	-1.33747	-1.50183	0.489291	-0.874233	-0.642388	F
0	3	1922	2005	1	0	0.087627	0.419908	-0.865711	0.10222	1.45432	-0.83112	-0.46254	-0.859863	-0.110544	-0.46327	-0.476428	0.108454	0.131128	-0.905001	-0.173054	-0.438689	F
	3	1926	2015	0	0	-0.892538	-0.481458	-1.01602	0.004172	-1.37524	-0.899644	-1.17022	0.687678	-2.37893	-0.960912	-1.15267	0.306139	-2.02272	-0.210252	-1.25613	0.14379	F
0	3	1902	1985		1	-1.77529	-0.445002	-2.02099	-0.978762	-1.11317	-2.72346	-2.11598	-2.07546	0.15156	-1.6628	-1.5694	0.113724	-0.475288	1.79854	-2.07082	-1.39965	F
0	2	1908	1993	0	0	-1.99218	-1.36665	-1.9446	-0.068755	-0.196287	-1.68691	-1.20392	-0.872988	0.996874	-1.68214	-0.829855	-0.719174	-0.074837	0.456668	-1.54608	-0.514422	F
	6	1915	2002	0	0	-0.379133	0.296292	-0.465882	1.70884	0.487	-1.56877	-2.03724	-0.280582	0.467863	-0.763357	-0.821626	0.197839	1.10279	1.01278	-0.299915	-1.03129	F
0	2	1912	1991		0	-1.58914	-0.375854	-1.76326	0.214954	1.41626	-2.22604	-2.21447	-1.95908	-1.78591	-2.35826	-1.7359	-0.462915	-1.25999	-1.22772	-1.6175	-0.349522	F
	2	1921	2009	0	0	-0.390141	1.07591	-0.774279	-1.68766	-1.08329	-2.26744	-2.70902	-0.459412	-2.24826	-1.08661	-0.836607	-0.104848	-1.51597	-0.993954	-1.38604	-0.752745	F
0	1	1922	2001	0	0	1.62278	1.26951	1.30748	1.30668	0.686561	0.189212	-0.956358	-0.12613	1.09495	0.783371	-0.703711	1.41382	-0.400419	-0.685322	0.851536	-0.349522	F
	3	1908	1994	0	0	1.28897	2.54358	1.11917	-0.216528	1.21651	-1.45729	-1.47831	-0.317864	1.32505	0.114554	0.346362	-0.17185	0.89783	-0.665987	0.599925	-0.334268	F
0	2	1908	1993	0	0	-2.02807	-1.76369	-1.87587	-0.553125	-0.513443	-1.24591	-0.807159	-1.38257	-0.406674	-1.24614	-0.700548	-0.405047	-0.368395	0.16656	-1.53336	-0.637738	F
0	2	1908	1992		0	0.885502	0.716446	0.086452	-0.219922	2.26285	-0.082887	-0.111488	-1.54668	1.76331	0.391046	1.02466	-0.569702	0.892576	0.462657	0.785938	-0.342582	F
0	4	1905	1961	0	0	-1.29188	-0.162664	-0.667092	2.89438	0.309082	-2.04762	-1.77256			0.110003	-2.98443	3.03079	-0.099773	0.758348	-0.908254		F
1	5	1919	2015	0	0	-2.9515	-1.765	-1.80751	-2.05878	-1.04025	-2.79165	-2.19351	-1.53522	-2.80758	-2.60587	-2.20959	-0.190493	-2.47835	-0.92855	-2.99072	-0.575374	F
1	3	1923	2015		0	1.81398	1.02398	0.012074	1.42689	-0.305885	0.526548	0.023687	1.90988	0.947332	-0.400945	-0.65148	0.343342	-0.127674	-1.28034	0.570152	-0.596159	F
0	1	1913	1982	0	0	-1.02641	-1.47191	-1.10243	-2.38297	-0.448272	-0.192623	-0.134771	-1.16288	-0.985387	-2.35201	-0.969308	-1.24034	-0.727332	-1.62661	-1.32718	-0.864987	F
0	7	1908	1989	0	0	-1.97858	-2.22966	-1.2594	1.48338	-0.453842	-0.431757	-0.16499	-0.413015	-0.738142	-1.03969	-0.753071	-0.161724	-1.32421	0.656053	-1.17319	-0.449274	F
0	1	1919	2003	0	0	-0.705691	1.05865	-0.700112	-1.59292	-0.396309	-2.55322	-2.70462	-1.47242	0.118606	-1.09435	-0.536799	-0.432772	0.793188	1.20239	-1.04351	-0.49916	F
0	3	1915	1991	0	0	-0.219518	0.403782	-0.239884	-0.554259	-1.0776	-1.29209	-1.27464	-0.162122	-1.07265	-1.41907	-1.18395	-0.078716	-0.799495	-1.22271	-0.966508	-0.639116	F
0	2	1910	1990	0	0	0.076383	0.302568	-0.196197	-0.467442	1.32633	-0.683207	-0.107965	0.023993	-0.49511	0.142204	-0.022351	0.214647	-0.012089	-0.560939	-0.0380852	-0.413246	F
0	4	1915	1991	0	0	-2.52031	-1.32313	-2.2845	-0.700593	-1.08154	-2.5983	-2.00686	-2.2471	-1.84699	-1.89801	-2.06215	0.364996	-0.895299	1.3443	-2.39288	-0.45066	F
0	1	1925	2007	1	0	-1.39274	-1.24383	-1.94365	-0.506549	-0.05626	-0.905631	-0.597436	-0.058217	0.996781	-0.538325	-1.03487	0.594662	-1.36449	0.122107	-1.31656	-0.513017	F
0	2	1912	1993	0	0	-0.809129	0.133161	0.045601	-0.963376	-1.2284	-1.74915	-1.36898	-0.916249	0.079047	-1.45283	-0.615437	-0.70456	-0.10841	1.57867	-1.08997	-0.565674	F
0	5	1923	1980	0	0	-2.16621	-1.24987	-1.60584	-1.4048	-2.42358	-2.13225	-1.61364	-1.53751	-1.4796	-1.7521	-1.52474	-0.055295	-0.331183	0.502645	-2.16915	-0.578145	F
	4	1908	1997	0	0	-0.228289	-0.498922	-0.546194	0.427712	0.323239	-0.103118	0.45519	0.475846	0.423449	-0.027062	-0.715394	0.735164	-1.91197	-1.01244	-0.474563	-0.359203	F
0	3	1926	2010		0	0.410934	0.634359	0.140085	0.598053	0.660589	-0.659673	-0.310021	0.376508	0.794957	0.640528	0.174261	0.469351	1.45012	0.393204	0.442128	0.944996	F
1	4	1912	2007	0	1	0.360951	1.82605	-0.654413	0.763639	-1.44825	-2.00762	-2.40726	-2.32516	-1.21314	-1.14249	-1.10535	0.106261	-1.11571	0.544266	-0.847508	-0.716533	F
0	1	1900	1974	0	1	-2.30565	-0.59774	-1.51137	-2.08616	-2.35755	-3.13887	-2.57948	-1.53907	-1.23374	-3.35104	-1.62799	-1.65142	-2.42695	-0.837708	-2.96229	-0.751176	F
	3	1913	1999	0	0	-0.410487	-0.017749	-0.6875	-0.863618	0.104657	-0.906182	-2.13353	1.41897	-1.00968	-1.33868	-0.356656	-0.879352	-0.040003	0.170536	-0.641966	-0.374261	F
0	1	1910	1964	1	0	-1.17121	-1.05512	-1.30317	-0.864128	-0.394942	-0.731113	-0.620423	-1.0261	-1.89693	-0.654747	0.123392	-0.685394	-1.76001	-1.11239	-1.13093	-0.375647	F
0	2	1906	1986	1	0	-0.618722	-0.079898	-0.192221	-0.466543	-0.167628	-1.168	-1.58235	-0.299378	-1.07397	-1.39999	-0.278006	-1.01379	0.106588	0.161754	-0.682796	-0.482346	F
	2	1922	2012	1	0	-0.346037	0.146537	-0.326328	-1.38253	1.11651	-1.10768	-0.78786	-0.807179	0.183132	-0.619676	-0.146926	-0.363432	2.39334	1.18344	-0.128528	-2.02904	F
	3	1908	1999	0	1	-1.52932	-1.57217	-1.18885	-1.18093	-1.15326	-0.684412	-0.266028	-0.433603	-0.94957	-1.63344	0.701387	-2.25913	-1.0715	0.529002	-1.3033	-0.643055	F
0	3	1908	1969	0	1	-1.27476	-0.523387	-0.53965	-0.296749	-0.014404	-1.63301	-1.72729	-0.20368	-0.044197	-0.284747	-1.3253	1.10184	-0.406685	0.77982	-1.06932	-2.03594	F
0	3	1906	1989		1	0.130157	0.327974	0.03132	0.409848	-0.239343	-0.617878	-0.121991	0.324674	-0.843255	-0.066678	-0.257084	0.250731	-0.74365	-0.065296	-0.230183	-0.464299	F
0	3	1910	1993	0	1	-0.638457	-0.268411	-1.33572	-1.8183	-0.736207	-1.01918	-0.775971	-1.00132	-0.918367	-0.033503	-1.98888	1.95846	-0.393697	-0.261272	-1.15089	-0.590396	F
0	4	1917	2001	0	0	1.58149	2.25038	1.3374	-0.874042	-0.416634	-0.827779	-0.381941	-0.635271	0.085308	0.182135	0.652245	-0.407269	-0.483954	-0.757189	0.383302	-0.39363	F
0	2	1910	1988	0	0	0.88917	1.50351	-0.1271	0.359489	-0.474149	-1.01104	-1.86442	-1.01591	-0.264039	0.346631	-0.633877	0.978293	-1.26435	0.557246	-0.168916	-0.608415	F
0	1	1917	1989	1	0	0.450076	0.679457	0.058821	0.419159	0.244109	-0.58793	-1.00721	-0.265629	-0.385097	-0.439177	-0.640443	0.286848	-0.727742	-0.566967	-0.131336	-0.439359	F
1	5	1915	2007	0	0	-0.220895	0.117143	-0.289145	0.591168	-0.279932	-0.890998	-0.756369	-0.37296	-0.240963	0.217784	-1.55138	1.74456	-0.165377	-0.127268	-0.447983	-0.569615	F
	2	1921	2008		1	-2.10989	-0.941105	-1.51301	-0.896887	-1.45447	-2.54091	-2.09083	0.188364	-1.45727	-1.76049	-1.58744	0.024004	-2.23506	0.768039	-2.36852	-1.12389	F
	3	1911	1997	0	0	0.146525	1.28611	-0.039943	0.804893	-0.488499	-2.02785	-2.51058	-0.749721	0.669652	-2.49569	-1.42034	-0.875918	0.893599	1.15242	-0.682756	0.151208	F
	2	1911	1999		1	1.44832	2.72876	1.54539	1.02016	-0.878671	-1.42617	-1.99093	0.563782	0.060827	0.432991	-0.359668	0.789847	-0.733425	0.604304	0.320004	-0.367877	F
0	2	1914	1998		0	2.77655	2.27383	1.18212	1.40197	2.02203	0.360059	0.110747	2.48151	2.19104	0.960513	0.846171	0.116931	1.53917	-0.802863	1.8288	0.912767	F
	2	1914	2004	0	1	-0.2377	-0.511738	-0.753721	2.09529	0.960479	-0.093194	-0.423545	1.13937	0.035278	-0.984973	-0.27283	-0.60453	0.313889	0.440483	0.0334642	-0.410834	F
0	4	1912	1994	0	0	-0.8823	-0.577244	-0.873645	0.959512	-0.004935	-0.975268	-1.03837	-0.37722	-0.695537	-0.81802	-1.22677	0.527744	-1.26086	-1.15762	-0.910195	-0.518884	F
0	1	1906	1971	1	0	0.025326	-0.269896	-0.390079	2.29759	-0.885951	-0.054668	0.283018	1.51231	-0.654374	0.397476	0.572555	-0.127764	-1.21677	-0.697842	-0.00968219	-1.87716	F
	2	1916	2003	1	1	-0.176195	-1.04682	-1.74834	1.23205	2.07148	0.718835	-0.67848	0.346419	0.050937	-0.384918	0.996921	-1.28901	2.04966	-0.124337	0.623739	-1.80926	F
0	12	1914	1996	0	1	-0.498934	0.111988	-0.931005	0.794829	-0.693571	-1.19735	-0.866165	-0.571196	-0.836304	-1.52885	-0.243341	-1.19229	-0.744808	0.426372	-0.818951	-0.385892	F
0	6	1919	1991		1	-0.76346	-0.226435	-0.552053	0.784159	-1.6259	-1.18632	-1.0319	-0.899523	-0.187974	-0.702407	-0.620169	0.021458	-0.332537	1.68062	-0.848101	-1.83836	F
0	3	1907	1982	0	1	-0.213159	-0.247518	-1.24697	0.128035	0.625487	-0.705017	-0.73807	0.005434	-0.120577	-0.823579	-0.679106	9.1e-05	0.557521	0.303038	-0.424961	-1.04549	F
	6	1911	2002		1	1.5319	1.51708	0.988139	1.18743	-0.418739	-0.232038	-0.648949	2.28597	-0.019115	0.228588	0.169542	0.108137	-0.818362	-1.04323	0.528779	-0.502291	F
0	5	1916	1982	0	1	0.640927	0.914475	-0.043569	1.05483	-0.424792	-0.862894	-0.142333	-0.674475	-0.688141	-0.073205	0.271149	-0.238404	-1.48807	0.057335	-0.17197	-0.881975	F
0	2	1921	1986	1	1	-1.06946	-0.769774	-0.896676	0.014888	0.441173	-1.08997	-0.766115	-1.76894	-1.92581	-1.50257	-0.990503	-0.358096	-2.03511	-1.37174	-1.22742	-0.726769	F
0	1	1905	1984		0	0.065657	0.556574	-0.781873	-0.668042	0.140814	-1.14357	-1.19213	-1.02166	-1.97443	-0.849584	-1.08716	0.367185	-1.65699	-0.440357	-0.852481	-0.808526	F
1	1	1922	2014	0	0	-0.902066	-0.385635	-1.64798	-0.682508	-0.413432	-1.37168	-1.32553	-1.05706	-0.670353	-2.61027	-1.27557	-1.19534	-1.89903	0.659564	-1.6348	-0.851483	F
1	2	1911	2012		0	0.019622	0.251124	-0.043693	-0.782306	0.729222	-0.71262	-1.02886	0.038855	0.197337	0.220866	-0.182954	0.439334	0.250398	-0.047065	-0.0992618	-0.509198	F
0	1	1917	2002		0	0.40132	0.547055	-0.774166	-0.315447	0.55554	-0.513401	-0.627445	0.716062	0.023533	-0.547877	-0.225558	-0.226681	0.730969	0.210659	-0.030807	-0.428827	F
0	4	1906	1970	0	0	-2.58059	-1.69292	-1.96284	-1.39333	0.249467	-2.20811	-2.10812	-1.69818	-0.841456	-2.10778	-2.66021	0.799391	-2.03986	-0.947972	-2.47243	-0.392799	F
0	3	1917	1976	0	0	0.924	0.457081	0.275319	-1.61649	-0.280132	0.26586	-0.325812	0.124491	-0.184061	0.334744	1.31617	-0.900092	-0.543496	-0.453728	0.270042	-0.40527	F
	2	1912	1998	0	0	-0.710571	0.276854	-0.525172	-0.589148	0.779997	-1.74847	-2.20858	0.18809	-0.06369	-0.878755	-0.604177	-0.15387	0.423254	0.269316	-0.693175	-0.574312	F
	3	1917	2003		0	-1.06703	-0.974921	-0.427132	-2.5888	0.729624	-0.804132	-0.552004	-0.70648	-0.342985	0.442974	-0.030733	0.494496	-0.927392	-1.16232	-0.840432	-2.09607	F
0	1	1910	1980		0	0.505719	0.844291	-0.215304	0.319392	0.535383	-0.735751	-1.23374	-0.547768	-0.671637	0.654028	-0.147072	0.77946	1.12835	0.49377	0.308912	-0.478699	F
0	3	1901	1972	0	0	-1.61036	-0.547937	-1.47614	0.557348	-0.637394	-2.26327	-2.71597	-0.420283	-1.4635	-2.04742	-2.08159	0.253879	-1.17577	-0.931748	-1.82037	-3.91717	F
	2	1908	1997	0	0	-0.352188	-0.44575	-1.02099	-0.084333	-1.4534	-0.637746	-0.347207	-0.386029	-2.10359	-0.459613	-1.13788	0.772935	-0.719718	-0.027735	-0.89406	-3.8756	F
0	4	1913	1996	0	1	-0.260103	0.082871	-1.63405	-1.11427	-0.395321	-1.04715	-0.940865	-1.45372	-1.99222	-0.597341	-1.94887	1.44094	-2.32049	-0.528698	-1.32874	-0.839018	F
0	1	1907	1990	0	0	-1.7096	-0.703842	-2.18694	-2.49062	-0.486026	-2.02279	-2.42743	-0.693959	-1.7379	-1.84183	-1.44272	-0.243728	-1.19079	-1.0237	-2.05987	-0.410827	F
0	3	1920	1998	1	0	0.531434	0.783491	-0.524327	0.942043	-0.856575	-0.686744	-1.11269	-0.217711	-0.062315	0.149589	0.08427	0.122635	-0.004769	0.161508	-0.0192287	-0.574341	F
0	2	1913	1985	0	0	-1.95205	-0.752464	-1.75414	-1.02357	-1.26665	-2.38202	-2.442	-2.45912	0.601674	-1.73691	-1.08718	-0.503225	-1.29499	-1.1458	-2.0652	-0.575727	F
0	4	1921	1978	0	0	0.173071	0.620114	0.692792	1.6627	-0.391675	-0.873886	-0.854757	-0.276361	-0.400857	-0.685748	0.292333	-0.882087	-0.538237	-0.12408	-0.0273319	-0.398356	F
0	4	1919	2000		0	-1.11518	-0.271514	-0.710451	0.651423	-1.90915	-1.77315	-1.14288	-0.184181	-1.07153	-0.819216	-1.32965	0.634871	-1.85437	-1.52617	-1.48809	-0.780811	F
0	2	1909	1993		0	0.257347	0.76863	-0.151386	-1.10103	-0.826877	-1.12603	-1.29478	-1.41718	0.028386	-0.261762	-1.20693	1.00857	0.285783	1.7638	-0.520283	-0.793269	F
0	4	1913	1995	0	0	-1.22859	-0.46964	-0.912845	-1.01743	-0.837077	-1.62149	-1.49104	-1.22079	-0.051465	-0.571808	-0.787517	0.316459	-1.28274	1.09651	-1.36845	-0.554927	F
0	1	1906	1989	0	0	-1.12694	-0.117981	-1.01842	-0.364252	-0.348508	-2.13938	-1.68437	-2.77879	0.223662	-1.57417	-1.14808	-0.234464	0.881777	2.43956	-1.20699	-1.20897	F
0	4	1906	1990		0	-0.005487	-0.485746	-0.758846	-0.566977	-0.726049	-0.209369	-0.076672	0.724547	-0.411481	0.479713	0.218338	0.316821	-1.23562	-0.280681	-0.463292	-1.15908	F
0	2	1913	1964	0	0	1.00328	0.444128	-0.066975	2.04713	-0.021923	0.307461	0.092874	0.631949	0.184287	0.597848	-0.895813	1.43689	1.74063	1.63054	0.752599	-0.52997	F
0	2	1921	2003		0	-1.67471	-1.38524	-1.84033	0.256008	-1.65681	-1.18022	-1.1642	-2.9319	-0.110667	-2.05059	-1.17925	-0.722523	-1.56068	0.218502	-1.77164	-0.653298	F
	1	1909	1998	0	1	-1.19711	-0.40157	-1.10846	-0.491442	-0.762028	-1.79235	-1.24952	-1.92917	-0.933924	-0.684235	-0.59784	0.042338	0.204774	1.21832	-1.15289	-0.917947	F
0	3	1916	1987		0	-1.18933	-0.849977	-1.67524	-0.411655	-0.198797	-1.14968	-1.15133	-1.33231	-0.132095	-0.947659	-0.052031	-0.767109	0.995251	-0.275072	-0.854429	-2.11408	F
	1	1909	1998	0	0	-1.32093	-1.38765	-1.3711	-0.842945	-1.14334	-0.930756	-1.13468	-0.853193	-2.73737	-0.864672	-0.481296	-0.210292	-2.42683	-2.25582	-1.56324	-1.34338	F
0	3	1909	1990	0	0	-0.19396	-0.205874	-0.936778	1.46535	-0.465661	-0.679301	-0.485405	0.083207	-0.951253	0.710477	-0.152008	0.842136	0.186537	-0.149496	-0.173763	0.476307	F
0	1	1906	1984	0	0	-1.20001	-0.829494	0.239705	-1.1938	-2.00858	-1.09862	-0.705701	-0.921088	-1.09035	-1.01407	0.039647	-0.95026	-0.779702	0.435608	-1.15085	-0.437123	F
0	3	1921	2003	1	0	0.657729	0.221201	-0.414065	-1.86242	0.793277	0.169007	0.099317	-1.15444	0.217847	0.37447	-0.002948	0.401312	-0.802469	-2.05973	-0.0219123	0.951605	F
	1	1924	2015	0	0	-0.024426	0.454424	-0.061526	-0.282332	-0.14016	-0.922032	-0.590303	0.789266	-0.145419	-0.335057	-1.70197	1.43454	-0.287748	1.07966	-0.523833	-0.338737	F
1	3	1904	1996	0	0	-0.574266	-0.044865	-0.12858	-0.742781	-1.58457	-1.1275	-1.789	-2.11222	-0.846494	-0.116263	-0.879493	0.814194	-0.326276	-0.638836	-0.821112	-0.399708	F
1	2	1917	2012	0	0	-0.066439	0.366396	0.148268	1.8319	-0.364023	-0.962427	-0.247667	-1.80424	-1.58301	-0.819567	-0.05865	-0.649575	-1.04713	-0.381722	-0.322204	-1.94502	F
1	3	1920	2012	0	0	-0.797423	-0.315146	-1.96848	1.08853	-0.396524	-1.27549	-1.01702	-0.17682	-1.50975	-1.66408	0.265769	-1.81737	-0.345181	0.577429	-0.914931	-0.769693	F
0	2	1913	1987		0	2.32382	1.48923	1.66357	0.986506	2.55738	0.732332	0.637827	1.92331	2.45037	2.11845	3.12638	-0.942521	2.22353	0.172489	2.34552	-0.445437	F
0	3	1917	1991	0	0	-1.30873	-0.120412	-1.64236	-1.61856	-1.6369	-2.31037	-2.12423	-0.799945	0.772133	-1.95105	-1.69537	-0.054135	-0.295785	0.421588	-1.91267	-1.03159	F
0	7	1915	1976	0	0	0.039293	0.806078	-0.480101	1.46116	-0.3483	-1.22652	-1.41353	0.171433	0.514449	-0.344167	-0.129113	-0.134928	-0.507893	-1.09311	-0.286769	-0.347052	F
	1	1908	1999		0	-0.507029	-0.4644	-0.921028	-1.0218	-1.45521	-0.599789	-0.193388	0.198113	-0.278107	0.220173	-0.245424	0.500273	-0.428726	-0.606851	-0.754305	-0.561836	F
0	4	1909	1982	0	0	-1.22904	-1.56481	-1.524	0.226084	0.844408	-0.280103	0.340824	-1.37252	-0.825982	-0.772349	-1.69211	1.03637	-1.3995	0.203452	-1.04374	-0.737821	F
0	2	1912	1981	0	0	-0.504554	0.36461	-0.128425	-1.68649	0.262785	-1.57107	-1.24093	-1.0439	-0.735899	0.879736	-0.204596	1.02396	-0.444346	-0.280861	-0.614966	-0.585382	F
0	3	1909	1990	0	0	0.420304	0.716998	0.268307	0.125209	0.010306	-0.670063	-0.704713	0.118276	-1.29687	-0.528326	-1.2368	0.80032	-0.334015	0.189023	-0.214581	-0.410782	F
0	2	1906	1990	0	0	-0.613836	-0.478492	-1.48321	0.928488	-1.32883	-1.06586	-0.636543	-0.580515	-0.471622	-1.34333	-0.312682	-0.840095	-0.655016	1.40943	-1.00704	-1.25884	F
0	2	1915	1992	0	1	-0.885539	-0.825056	-0.740612	0.650406	-1.02455	-0.77545	-0.411696	-0.992223	0.927209	-1.09296	0.059171	-1.0151	0.728398	1.4779	-0.617183	-0.769678	F
0	2	1907	1981	1	1	-0.57487	-0.438589	-0.947935	-0.307672	0.091133	-0.657032	-0.671182	-0.687485	-0.404088	-1.54438	-0.053932	-1.40607	-0.112412	-0.013256	-0.65263	-0.399692	F
	5	1919	2009	1	1	0.187217	0.390964	-0.973842	0.774998	0.657912	-0.611572	-0.996114	-0.299575	0.246714	-0.998985	0.26228	-1.1637	0.73227	-0.278744	-0.00255026	-0.423249	F
0	2	1908	1975	0	1	-1.48834	-1.49264	-1.86128	0.751434	-0.134163	-0.686156	0.855986	-0.350957	-2.89283	-1.35292	-1.18769	-0.020895	-2.31562	-1.54265	-1.44997	-0.485606	F
0	3	1917	1992	0	1	0.807082	0.931343	0.627307	2.07245	0.747433	-0.44517	-0.235098	0.894986	0.226935	-0.121497	-0.396351	0.338438	0.496362	0.415651	0.532889	-0.456506	F
1	4	1906	1998	0	1	-0.439581	0.685808	-0.035606	-0.345955	-0.204028	-1.7942	-1.9075	-0.974499	-0.242647	0.344001	-1.20571	1.52182	0.898126	3.04197	-0.499458	-0.500849	F
0	3	1901	1986		0	0.766655	0.157661	1.07388	-0.662579	0.29727	0.910906	-0.129742	0.576611		1.93861	0.259171	1.45276	0.187846	-1.75345	0.844577	0.410242	F
0	3	1927	2009	0	1			1.12735	0.057178	0.736593	0.780221	0.329559	3.20695	-0.166341	0.726579	1.40628	-0.687646	1.02074	-0.723389		0.369336	F
0	6	1926	2011	0	1			-0.654644	0.862518	0.932232	0.774067	1.34742	1.36902	-0.022939	0.248208	0.59034	-0.347236	-0.116249	-1.41478		-0.814307	F
0	7	1911	1978	0	1			0.822489	1.76276	-0.97226	-0.341427	-0.245931	1.80932	-0.442362	1.49176	0.500199	0.86611	-0.520786	1.25622		0.650637	F
	1	1914	2001	0	1			0.26443	0.471174	-0.596951	0.040208	0.059101	0.322838	-0.633221	-0.74544	-0.223866	-0.467594	-0.293711	0.106928		-1.09561	F
0	3	1919	1991		1			0.776841	-3.06859	1.14932	0.271687	0.390881	-2.29802	0.641049	0.132449	0.795139	-0.668328	1.60201	0.312271		-2.24045	F
0	5	1919	2002	0	1			0.311531	-2.12464	-0.273472	-0.026458	0.099169	0.765303	-0.164693	-0.127193	0.170929	-0.269516	0.377816	0.004692		-1.05265	F
0	2	1910	1983	0	1			-0.318758	0.427053	0.164513	0.340159	0.057759	-0.087981	0.24231	0.447935	0.92805	-0.479471	0.115489	0.18942		-1.04349	F
0	1	1920	1972	0	1			1.3845	-0.410313	0.008348	0.278883	0.97558	-0.038883	-0.16546	-0.343584	-0.377752	0.084768	0.368034	0.867345		0.440855	F
0	2	1916	1986	0	0	-0.670685	-0.875131	-0.283368	-1.02404	-0.881958	0.053084	0.325141	0.982793	0.066708	0.634998	-1.18424	1.77391	-1.33111	-0.627565	-0.680779	0.390141	F
	1	1909	1997	0	1	-1.09975	-0.511836	-0.461599	-1.55169	-0.931819	-1.14217	-0.874987	-0.983619	-0.694415	0.571604	0.000359	0.553556	-1.43341	-2.0061	-1.01147	0.22801	F
0	3	1919	1976	0	1	1.12859	0.469946	0.93379	0.501008	0.4469	0.939893	0.665322	0.771899	0.505043	1.87972	0.316934	1.35777	0.813005	-1.4507	1.15112	0.37902	F
	3	1912	2002	0	1	1.52997	0.765774	0.804765	0.443052	0.571072	1.24486	1.99903	0.16735	0.878291	0.731087	1.3065	-0.605142	-0.100336	-2.54503	1.16007	3.4835	F
0	3	1919	1996	0	1	0.13687	0.04356	0.159123	-0.34855	0.052907	0.104329	0.26027	-1.02794	0.972152	0.495739	1.53425	-1.04026	0.193723	-0.956162	0.351687	0.419205	F
0	1	1912	1986		1	-0.674523	-0.805204	0.57465	0.52813	1.48858	-0.036313	0.125668	0.402257	-0.132573	1.75847	-0.11069	1.66029	1.27168	-1.20408	0.488081	1.8495	F
0	3	1917	1991		0	0.305061	-0.052204	0.396788	1.09884	0.69956	0.554224	0.509154	0.372026	-0.450626	0.446988	0.275929	0.157558	-0.099607	0.04672	0.553176	0.635378	F
0	3	1916	1998		0	-0.046503	-0.413871	-0.365688	0.478871	1.85847	0.512458	0.067882	-0.807691	-0.420132	0.446047	-0.489204	0.927672	1.65193	-0.038729	0.588986	-2.16286	F
0	6	1921	2003		0	0.009908	0.403502	-0.349942	-0.726641	0.908814	-0.4736	-0.558937	0.069027	-0.079118	0.029286	0.20221	-0.157711	0.898671	1.16568	0.106153	0.514821	F
0	3	1920	1980	0	0	1.1097	0.83824	0.17161	0.206362	1.23927	0.410603	-0.602344	0.04978	-0.240056	0.018777	1.74062	-1.7037	1.3723	-0.276141	1.06099	-1.18014	F
0	3	1921	1999	0	0	0.264235	-1.12275	-0.239852	2.27675	-0.596644	1.88285	1.24767	1.83093	-0.130444	-0.064882	-0.105855	0.070334	-1.30483	-2.87087	0.413567	-0.995844	F
	4	1922	2010		0	0.997242	0.991417	2.90911	-1.72051	1.13812	0.125295	-0.560784	0.310532	1.57399	-2.47573	1.27204	-4.09967	0.341626	0.016381	0.608579	1.73865	F
0	4	1914	1993	0	0	-0.791953	-1.47984	-0.507049	-1.46877	0.302992	0.710356	1.54396	-0.863476	-0.607443	0.215588	0.721536	-0.496558	-0.481164	0.494597	-0.233775	-2.47741	F
0	4	1920	1998	0	1	0.32915	0.150388	0.115241	-1.78737	0.978621	0.308328	0.490243	-1.51915	-0.492865	0.370939	0.744271	-0.382573	-1.43406	-0.806414	0.056603	0.566114	F
0	3	1921	2000	0	0	0.615017	0.539766	0.884985	0.584919	-0.485633	0.225266	0.168791	-0.334359	-0.519811	1.17909	-0.340474	1.4097	-0.388356	-1.53098	0.42735	0.521783	F
0	3	1913	1997	1	0	2.14458	1.14594	1.36299	2.15357	1.40726	1.55166	1.229	0.938987	2.84134	3.13239	1.45356	1.31392	2.01486	0.420884	2.36927	0.58414	F
1	1	1910	2004	0	0	0.018047	0.186185	1.01604	-1.73877	-0.145091	-0.162374	-0.79138	-0.439824	-0.227329	0.167256	-0.199581	0.379358	-0.527943	-1.07444	-0.119901	0.640954	F
1	3	1912	2007	0	0	3.37839	2.45543	1.98867	0.940994	0.137824	1.79769	0.93792	0.865039	0.206738	2.5101	2.71998	-0.357882	0.778324	-1.66484	2.51601	-0.473977	F
	3	1922	2008	0	0	-0.873907	-0.557177	-0.339754	-1.70883	-0.402725	-0.700416	-0.5383	-0.8924	-0.628598	-0.449353	-1.93298	1.59567	-0.933724	-1.90717	-1.06538	0.338869	F
	3	1917	2007	0	1	0.029997	-0.186366	0.711325	2.01761	0.221368	0.213161	-0.281894	0.553904	-2.38648	-0.707611	-0.664838	0.031922	-0.702924	-0.361358	0.146817	0.36381	F
0	3	1926	2008	0	0	3.51625	3.33177	2.15222	-0.482151	1.21906	0.812974	0.644757	0.71401	0.831794	0.931617	1.62755	-0.725218	0.494863	-1.30647	2.00415	1.98115	F
0	2	1915	1964	1	0	4.28068	3.88524	4.15383	1.02414	0.046481	0.803693	0.583511	1.59419	2.57926	1.33578	2.99695	-1.61029	2.16619	0.955713	2.91727	1.56824	F
0	1	1916	1997	0	0	2.13095	2.8883	1.94158	-0.049077	0.239627	-0.508112	-0.105014	-0.820048	-0.501771	0.061482	0.768741	-0.678511	0.254928	0.214693	1.00626	0.179513	F
0	6	1917	1988		1	0.951935	2.10714	1.30987	1.24939	0.41621	-0.994898	-1.82169	-0.322561	0.596796	0.623109	1.74036	-1.13169	1.55487	1.0355	1.05448	0.535633	F
0	3	1911	1978	0	0	-0.917588	-0.800763	-0.328748	0.377001	-1.47721	-0.406443	-0.610816	0.492081	-0.511018	0.221876	0.018655	0.210447	-0.593606	-0.892586	-0.559359	0.534226	F
	6	1907	1995	0	0	0.121561	-0.155749	0.49274	-0.27753	-1.02905	0.376726	0.509671	0.289943	0.819569	1.76708	0.709894	0.899316	0.911507	0.606182	0.482955	-0.887745	F
	3	1920	2006		1	1.31363	1.03804	0.825083	-1.63004	0.083986	0.558314	0.397568	0.232851	-1.21587	0.376002	0.83302	-0.460741	-1.71053	-1.41841	0.380658	1.89108	F
0	4	1915	1980	1	1	0.27464	0.623172	0.80832	-0.329292	0.257301	-0.373001	-0.408849	0.220291	-2.11135	0.930506	-0.767686	1.61467	-0.21592	2.02797	0.139873	0.451076	F
0	2	1906	1988	0	1	-0.262521	0.107059	-0.751176	-0.615545	0.379171	-0.584202	-0.842693	-0.485462	-0.628527	0.119033	-0.146728	0.286813	-0.073707	-0.098951	-0.279948	0.336063	F
0	3	1926	2010	0	1	0.332852	0.648319	0.165218	-0.126904	-0.738462	-0.330856	0.125668	0.198597	-0.575782	0.730295	0.233372	0.46296	0.62701	-0.203011	0.201575	-1.00001	F
	5	1905	1991	0	0	-1.40231	-1.31464	-0.896021	-0.469727	-0.439844	-0.594499	-0.593221	0.424243	-0.263727	-0.025227	-0.577642	0.59031	-1.2315	-0.273092	-0.996649	-1.22033	F
0	3	1920	1968	1	0	-0.633462	-1.12137	-0.674032	1.28851	-0.686613	0.517571	0.958209	0.947612	0.188639	-0.171288	-1.49517	1.40203	-2.06078	-0.909219	-0.603981	-0.832335	F
	1	1916	2005	0	0	-0.127677	-1.17082	-0.89159	0.623758	0.751825	1.25114	1.39089	0.223754	0.403329	-0.306303	-0.366344	0.114501	-0.799382	-0.988523	0.0643555	0.208584	F
	2	1915	2004		0	1.15277	1.23427	1.64373	1.6445	-0.19804	0.130884	-0.161812	1.04711	0.999829	1.40413	0.282441	0.999662	-0.42162	-1.36891	0.914427	0.466326	F
0	3	1919	1987		0	-1.122	-1.02952	-0.688399	0.623041	-0.323819	-0.517776	-1.01014	-0.184709	-0.483912	-0.422063	-0.367982	0.005751	-0.585366	1.29764	-0.654867	0.207199	F
0	8	1911	1995	0	0	-0.080582	0.534627	-0.090505	2.58004	0.198434	-0.738159	-1.35113	0.109879	-0.049678	0.25528	-0.358177	0.622326	0.929901	1.54333	0.299674	-0.860045	F
0	2	1905	1986		0	0.985258	0.086174	0.243746	0.91228	-0.319199	1.37616	1.48505	1.63256	1.79321	-0.358226	1.36376	-1.76805	1.64901	-0.362526	1.05279	-0.742259	F
1	6	1912	2007		0	-0.651821	-1.12413	-0.63455	-0.652992	-2.51603	0.501527	0.619016	-0.855901	-0.011767	0.153764	-0.902128	1.08427	-1.60852	-1.60734	-0.835067	-0.796302	F
0	3	1923	1987	1	0	0.885967	0.519163	0.217838	-0.632356	0.234879	0.685261	0.71745	2.22413	-0.880053	1.50094	0.441351	0.930284	0.129877	0.735038	0.678735	0.65894	F
0	2	1924	2004		0	-0.252378	-0.060432	-0.77323	0.575146	-1.00333	-0.312019	-0.19798	0.058497	-0.529973	-0.270011	-0.70715	0.493477	0.460713	-0.993401	-0.301155	-0.922401	F
0	5	1917	1992	0	0	-0.227445	0.538583	0.508402	0.387635	-0.370114	-0.960913	-0.921428	-1.1235	0.385289	0.297217	-0.993872	1.30227	0.921145	1.15847	-0.0891508	-0.873902	F
0	2	1904	1979	0	1	-0.080827	-0.080364	0.142813	-0.678921	-0.700855	-0.000335	0.327349	-0.072721	-0.034592	0.683901	0.08569	0.564889	-0.128655	-0.460014	-0.0542837	-0.833704	F
0	6	1915	1997	0	1	-1.50392	-0.524473	-1.00268	0.560299	-0.641347	-1.73819	-1.6869	-1.18237	-0.100524	-0.008774	-0.045373	0.060145	-0.62849	-0.211804	-1.01649	-0.944561	F
0	2	1905	1989		0	0.075563	-0.526893	0.027007	1.326	0.759916	0.696437	0.497108	-0.313389	0.677951	0.364942	1.5994	-1.22103	0.760892	-0.369984	0.758736	0.30007	F
0	7	1920	1986	0	1	-0.256583	0.110666	-0.558199	-1.60322	-0.936172	-0.521895	-1.23769	-1.35977	1.46966	0.026148	-0.420567	0.475329	0.895893	0.086158	-0.378904	0.512066	F
0	1	1905	1984	0	1	-0.389802	-1.18806	-0.33734	0.037595	0.736132	0.921858	1.35082	0.127046	0.923249	0.12476	0.478492	-0.337323	-0.718402	-0.692608	0.0892726	0.341662	F
	3	1921	2012	1	1	0.644545	0.775774	0.493714	-0.611032	-0.577714	-0.081055	0.149677	0.543502	-0.621388	0.593872	0.491598	0.087922	-0.281613	-0.245236	0.233358	-1.07201	F
0	6	1914	1988	0	1	-0.600503	-1.60986	-0.652286	0.524805	1.0254	1.24552	1.59433	0.197839	-0.798489	1.13283	0.580066	0.481953	-0.234329	-0.088321	0.342184	-0.99718	F
	2	1909	1999	0	1	1.37477	0.731805	1.52085	1.69073	-0.584645	0.834157	0.397822	1.41109	-0.065363	1.9357	0.550594	1.18559	-0.826982	-2.02846	1.06288	0.169834	F
0	1	1911	1991	1	0	1.32799	1.51496	1.54334	1.1498	-0.478788	0.006257	-0.061111	0.970488	0.500873	1.59076	1.20763	0.284619	-0.051542	0.789824	1.02965	0.3763	F
0	2	1913	1968	0	0	-0.452787	-0.072625	-0.24119	-1.00237	-2.44228	-0.622937	-0.664175	-1.83737	-0.797435	-0.636363	-0.450428	-0.125648	-2.16719	-1.37607	-1.08498	0.428957	F
0	11	1915	1998	0	0	0.636066	1.20766	0.29168	-0.495856	-1.23424	-0.488687	-1.44444	0.088061	0.155738	0.343435	0.026336	0.315367	-1.45158	-1.45187	-0.148908	0.541199	F
0	2	1907	1982	0	0	1.23341	1.21765	1.24211	1.20902	-0.427879	0.256478	0.496958	-0.781389	1.0026	0.841759	0.979884	-0.169493	0.440412	0.331682	0.974077	0.474685	F
0	4	1901	1972		0	0.733369	1.81627	1.1522	0.722901	0.436397	-1.04893	-1.72303	-0.034114	-1.48368	-0.961443	0.195101	-1.13858	0.388749	0.894427	0.349157	1.81768	F
0	4	1920	2002	1	0	1.42902	0.797312	0.166717	0.088533	-0.023866	0.965938	0.35966	-0.61655	0.088158	-0.866363	0.58012	-1.4514	-0.448927	-0.568967	0.588606	0.427571	F
0	1	1908	1974	0	0	-0.605412	-0.840842	-0.434731	1.08021	-1.35841	0.064928	0.079723	-0.353098	-0.237289	0.884422	-0.314429	1.1314	-0.559258	0.153471	-0.267197	-1.17178	F
0	3	1905	1982	1	0	1.90561	0.869217	1.91772	0.257957	0.737491	1.44085	0.631306	1.14789	0.703522	1.84144	1.16995	0.53474	0.358102	-1.70064	1.64005	0.344429	F
0	2	1918	1987		0	-2.50644	-2.27914	-2.12528	-1.34592	-1.20745	-1.21141	-0.874854	-1.30788	-1.37406	-1.0451	-3.02763	2.24463	-1.8586	0.142891	-2.32634	-2.27228	F
0	2	1923	2004	0	0	1.02438	1.13454	0.213959	0.551391	-0.224875	0.07478	-0.252484	0.029828	1.00012	-0.190967	0.837344	-1.02298	0.437785	-0.514592	0.580038	0.470528	F
	3	1923	2012		0	0.276328	0.944698	0.562432	0.736064	-0.706962	-0.742601	-0.840236	0.187816	0.302345	0.376625	-0.466811	0.840839	0.402759	-0.503657	0.110183	0.4151	F
0	2	1923	2001	0	1	0.676246	-0.61363	1.25082	-1.06604	1.29814	1.87298	1.1446	0.396895	0.453279	1.73979	1.14046	0.468027	-0.726202	-2.66554	1.04559	-0.756074	F
0	1	1917	1997		1	0.094287	1.0145	0.498718	-2.03897	-0.550941	-1.31593	-1.09522	0.876604	-0.976834	0.120144	0.747921	-0.571279	-0.023085	-0.240642	-0.311648	-1.60332	F
0	6	1923	2004	0	1	-0.767433	-0.507453	-0.682329	-0.857641	0.833595	-0.581882	-0.602135	0.96483	-0.397549	-0.420415	0.151503	-0.538676	-1.36219	-0.305908	-0.629718	0.422836	F
0	1	1911	1985	1	1	-0.492799	-0.950044	-1.04191	-0.556018	0.763627	0.457078	0.236588	-0.398299	-0.122962	0.238638	0.326114	-0.081066	-0.008054	0.227372	-0.0623594	0.44559	F
0	2	1909	1970	0	1	0.555281	0.882285	0.183339	0.097321	0.647315	-0.282594	-0.697944	0.210399	0.540203	0.12136	0.598087	-0.467495	0.419979	-1.72016	0.426409	0.442819	F
	3	1908	1997	0	1	-1.03688	-1.29923	0.02602	-0.586609	0.149563	0.065325	-0.265716	-0.59417	0.982716	0.587596	-0.985653	1.54432	2.55956	-0.319416	0.0190464	-0.915996	F
0	4	1909	1977	0	0	1.41639	1.45083	0.610181	-1.09261	0.594537	0.132313	-0.74086	0.27387	1.10387	-0.579456	0.052569	-0.586262	1.17214	-0.87903	0.655476	1.69713	F
0	3	1909	1991	1	1	0.040147	-0.032185	0.340813	1.16327	2.37138	0.048932	0.007394	0.378663	0.29305	0.131411	0.065613	0.082496	1.2524	-0.598129	0.699534	-1.02489	F
1	4	1918	2015	1	1	1.77509	1.49191	1.75706	-0.374125	1.80245	0.590332	-0.193263	0.162443	2.94324	0.457433	1.63028	-1.16951	1.45766	0.355678	1.553	1.80937	F
0	3	1921	1985	0	1	0.177102	1.14173	-0.688354	0.837636	-0.223917	-1.16651	-1.61612	0.832075	0.400922	-1.27766	0.458841	-1.73979	1.34645	0.054395	-0.0261194	0.208634	F
0	1	1922	2004	1	1	-0.354842	0.118332	-0.363754	-0.956712	-1.27439	-0.680936	-0.384585	-1.16499	-0.088347	-0.383038	-0.017952	-0.33145	0.888291	0.978321	-0.409344	0.50379	F
	3	1915	2003	0	0	0.649385	1.51272	0.461835	0.713374	0.240878	-1.04667	-1.18109	-0.397466	1.79989	-0.874497	0.360798	-1.17776	2.25936	0.783711	0.477367	-0.049129	F
	3	1918	2008	0	1	0.97879	1.95211	0.839302	0.842574	0.504835	-1.1857	-1.31247	1.66658	1.22984	0.48823	1.13781	-0.59866	2.12497	2.69971	0.864964	1.15942	F
0	5	1906	1974		0	0.405321	1.49647	0.670443	1.80898	-0.486024	-1.33653	-1.34072	0.217321	-0.413127	0.099763	-0.323727	0.454813	-0.100933	0.469894	0.0876621	-1.47114	F
	2	1917	2005	0	0	1.05738	2.4686	0.576131	0.106874	-0.013376	-1.42309	-1.99244	-0.719151	0.310473	-0.703499	-0.754954	0.139457	0.820795	1.59618	0.170923	0.054799	F
0	2	1918	2003	0	0	1.01963	1.81961	0.527871	0.003177	-0.255997	-0.961864	-0.972956	-0.705032	-0.04794	-0.441463	-0.820473	0.458854	-0.828804	-0.282381	-0.0753459	-0.175228	F
0	2	1917	1986	0	1	-0.561593	1.20396	0.081852	0.290238	-3.33168	-2.31037	-2.27427	-2.00417	-0.39969	-0.845547	-1.3282	0.598845	-0.516564	0.535821	-1.2314	-0.022817	F
0	1	1903	1968	0	0	-1.77141	-1.09532	-1.47056	-1.18106	-0.617419	-1.58129	-0.999954			-1.15148	-1.64109	0.631652	-1.55634	-0.407838	-1.81098		F
	2	1906	1994	0	0	1.78465	0.52458	0.51915	1.31107	1.22629	1.38522	1.27964	2.34379	1.27743	1.83434	1.92236	-0.135856	0.02639	-1.73611	1.56507	-0.183557	F
	5	1920	2011	0	0	0.790929	0.292727	0.076787	-1.02325	0.645976	0.496741	0.190974	-0.175536	1.36987	1.14902	0.387011	0.688904	-0.520218	-1.43854	0.427272	-0.026958	F
	1	1919	2008	0	0	-1.08329	-0.55158	-1.11395	-1.8782	-2.71781	-1.12605	-1.38448	-0.55368	0.061628	-0.870681	-0.949543	0.181574	0.147527	-1.04791	-1.36556	-1.41849	F
	3	1921	2009		0	-1.66536	-1.17777	-1.18063	-1.11299	-2.73683	-1.31821	-0.986461	-0.146194	-2.07974	-0.512653	-0.89715	0.471696	-1.29798	0.137657	-1.71221	-0.240385	F
0	2	1911	1991	0	1			0.196359	-3.37169	-2.02403	-0.477376	0.409367	0.118454	-1.44556	0.410786	-0.51712	0.919714	-0.880234	0.778278		-1.34365	F
0	2	1924	2000	1	0	-1.248	-0.737042	-1.54624	0.942999	0.104272	-1.33285	-1.36753	-1.03096	-0.50447	-2.07657	-0.602162	-1.37393	0.855968	-0.27288	-0.924759	-0.57296	F
0	4	1910	1979	0	1	0.428863	0.968914	0.977985	-1.65862	-1.04776	-0.558393	-1.04444	1.00867	-1.6871	0.495739	0.570881	-0.083913	-1.31052	0.257638	-0.152932	0.419205	F
	1	1918	2007	0	1	0.429272	0.663681	0.650843	-1.47365	-0.198109	-0.429926	-0.891398	1.62848	0.684524	0.537032	-0.20732	0.729369	-0.541659	0.544436	-0.0602131	-0.064407	F
1	4	1913	2015	0	0	0.960906	0.238498	0.351432	1.10816	-0.270183	0.71878	0.891837	-0.071976	0.189874	0.157247	-0.102537	0.292321	1.12275	2.33802	0.717356	-0.150314	F
0	4	1912	1989		0	-0.619508	-0.467907	-0.966774	-0.454552	-0.007353	-0.616088	-1.14177	0.267978	-0.745168	-1.36035	-1.91951	0.729801	-0.648052	-0.942391	-0.946074	-1.65683	F
0	3	1908	1992		0	-2.93935	-2.47889	-2.987	-1.67315	-1.93546	-1.74851	-1.73674	-2.00239	-2.61434	-2.55757	-2.35861	0.004475	-3.30855	-1.20994	-3.10743	-1.4462	F
0	3	1912	1989	0	0	-1.6215	-0.397458	-1.25581	0.246739	-0.630586	-2.17877	-1.85474	-1.47477	-0.236851	-2.26857	-1.99652	-0.094048	-1.65334	-1.0214	-1.86265	-0.1226	F
0	3	1912	1989	0	0	0.526197	0.488267	0.424378	-0.189329	-0.911644	-0.130044	0.87248	-0.047998	0.428786	-0.09647	-0.756257	0.707579	0.066675	0.629046	-0.0403103	-0.121214	F
0	1	1901	1973	0	0	-0.560923	-0.626817	-0.937819	2.61316	-0.496388	-0.319509	0.071101	0.900655	-0.507904	-0.760297	0.65768	-1.34821	-0.416523	-1.2705	-0.217182	-0.205742	F
0	5	1906	1973	0	0	1.53728	1.4055	0.447947	-0.679727	0.190983	0.041472	0.380365	-0.764027	-0.755057	1.47746	1.15739	0.260217	-0.013885	0.299786	0.776647	-0.248699	F
0	2	1914	1994	0	0	0.532944	-0.112693	-0.710955	0.940016	-0.226235	0.648507	0.369147	0.021653	-0.628963	0.85296	-1.20682	1.95301	-0.309695	0.323591	0.187814	-0.036686	F
	2	1919	2007	0	0	-0.668508	-0.104143	0.784229	0.166838	-1.16589	-1.15735	-0.916718	1.01411	-0.573012	0.83337	-1.39849	2.10549	-0.485699	-0.307311	-0.58899	-0.315213	F
	4	1907	1993	0	1	0.331583	0.53279	-0.203267	-1.13146	-0.616399	-0.514555	-0.606509	-2.4216	-1.66206	0.0129	0.911448	-0.826534	-1.11039	-0.23376	-0.261546	1.14282	F
0	3	1898	1979	0	0	-0.134584	0.147013	-0.058422	0.67015	0.010549	-0.636803	-0.949174	0.538246	2.40523	0.042919	0.723051	-0.624461	0.477189	-0.117869	0.0788076	-0.1503	F
0	5	1916	1982	0	0	0.073559	0.046476	-0.316898	1.52167	-1.19942	-0.253682	-0.296054	-2.15007	-0.948368	0.218172	0.734362	-0.466034	-2.13304	-0.459619	-0.248014	-0.198785	F
0	6	1911	1984		0	-0.122049	-0.299965	-0.060368	2.415	-0.886746	-0.079513	-0.415039	-0.48196	-0.477138	-0.587013	0.239564	-0.753217	0.475433	1.68404	0.128013	-0.151671	F
1	3	1917	2009	1	0	-0.977921	0.252312	-0.449988	-0.19739	-0.777395	-1.94304	-1.70289	-1.0781	-0.688028	-2.10953	-1.45945	-0.519294	-0.587643	0.742272	-1.32383	-0.133657	F
0	6	1917	1996	0	1			0.304925	1.38987	0.373727	-0.935472	-0.697631	-0.157395	1.60475	0.029497	-0.138699	0.206422	0.783441	-0.802558		-0.006191	F
0	1	1923	1974	0	0	-0.24493	0.106849	-0.288988	-0.347186	1.59746	-0.677607	-0.191067	0.26553	-0.15668	-0.636125	-1.28705	0.751542	1.22549	0.430405	-0.127429	-1.41295	F
0	4	1908	1990	0	0	-0.470127	0.430359	-0.654735	-1.58168	1.08485	-1.48775	-1.34113	-1.02681	-1.01929	-1.4575	-0.716868	-0.626701	-1.13358	-0.560747	-0.961666	-0.320761	F
0	7	1906	1982		1	1.09516	0.530661	0.602077	1.78185	1.33335	0.562664	0.208716	1.7956	0.879756	1.23101	0.978879	0.207412	0.074996	0.808914	1.12604	1.31601	F
0	7	1922	2003	0	1	-0.386438	-0.070862	-0.697331	-0.254102	0.965972	-0.601014	-1.53028	0.216141	0.176299	-0.545371	-0.033669	-0.458295	-1.44975	-1.85372	-0.471894	-1.22588	F
0	1	1904	1973	0	1	1.28994	0.443116	1.25433	0.56453	1.06368	1.24258	1.88223	0.247695	0.789283	0.281499	-0.040243	0.326363	1.95401	0.441342	1.30011	1.90909	F
1	2	1913	2008	1	1	0.475858	0.71356	0.316086	-0.569221	-0.159147	-0.392895	-0.082286	0.055145	0.281699	0.782795	-0.127043	0.863832	-0.283861	1.05443	0.0817327	0.003493	F
	4	1908	1999	0	0	2.36179	1.20847	1.18401	3.51532	0.668951	1.29333	1.32288	0.549282	0.418896	1.82741	1.63252	0.117964	1.7753	0.363463	2.18686	-0.137843	F
0	2	1908	1983	1	0	-1.17708	-0.872299	-0.427301	1.91966	-0.123298	-0.96239	-0.692763	-0.602614	0.100866	0.278866	-0.279472	0.577252	-1.55053	2.86782	-0.656597	-0.299971	F
1	8	1910	2002	0	0	-0.635774	-0.197293	0.15586	0.020026	-0.075056	-0.935444	-1.26714	-0.065125	-0.469994	-0.290608	-0.092707	-0.132089	-1.02092	-1.67953	-0.540159	-0.142	F
	5	1908	1999	0	0	-0.391218	-0.046368	-1.00741	-0.740225	-0.671323	-0.671536	-0.664761	0.340637	-0.767328	-0.992906	0.403708	-1.36262	-1.94039	0.202552	-0.8598	0.103271	F
0	2	1919	1993	0	0	-0.483735	-0.463258	0.014728	0.480803	0.893759	-0.365794	-0.071464	0.389392	-0.436067	-0.798129	0.320002	-1.05384	0.304328	-0.42955	-0.0710203	-0.083786	F
0	3	1915	1999	1	0	-0.389534	-0.276272	-0.244255	-0.767159	2.32837	-0.408575	-0.269654	-0.923953	2.30409	0.094671	0.137969	-0.010312	1.2497	0.42148	0.188062	-1.37134	F
	2	1924	2012	0	0	0.765197	0.971139	0.751891	-0.560717	-1.30359	-0.291137	-0.3396	-0.944506	0.294814	-0.618107	0.314917	-0.876858	0.159483	-0.745415	0.0782835	0.028471	F
	2	1915	2002	1	0	0.28018	0.730185	-0.943236	-1.10308	-0.627817	-0.767664	-1.16847	-0.529916	-1.84138	-1.90744	-0.173306	-1.69634	-1.49537	-0.864315	-0.807448	-1.63463	F
0	4	1913	1997	0	0	-0.09953	-0.422455	-0.433225	-1.06416	2.05714	0.122263	-0.19752	0.360086	0.650663	0.249117	-0.478053	0.740833	1.57091	1.26582	0.281729	-0.118414	F
0	2	1910	1984		0	0.901472	0.481785	1.37416	-1.07793	0.943998	0.349232	0.401703	0.944807	0.853312	0.72828	0.310015	0.402131	1.55077	0.067715	0.857348	-0.150286	F
1	2	1919	2013	0	0	2.56616	1.93834	1.51845	1.16248	1.05788	0.80043	-0.267717	1.66337	-0.842031	-0.269988	0.05259	-0.265135	1.63293	-1.44886	1.59203	-0.018627	F
0	2	1903	1980	0	0	1.92432	2.28653	1.65509	-0.03626	1.16671	-0.424057	-1.33866	-0.577618	0.118468	0.886238	1.13558	-0.233642	-0.242948	-1.27611	1.07151	-0.266669	F
	2	1901	1991		0	1.03374	0.438886		-0.254605	-0.023638	0.503753	0.292236	0.644346	-0.989553	0.315032			-1.96208	-0.809647		1.15809	F
0	1	1901	1966		0	-1.40061	-1.23574	-1.06666	-1.2067	-0.092817	-0.736686	-1.0649	-0.723463	-0.13601	-1.05088	0.134505	-1.13474	1.24693	0.769774	-0.744748	0.050659	F
0	3	1921	2001	1	0	1.47849	1.617	1.08413	0.804989	-0.529878	-0.034896	0.584303	0.779805	-0.079968	0.937351	-0.166966	1.03368	0.661793	0.157878	0.806476	0.144887	F
0	5	1920	2001	0	0	-1.90078	-1.65439	-1.21093	-2.2197	-0.266819	-1.07205	-0.197032	-2.00324	0.118468	-0.256174	-0.928788	0.737085	-1.74719	-0.993956	-1.62831	-0.266669	F
	3	1925	2016	1	0	-0.492777	-0.27324	-0.432194	0.026647	-0.221637	-0.627962	-0.569503	0.767662	-0.457337	0.935981	-0.95829	1.78053	-0.148379	0.305347	-0.366847	-1.54177	F
	2	1920	2010	0	0	-0.181239	0.060882	0.114899	-0.65458	0.458767	-0.612525	-0.60328	0.717423	0.392818	-0.158998	-0.479875	0.377755	1.10244	-0.193745	-0.0770653	-0.177983	F
0	4	1924	1999	0	1	-0.65342	0.250848	-0.360357	0.492927	0.162249	-1.44808	-1.88293	-0.400256	0.246555	-0.020783	-1.3629	1.37708	0.108108	-0.729766	-0.567046	-0.051891	F
0	2	1921	2006		0	0.549854	-0.255112	0.920398	1.96142	-0.108527	0.772207	0.666821	0.504119	-0.500443	0.398615	0.056014	0.356165	0.665513	-0.457591	0.76497	-0.190466	F
0	2	1909	1994	0	1	1.642	1.34581	1.13681	-0.655594	-2.11466	0.269218	0.839783	3.15996	-0.051444	1.72443	0.550619	1.01685	-1.47743	-1.18907	0.409735	-0.179364	F
0	1	1920	1990	0	1	-0.697889	-0.208671	-0.978411	-0.730873	-0.343614	-0.9206	-0.407348	-0.861152	-0.310043	-0.79148	-0.802714	0.101753	-1.49618	-0.745143	-1.02401	0.131034	F
	1	1908	1995	0	1	-0.370765	0.01973	-0.721374	0.730478	-0.371652	-0.762344	-1.469	0.24663	-1.94369	0.313336	-0.622481	0.93783	-2.01352	-0.838351	-0.619965	-0.007536	F
1	3	1921	2013	0	1	0.569491	0.204801	1.19879	0.982344	0.27014	0.353085	0.204746	0.712184	0.757595	0.676376	1.11257	-0.42565	1.25451	1.50247	0.93644	0.063135	F
0	1	1920	1993	0	1	1.23217	0.167845	0.223976	2.96917	1.2089	1.30448	1.0384	0.13774	1.89199	2.15298	0.889745	1.05123	3.00167	1.3352	1.90755	0.107477	F
0	5	1912	1988	0	1	-0.665971	-1.39445	0.399736	1.20945	-0.094014	0.683901	1.66611	1.74533	0.3251	0.010668	-0.517631	0.564359	1.48079	-0.581507	0.248825	-1.34361	F
0	8	1915	1993		0	0.367241	0.623452	0.414099	0.692631	0.095161	-0.480312	-0.662646	0.380894	0.887124	0.79195	-0.034239	0.784057	0.941842	0.48309	0.40179	-0.092069	F
0	3	1907	1990	0	1	0.584655	-0.411851	0.182389	0.822379	1.76709	0.96127	1.42336	0.614533	0.096926	1.01811	0.1984	0.760377	2.09795	0.172414	1.09754	-0.302695	F
1	3	1906	2001	0	0	-1.05598	-0.367703	-1.04025	-1.06267	-0.347434	-1.34296	-2.07871	-0.653395	0.210773	0.085246	-2.80967	2.89078	-0.57466	-0.322138	-1.24297	-0.111469	F
	3	1902	1989	0	0	0.474707	-0.252946	0.020925	-0.086507	0.441612	0.820367	0.294294	0.139136	-1.87423	0.326667	1.2355	-0.879412	-1.93968	-1.81114	0.266305	0.108858	F
0	5	1905	1968	0	0	0.037195	-0.45738	-0.176681	-0.250652	0.351391	0.294448	0.883777	0.041357	1.23226	-0.245545	-1.81188	1.62318	-0.236819	-0.823894	-0.238309	-0.256969	F
	1	1922	2009	0	0	-0.371724	0.731098	-0.46791	-0.936267	-1.2015	-1.68453	-1.63614	-1.0414	-1.03019	-0.160659	-1.97394	1.85176	-0.285997	-0.962017	-1.0057	1.08879	F
1	2	1921	2014	0	0	1.6726	2.3552	2.45602	1.26819	0.687491	-0.7821	-0.7714	1.24226	0.995569	0.582487	0.703185	-0.09579	1.6813	1.07801	1.29883	-0.283309	F
	1	1916	2005	1	0	-0.35687	-1.35853	-0.923566	-1.096	0.927632	0.991457	0.525733	1.52128	-1.38769	0.397096	0.536062	-0.108807	-1.0545	-0.251891	-0.0747205	-0.191852	F
0	2	1914	1992	0	0	-1.43248	-0.033378	-1.63372	0.614825	-0.475536	-2.3382	-2.00233	-1.19824	0.111624	-0.840973	-1.63152	0.915151	-0.035203	1.02727	-1.37359	-0.279152	F
1	2	1913	2006	0	0	-0.003011	0.383815	1.18455	0.456001	-1.64909	-0.724231	-1.02997	0.141329	1.30453	1.2004	0.119907	0.983769	0.26988	1.33678	0.0805781	-0.136424	F
0	3	1906	1982	0	1	2.11007	1.98763	1.10227	1.03142	-0.485321	0.338216	-0.052631	0.793253	0.372901	0.612819	0.265514	0.333001	-0.18756	-0.065747	1.00038	1.58628	F
1	1	1913	2005	0	0	0.223275	0.983157	0.390575	0.169775	0.783444	-1.15544	-1.13644	-1.01171	-1.00876	-0.863749	0.270651	-1.04802	-0.048338	0.13676	-0.0558587	-0.299937	F
	2	1921	2008	0	1	-0.277236	-0.170281	-0.464338	1.54203	1.90434	-0.456816	-0.643484	-0.885855	0.633148	-0.124104	-0.442248	0.371401	1.55207	1.08946	0.321877	-1.57086	F
0	1	1914	1978	1	1	0.349495	1.21291	-0.099101	1.30658	-0.363962	-1.18233	-1.84603	-0.511646	-0.941982	-0.739343	0.06074	-0.719365	-0.83713	0.60368	-0.199323	-0.186293	F
0	2	1916	1984	0	1	0.631647	1.54952	0.419037	0.397172	-1.08886	-1.21311	-2.04424	-0.58358	-0.772299	-0.835001	-0.248909	-0.491078	-1.10719	-0.571231	-0.317209	-0.273592	F
0	4	1925	2003	0	1	-1.05906	-0.918263	-1.42391	-2.14445	-1.33689	-0.652293	-0.6356	-1.44888	-0.440259	0.282391	0.521121	-0.205786	-1.63453	-0.009789	-1.14426	-0.087908	F
	4	1920	2007	0	0	-0.723024	-0.227826	0.138775	0.966822	0.769484	-0.967727	-1.20085	0.888695	0.738044	1.21117	-1.05988	2.10137	1.23379	0.089764	0.0201667	0.029873	F
0	4	1921	1993	1	0	-0.91594	-0.152878	-1.01805	0.701357	0.399944	-1.45023	-1.21758	-0.842577	-0.828614	-0.228461	-0.90688	0.742783	-1.18468	-0.939233	-0.875873	-0.230351	F
0	3	1921	1980	0	0	-1.73636	-0.781414	-1.06732	-0.546306	-2.28435	-1.91445	-2.0871	-1.33709	-0.744551	-1.5016	-0.739774	-0.661954	-0.665582	0.152221	-1.70813	-0.089009	F
0	8	1920	2003	0	1	0.618167	1.54447	0.395165	0.211097	-0.167845	-1.07092	-1.42187	-0.551159	0.267983	-1.55348	-0.487666	-1.00491	-0.101977	0.951344	-0.161125	0.124407	F
0	2	1907	1979	0	0	1.80495	2.68117	2.03567	0.622796	1.29249	-0.732934	-1.0103	0.752601	1.90322	0.102839	1.18297	-1.04185	0.658881	1.46575	1.19132	0.055346	F
0	4	1905	1985		0	-0.442037	0.273444	-1.0625	0.3927	-0.496245	-1.13095	-0.963757	-0.286255	0.337154	-1.92371	0.602982	-2.60169	-0.43134	-1.1309	-0.692197	0.030404	F
0	1	1905	1977	0	0	1.16034	1.27535	0.61485	-1.55539	-0.866289	-0.086408	-0.277673	0.965396	0.80179	0.686192	0.852015	-0.167118	-0.408573	0.536046	0.304287	0.066432	F
0	3	1921	2000	0	1	1.18074	1.13295	-0.126617	-0.862743	-0.619424	0.130947	0.347575	-0.400984	-1.5927	0.590994	-0.6483	1.2023	-0.792079	-1.2677	0.104119	0.135677	F
1	8	1921	2014	0	0	1.6141	1.43589	1.45566	1.57156	1.93037	0.096591	-0.187927	1.4909	0.371862	-0.271969	1.60449	-1.79325	1.08962	-0.466483	1.39098	-0.286961	F
	3	1903	1993		1	1.19637	1.21836	0.376788	-0.33852	-0.205591	-0.09432	-0.946073	-0.841	-0.433674	-0.294515	0.251197	-0.481264	-0.973337	0.10688	0.211424	-0.151164	F
0	4	1914	1969	0	0	0.065862	0.52039	-0.168345	1.57645	2.48537	-0.83103	-1.48097	0.482876	-0.063929	-0.829509	-0.238699	-0.497854	0.237935	-0.532205	0.22068	-0.27449	F
0	1	1906	1981		0	0.223059	-0.090913	-0.304483	-0.58215	-0.088519	0.127183	0.674268	0.330597	-0.026842	0.209868	-0.164976	0.400948	0.062447	1.03316	-0.0153728	-0.212133	F
1	3	1912	2008	1	0	-0.303089	-0.241453	0.018083	0.25988	0.226497	-0.453286	-0.517997	0.876496	-1.62505	0.466044	0.154516	0.323006	-0.847032	0.103402	-0.178662	-1.71588	F
0	3	1911	1981		0	-0.717011	0.205739	-0.148533	-0.818242	-0.131226	-1.54584	-1.74368	-0.113262	0.168389	-0.524167	-0.217402	-0.224375	0.893993	0.534893	-0.568494	-0.256476	F
0	2	1920	2002	0	0	0.05393	0.399535	0.211625	0.33151	-1.26691	-0.640427	-0.306659	1.22517	-1.52038	-0.197931	-0.050296	-0.09017	0.123742	1.01403	-0.192408	-0.115134	F
0	3	1918	2000	1	0	-0.21957	0.946771	-0.104339	1.16293	0.882597	-1.64505	-1.75266	-1.09845	-0.915732	-1.62255	-0.858015	-0.656337	0.05982	0.311787	-0.421012	-0.21629	F
0	5	1917	1993	0	1	1.32861	1.89247	0.948546	0.956456	-1.02639	-0.655721	-0.958807	0.756821	-1.78592	0.291355	0.41187	-0.087205	-2.28662	-1.25256	0.152183	-0.189974	F
1	2	1911	2015		1	-0.23608	-0.283654	0.02332	0.773557	-0.711398	-0.225133	-0.851913	1.03343	0.482549	0.732628	-0.032409	0.729699	0.562424	-0.109369	0.0721309	-0.099879	F
0	2	1915	1999	0	1	0.02099	0.636253	-0.524407	0.361551	-0.215448	-0.919046	-0.306219	-1.15773	-0.368637	-1.4284	-0.64869	-0.691644	-0.474828	-0.149221	-0.52125	-0.038886	F
0	2	1909	1976	0	1	0.601882	0.697336	-0.118023	1.67037	1.62639	-0.215458	0.576528	0.265606	0.072923	1.59596	-0.17028	1.57265	1.24256	0.985439	0.83663	-0.041658	F
0	6	1921	1990	0	1	0.56415	0.893761	-0.011347	0.404904	0.192118	-0.438163	-0.101519	-0.061788	0.795427	1.24528	-0.537286	1.6366	0.444283	0.225553	0.319725	0.055342	F
	1	1919	2007	0	1	0.481583	0.672555	0.204979	0.250356	-0.139975	-0.473228	-0.34696	-0.76725	-1.19263	-0.007839	-0.964907	0.991045	-0.21419	0.187016	-0.0575498	-0.306326	F
0	8	1918	1988		1	-0.900165	-0.454954	-0.162795	-0.445407	-1.41486	-0.925172	-0.918232	-0.632934	-0.727073	0.441599	-0.479973	0.908821	-0.599676	0.565144	-0.757538	0.103844	F
0	8	1917	1997	1	1	-0.423832	0.08636	-0.822153	-1.64065	-0.798773	-0.946626	-1.22416	-1.22751	-1.30544	-0.37862	-0.748653	0.441951	-0.098605	-0.985606	-0.800398	-0.123412	F
0	1	1905	1985	0	1	0.492426	0.225434	-0.857711	-1.57217	-1.05929	0.224065	0.597312	-0.082468	-1.87877	-0.781287	0.121322	-0.84382	-0.216301	0.327983	-0.299672	-1.39436	F
0	1	1904	1980	0	1	2.8093	3.71851	2.4919	0.917822	-0.780365	-0.773832	-0.293827	-0.944649	0.37756	0.883892	0.793084	0.084849	0.235733	-0.212232	1.28285	-0.274455	F
1	2	1909	2001		0	-1.55784	-1.1213	-1.20147	0.640031	-0.216731	-1.13297	-0.441793	0.170544	0.372936	0.312203	-0.840364	1.15007	0.251429	1.16204	-0.83767	-1.33477	F
0	3	1924	1996	0	0	-0.419565	-0.326506	-0.954085	1.3141	-0.905711	-0.350206	-0.708351	-0.815788	-0.2688	-0.102247	-1.13855	1.08408	-0.153837	0.308677	-0.424233	0.128782	F
0	4	1910	1979	1	0	-0.282848	-0.948101	0.46978	0.654935	-0.473834	0.67075	0.402191	0.602986	-0.716954	0.459848	0.434302	0.029582	-1.01866	-0.6059	0.0916955	0.120468	F
0	2	1915	1991		0	3.32394	2.34054	1.68436	2.17724	0.506923	1.31855	0.996276	1.00003	2.15648	1.70284	0.901244	0.671184	1.33727	-0.697949	2.2448	-1.31676	F
0	3	1905	1986	0	0	-0.237489	0.352118	-0.208249	1.77982	0.282233	-1.06603	-0.885923	0.249022	-0.972232	-1.61161	-0.419027	-1.10353	-1.07477	-0.209575	-0.479611	-0.310509	F
0	2	1920	1999	0	0	1.92404	1.25487	1.17587	-1.1408	-0.257457	0.842644	0.585782	0.314831	0.551685	0.061886	1.27644	-1.17103	0.205895	-1.18251	0.938411	0.017925	F
	2	1921	2009		0	-0.706745	-1.28883	-1.45302	0.46484	0.725017	0.315272	0.567899	-0.577674	-1.64565	-0.143121	-0.299316	0.216981	-1.5136	-0.982999	-0.494332	-0.325761	F
1	4	1911	2005		0	0.55501	0.426877	-0.42335	-1.71647	1.03447	-0.105185	-0.638431	-0.573107	0.352083	1.69081	0.395361	1.13001	0.853714	0.042598	0.411677	-1.74497	F
0	1	1907	1988		1	-1.31677	-0.786967	-1.06903	-1.7307	-0.015101	-1.28876	-1.36441	-0.190523	-0.552537	-0.567476	0.155755	-0.634836	-0.025568	1.24832	-1.01985	-1.77265	F
1	2	1923	2017	0	0	-0.092902	0.484125	-1.08587	-0.426642	-1.90277	-1.04202	-0.889484	-0.610531	0.546304	0.215496	0.344144	-0.081006	0.609329	0.415882	-0.467234	-0.363138	F
0	2	1909	1992	0	0	-0.983375	-1.36956	-0.678267	-0.774435	0.28014	0.051259	-0.007677	-0.94563	1.01665	0.477765	-0.2796	0.751435	0.181427	0.552764	-0.369177	-0.107004	F
0	1	1924	1992		0	-0.104931	0.024836	-0.482188	1.10668	0.256221	-0.548957	-0.538758	-0.494502	0.679668	-0.87722	-1.33471	0.581437	0.703513	0.487569	-0.2148	-0.301004	F
1	3	1906	2002	0	0	0.951562	0.995767	-0.081901	1.5399	-0.694162	-0.293813	-0.709631	-0.297692	-1.09811	-0.315124	-0.79404	0.553828	-1.23577	-1.23607	-0.0116761	-0.309318	F
0	2	1918	1999		0	-1.43838	-1.53322	-1.30918	0.747104	-0.570539	-0.452968	-0.487915	-0.754529	0.785983	-0.68135	-2.84368	2.30216	0.386687	0.520655	-1.03837	-0.122247	F
0	2	1904	1974	0	0	-0.339122	0.068135	-0.184001	-0.209154	-1.14109	-0.738369	-0.739748	-0.932345	-0.821198	-0.376156	-0.450012	0.138459	0.132908	-0.159575	-0.473384	0.15628	F
1	4	1919	2012	1	0	-1.17458	-1.04262	-0.830151	1.08569	-2.36825	-0.625903	-0.650497	-0.345341	-0.838505	0.163164	-0.484416	0.671258	-0.95994	-0.520902	-0.91312	0.12718	F
0	2	1908	1988	0	0	0.622347	0.129403	0.137041	2.15129	-1.18503	0.490944	0.629519	1.44536	1.34704	1.2494	-0.132158	1.26397	-0.992339	-1.46403	0.373647	0.075909	F
0	1	1923	1999	1	0	-0.722808	-0.754988	-0.870791	-1.64278	2.56258	-0.377296	-0.206986	-0.121852	0.358433	-0.309777	-1.4363	1.19953	-0.886026	-1.88272	-0.614922	-0.095919	F
	2	1920	2008	1	0	-0.443053	0.174524	-0.21448	-1.09702	0.512049	-1.02188	-1.58114	-0.955182	1.82157	-0.749248	-0.482778	-0.186871	1.18985	0.200081	-0.341409	0.128566	F
0	2	1922	1972	0	0	-0.48556	-0.474564	0.2427	-0.294577	-0.19587	-0.353145	0.661695	0.352836	-2.03059	0.00829	-1.33965	1.3827	0.025204	0.391383	-0.404841	-0.014162	F
0	2	1927	2004	0	0	-1.23125	-1.07512	-0.799672	0.663473	-1.53846	-0.666391	-0.205181	-0.118844	-1.93004	-0.092072	-2.10315	2.06847	-2.66156	-0.485079	-1.36756	0.154895	F
1	2	1913	2009	0	0	-1.21641	-1.57434	-1.00083	0.353874	0.643398	-0.00154	0.112859	0.545079	0.177212	-2.86292	-0.943154	-1.95513	-0.84312	2.14039	-0.952272	-0.028019	F
0	1	1917	1984	0	0	1.89573	1.04081	0.039508	0.579448	0.201344	0.973956	0.360112	0.761299	0.186278	-0.275795	1.89618	-2.12354	0.885646	0.259439	1.1732	-0.012776	F
0	2	1910	1978		0	0.691997	0.537506	-0.638644	2.2989	-0.371498	0.020716	-0.789396	0.306022	0.151663	-0.796532	-0.237005	-0.476085	0.633978	0.302957	0.324425	-0.070976	F
0	7	1921	1998	0	0	0.377461	0.170981	2.06911	-1.30093	-1.02604	0.146461	0.123303	1.91954	0.065585	0.482113	-0.792543	1.25475	-1.80083	-2.30518	-0.138084	0.157675	F
0	5	1919	1975	0		-0.232223	1.18341	0.581567	1.46448	-0.007671	-1.86347	-2.35351			-0.471439	-0.423052	0.025952	0.005955	0.058524	-0.26069	-0.225881	F
	2	1915	2001	0	0	-0.969288	0.362183	-0.836968	-1.71149	0.262384	-2.10962	-1.6339	-0.453776	-0.620633	-1.39381	-1.61987	0.385503	-0.124971	1.17374	-1.31433	-0.251111	F
0	5	1915	1991	0	0	-0.39834	-0.580724	-0.885224	0.622979	-0.40411	-0.052645	-0.371233	-0.794148	0.239503	0.394062	0.488711	-0.076653	0.297448	0.51625	-0.0568874	0.077302	F
0	3	1925	1987	0	0	1.14093	1.13695	1.27216	1.67256	0.010454	-0.052314	0.503578	-0.050298	-0.476407	1.15673	1.90101	-0.725198	0.243158	-0.155538	1.06641	-0.008612	F
0	5	1906	1984	0	0	0.596952	0.327187	0.513747	1.53242	-0.457843	0.009953	0.13663	-0.311774	1.1077	0.066456	-0.332094	0.443861	0.902203	0.123065	0.437129	-0.325939	F
0	3	1909	1977	1	0	0.731951	0.435243	0.014914	0.568356	-0.652445	0.210738	-0.499603	0.74265	-0.048857	0.556677	-1.3643	1.86694	-1.70751	-1.07656	-0.0835967	-0.03494	F
0	4	1919	1999	1	0	-0.127269	0.354327	0.487333	-0.582064	-0.356568	-0.900666	-1.10951	-1.19649	-1.01192	0.701071	0.547711	0.155838	-0.069806	0.781757	-0.0994908	-0.163811	F
0	6	1911	1993		0	1.8093	0.779323	0.960263	1.49776	0.659213	1.23193	0.749687	1.04108	1.34917	2.11072	0.83605	1.06987	1.15877	-0.439679	1.65197	1.50483	F
0	3	1921	2006	0	0	-0.282644	-0.656169	-0.243435	0.636186	0.514566	0.227892	-0.394265	-0.569555	0.476286	0.421436	-0.513905	0.928913	-0.545918	-1.79186	-0.0152839	0.102238	F
	1	1925	2012	0	0	0.388073	0.151476	0.355472	-0.68092	-0.09224	0.15241	-0.034461	-0.784634	0.689649	0.120649	0.157836	-0.004068	0.090001	0.549984	0.174669	0.088381	F
0	2	1908	1981	1	0	-0.330351	0.406608	-0.287123	-0.34526	-0.263923	-1.22044	-1.32796	-1.16299	-0.987676	-1.53968	-0.092823	-1.38895	-1.11843	-0.800517	-0.77156	-1.54839	F
0	3	1910	1982	0	0	-0.16238	0.503235	-0.182477	0.009906	-0.667044	-0.987073	-1.32091	-1.74585	-0.155561	0.482171	-0.448374	0.917802	-0.296	-0.271485	-0.338448	0.157666	F
0	1	1917	2001	1	0	0.076653	0.711549	0.321945	-0.041148	1.32934	-0.929681	-0.668759	1.83784	1.33633	0.54421	-0.566331	1.0861	1.36009	0.695231	0.256489	0.057895	F
1	4	1919	2014	0	0	-0.384161	-0.651375	-1.28073	-0.461854	1.40564	0.065704	-0.149656	0.438472	0.468869	-0.449038	-0.735087	0.362579	0.305769	-0.816436	-0.227148	0.089766	F
0	4	1914	1992	0	0	0.377178	1.3635	1.03413	-0.743072	-0.756006	-1.26661	-1.57501	0.128623	-0.494194	-0.304644	-1.36913	1.13755	0.009442	-0.121029	-0.311878	-0.039105	F
0	2	1919	1998	0	0	0.688852	1.58104	-0.206861	1.9634	-0.419738	-1.01359	-1.34167	0.272492	-1.05516	0.74348	0.075913	0.636359	-0.095119	0.577124	0.282125	0.135495	F
0	2	1914	1997	1	0	-1.057	-0.839776	-1.3041	-0.20455	-0.563921	-0.846815	-0.564651	0.521518	-0.651607	-1.05162	-0.3058	-0.642026	-0.587589	-0.830357	-0.993007	-0.303775	F
0	1	1905	1984	0	0	1.34013	1.7433	0.4083	-0.831038	-0.166538	-0.574149	-1.03695	-1.25548	0.05359	-0.406012	-0.500774	0.17574	-0.114899	-0.24855	0.140174	1.18888	F
1	2	1911	2007	1	0	-1.77337	-1.30321	-2.03762	-1.70026	-0.124373	-1.34309	-1.40065	-1.65481	-1.04866	-1.08083	-0.695743	-0.273654	-0.10877	0.085213	-1.47739	-0.226175	F
0	3	1921	1975	0	0	2.4033	1.26197	1.59087	-0.411927	-0.003406	1.14339	1.48696	0.746873	1.35849	0.862211	-0.274673	1.07595	0.933291	-0.210862	1.25192	-0.277446	F
1	4	1912	2009	0	1	0.362574	0.825617	-0.240599	1.29206	-1.86533	-0.652764	-0.04241	-0.363991	0.255986	-0.43238	0.177415	-0.553831	-0.544607	-0.729957	-0.218215	1.52977	F
0	6	1910	1987	1	1	-0.570874	0.013325	0.55048	-1.34169	0.146576	-1.03662	-0.671879	-0.385177	0.240578	-0.459783	-0.540333	0.153879	0.513357	1.21322	-0.452838	0.080085	F
0	3	1926	1987		1	-0.687761	-0.41407	-0.282987	0.836554	-1.77738	-0.698715	-0.358024	0.215528	-1.53947	-1.04604	-0.074787	-0.907768	-0.998321	-0.167537	-0.76854	0.066207	F
0	3	1921	1998		1	-0.158401	-0.079372	0.320492	-0.04166	-0.629354	-0.342138	-1.13595	0.003874	0.449204	0.656947	-0.567942	1.18389	-2.07891	-2.13231	-0.418661	0.056507	F
1	3	1923		0	0	1.43824	2.61966	2.12832	1.38486	0.566234	-1.26519	-1.68916	-0.582839	1.20612	0.58991	0.551068	0.053258	0.362169	-0.940559	0.916812	1.26371	F
0	7	1908	1988	0	0	0.007534	-0.346628	0.386598	1.2082	2.76512	0.169873	0.609952	2.14036	-0.733701	-0.052416	0.246374	-0.245678	1.27982	0.897348	0.732385	-0.069595	F
1	1	1919		0	0	0.635217	0.616281	0.562429	0.541261	-0.867076	-0.156047	-0.696037	-0.325133	0.358777	-0.081251	-0.197601	0.169444	-0.670694	-0.527364	0.0748847	-0.095926	F
0	3	1909	1983	0	0	-0.271455	-0.40246	-0.488072	-0.423443	-0.167883	-0.260702	-0.194254	-0.091367	-0.652911	-0.597647	-0.515434	0.013471	-0.803792	-0.320237	-0.517139	-0.306553	F
0	2	1920	1993	0	0	-0.422397	-0.433169	0.193128	0.257183	-0.924958	-0.408683	-0.300267	0.162533	0.269769	0.611574	0.451213	0.17212	0.309195	-1.36519	-0.0983683	-0.245582	F
	2	1905	1996	0	0	-0.70047	-0.814528	-1.02145	0.480819	1.23008	-0.32013	-0.218697	-0.030851	0.941999	0.339636	0.121895	0.244946	-0.327599	-1.1705	-0.213107	-0.233111	F
0	1	1917	1999	0	0	0.7418	0.347317	-0.615067	0.261287	0.192315	0.221459	-0.361082	-0.033135	1.16196	1.36477	0.118619	1.12427	0.96	0.272133	0.555929	-0.235882	F
0	3	1916	1993		0	-1.25631	-0.129908	-0.860929	-1.28293	0.331497	-1.98818	-1.56103	-0.878606	0.031681	-0.846809	-2.33405	1.62976	0.076791	0.064559	-1.33312	-0.273296	F
	6	1912	2000	0	0	1.87748	1.5387	1.83847	1.13351	1.59906	0.262326	0.102292	0.575564	2.04672	1.01901	-0.916844	1.80675	2.03271	0.614655	1.44693	-0.238654	F
0	2	1923	2002	0	0	1.36681	0.592967	0.898204	1.25246	0.292381	0.870119	0.580443	1.40235	0.651258	1.19174	-0.607207	1.66277	0.049286	-1.53126	0.93171	0.023245	F
0	2	1906	1986	0	0	1.84364	1.64322	1.21975	1.5684	0.957591	0.110082	-0.134584	1.38678	3.81709	0.61461	1.83074	-1.14	3.10454	-0.602811	1.74667	-0.242811	F
	1	1929		0	0	-0.621524	-0.010395	-0.814193	-0.308407	0.010238	-1.12562	-1.48679	-1.09753	-0.053938	-0.596277	-1.03155	0.529994	1.08084	1.67974	-0.545253	-0.044655	F
0	2	1921	1986	0	0	1.0661	0.989679	0.157063	2.59765	1.94531	0.071019	0.110735	1.05326	1.3581	0.126766	0.16447	-0.005233	2.67265	1.34255	1.29641	-1.33084	F
0	8	1906	1975		1	0.354879	1.40825	0.721145	0.740088	0.165666	-1.3844	-1.90016	0.658409	-0.996032	-0.12686	-0.453294	0.38278	-2.20179	-1.64802	-0.320225	-0.137488	F
0	5	1915	1984	0	1	0.071128	0.673667	0.226883	-0.20863	0.152038	-0.854643	-1.34428	1.10528	0.287533	0.196554	-0.4484	0.665165	0.778312	0.087762	0.0117668	0.157668	F
0	9	1908	1980		1	-0.154987	-0.232204	-0.128703	-0.496434	0.098823	-0.164552	-0.587362	-0.229727	-0.015662	-1.09618	-0.610591	-0.392265	0.046948	-1.95184	-0.307304	1.44524	F
	3	1924	2010	0	0	-0.635725	-0.131473	-0.303759	0.828471	-0.79831	-0.971368	-0.771681	-0.003105	-0.442065	-0.495978	-1.12969	0.72234	-0.579623	-0.555211	-0.688773	0.046788	F
0	3	1923	2007	1	0	0.714953	0.890965	0.468297	0.722303	0.636171	-0.405507	-1.00909	1.03033	-0.35656	0.224526	-0.161416	0.414775	-2.0136	-1.34555	0.0716756	-0.181852	F
0	4	1920	1991	0	0	0.086914	0.926557	-0.30434	0.006238	-0.328166	-1.31424	-0.841112	-0.51404	0.444146	0.52358	0.081076	0.450454	-0.600425	-0.506368	-0.315034	-0.325965	F
0	2	1919	1979	0	0	1.35616	1.31595	0.729398	1.61835	0.425676	-0.04964	-0.262136	0.054277	1.44677	1.02327	-0.100799	1.04636	1.02728	-0.397557	0.975873	1.29418	F
0	2	1923	2006	0	0	-1.05123	-0.636478	-1.31623	1.18227	1.36052	-1.0347	-0.423928	-1.37021	-0.325243	0.110863	0.588963	-0.426011	1.02816	-1.14992	-0.179624	-0.129195	F
0	2	1923	2006	0	0	0.554731	0.255709	0.116776	0.963927	0.221445	0.14347	-0.517122	0.666401	0.117966	-0.11762	1.27709	-1.32681	0.813267	0.454085	0.606783	-0.129195	F
0	2	1918	2001	0	0	0.472146	0.806568	0.383973	-0.975347	0.089765	-0.569115	-1.37258	-0.305088	-0.513057	-0.626572	-0.376053	-0.167161	-0.655075	-1.757	-0.188574	-0.072381	F
0	4	1921	1995	0	0	-2.92629	-2.13243	-2.65476	-1.18013	-1.56268	-2.22793	-1.64822	-1.09575	-3.59821	-2.47967	-3.43821	1.3065	-3.21539	-0.203335	-3.18129	-0.043281	F
0	7	1919	2000		0	-0.966776	-0.10803	-0.065587	-0.248257	-0.17236	-1.47992	-0.859707	-0.385433	-0.867257	-0.176985	-0.749617	0.629161	-0.990289	-0.839742	-0.881625	0.077276	F
0	6	1916	1993	0	0	-0.906779	-0.214536	-0.089464	-0.346747	1.64174	-1.3309	-1.17078	-0.149384	1.22516	-1.26155	-0.99536	-0.145161	1.02728	0.593591	-0.496347	-0.13058	F
	1	1927	2016	1	0	-0.31722	-0.172222	-0.554264	0.371308	0.388672	-0.4763	-0.833967	-0.852129	-0.466904	-0.541544	-0.284309	-0.182716	0.46842	0.320948	-0.181013	0.005219	F
0	2	1912	1996	1	0	4.11233	3.47764	2.36169	-0.204441	0.351165	1.46983	1.35185	1.63149		1.63078	2.61183	-1.03671	2.10926	2.42553	2.69031	2.06971	F
0	1	1914	1999	0	0	3.31677	3.21944	2.5115	0.348614	0.947875	0.818923	-0.206431			1.2839	2.19885	-0.959698	0.105564	-0.708043	2.12532	0.592882	F
0	3	1907	1976	0	0	3.81209	4.41267	2.05756	1.15549	0.684956	0.130084	-0.322355	-1.25931		0.736165	2.951	-2.19927	1.70786	0.287151	2.41222	1.77455	F
1	2	1911	2004	1	0	0.458423	0.18226	0.29125	1.41043	0.519543	0.463202	-0.187673	1.24158		0.526466	0.624454	-0.11704	-0.397424	-1.09447	0.59323	0.419085	F
0	1	1912	1995	0	0	1.34405	0.664801	0.153588	1.00751	1.88697	1.12521	0.731446	1.08816		0.593274	0.008414	0.553842	1.36024	-0.956029	1.27621	0.480056	F
0	3	1908	1993	0	0	0.550033	0.72913	0.284137	0.87522	-1.48755	-0.135356	-0.321383	-0.546413		-0.255794	-0.291393	0.07771	-0.519138	-0.899102	-0.00767852	1.65123	F
0	2	1910	1992		0	0.494082	1.56533	0.531087	-1.62861	-0.2615	-1.01546	-1.29939	0.860652		0.218679	-1.95271	2.19216	-0.592029	1.03376	-0.391224	0.450954	F
0	1	1905	1976	1	0	-0.632555	-0.108693	-0.483854	-1.51451	-0.659973	-0.753967	-0.838203	0.205864		0.317011	1.3044	-1.01622	0.175236	0.497341	-0.373959	2.06971	F
	2	1900	1987	1	0	-0.407934	-0.99414	-0.359908	-0.467532	-0.227729	0.748722	1.05012	-1.28028		-0.163308	-0.158681	0.018707	0.128827	-0.194317	-0.0914169	0.57151	F
1	1	1914	2010	0	0	0.799501	0.687702	0.178041	0.583726	0.948678	0.371308	-0.249561	0.291917		0.3891	0.516341	-0.1414	0.299937	0.310276	0.712524	0.502225	F
0	1	1897	1981	1	0	-0.886951	-0.742204	-0.849601	1.35458	-1.531	-0.444843	-0.776751	0.54281		-1.30405	-0.396229	-0.865713	0.179974	-0.001432	-0.644489	0.312383	F
	3	1911	2000		0	-0.288898	-0.07836	0.349455	0.030114	0.262893	-0.358973	0.363237	0.316948		-0.190547	-0.909151	0.76844	0.16275	0.352715	-0.173305	0.286064	F
	1	1917	2007	1	0	-0.446401	-0.426055	-0.466359	0.904848	1.16002	-0.164205	-0.309824	-0.495411		0.212334	1.64019	-1.42264	1.66874	0.468447	0.494682	0.288835	F
0	2	1910	1988	0	0	-0.52856	-0.243923	0.447495	-0.016744	0.942063	-0.548627	-1.17207	-0.577622		0.445734	0.214792	0.22269	-0.113437	-0.287658	-0.00948405	1.61382	F
0	1	1903	1984		0	0.769703	1.34992	0.838132	0.503627	0.239648	-0.46424	-0.175069	-0.845642		-0.111592	-0.342273	0.26216	0.638067	0.448448	0.419546	1.78288	F
1	4	1918	2014		0	-2.0228	-1.5734	-1.13	-0.877465	-0.504873	-1.2895	-0.422774	-0.836418		-1.08577	-2.30825	1.4263	-1.77718	0.074849	-1.84964	-0.808903	F
0	3	1906	1977		0	-0.307963	-0.81202	0.061715	-0.02422	-1.02965	0.658891	1.06049	-0.049179		-0.151161	0.817799	-0.981441	0.350724	1.42406	0.0768199	0.582596	F
1	3	1907	2006	1	0	-0.955973	-0.839182	-1.29052	0.675856	-0.770925	-0.357802	-0.571543	1.64062		-0.184928	-0.127558	-0.037099	-0.247542	1.1477	-0.585094	0.656038	F
0	2	1918	1971	0	0	-0.005518	-1.22364	0.219188	-0.049694	-0.764675	1.72677	2.13861	1.13739		-0.483833	1.31751	-1.84497	-0.535988	-0.778075	0.317448	0.539639	F
1	3	1915	2010	0	0	0.173435	1.10136	0.053585	1.73768	-1.08698	-1.06177	-1.2986	0.248946		0.118252	-1.69546	1.83208	0.110798	0.369324	-0.205906	0.202912	F
1	2	1907	2001	1	0	-0.99112	-1.53219	-1.08835	-2.27437	-1.39415	0.521326	0.556754	-0.958592		-0.220065	-0.419178	0.236489	0.063154	0.717275	-0.773639	-0.957174	F
	3	1914	2004		0	0.571601	0.149394	-0.182623	-1.3557	-1.04359	0.718888	0.188023	-0.486187		0.094965	1.80739	-1.74303	-0.101826	-0.160783	0.289581	0.546568	F
0	3	1909	1990		0	0.519048	0.56902	0.688489	0.094358	1.02717	0.081764	-0.151453	1.63977		0.514319	-1.04015	1.52463	0.025355	-0.162111	0.371563	1.83275	F
0	2	1905	1969	1	0	-0.650724	-0.844167	-1.10925	-0.417379	-2.24157	0.055008	-0.054672	0.297917		-0.330557	-0.936921	0.668119	-0.28148	2.65711	-0.796662	0.2625	F
	1	1917	2008	1	0	-1.67462	-1.55105	-1.57811	-0.880144	0.502205	-0.701807	-0.501336	-0.153935		-0.446895	-1.00082	0.626004	0.543938	-0.039205	-0.970443	-1.2163	F
0	2	1919	1995	0	0	0.772749	0.38335	0.913016	-0.332551	2.04543	0.662942	1.10023	2.87658		1.10526	0.632645	0.398515	0.896305	0.941951	1.038	0.426013	F
	1	1912	2003	1	0	0.223962	0.791606	0.071295	-0.780523	0.373542	-0.584272	-0.503524	-0.195458		-1.20234	-0.217678	-0.958827	0.88317	0.762529	-0.0595845	1.82998	F
0	2	1916	1991		0	-0.47082	-0.544369	-0.360995	0.518407	1.47887	-0.020047	0.548747	-0.416246		-0.653905	0.377059	-1.01822	-0.204423	-0.630855	-0.0166364	-1.04031	F
	3	1899	1989	1	0	-0.358255	-0.618645	-0.282187	2.85065	0.094056	0.332527	-0.118546	-8.1e-05		0.199733	0.888246	-0.708264	-0.256299	-0.491787	0.358309	-0.782575	F
0	2	1919	1994	1	0	-0.932757	-1.12211	-1.52325	-1.51113	-0.080103	-0.0236	0.756882	0.498153		-0.220871	0.434412	-0.631301	-1.14367	0.958998	-0.788457	0.258343	F
	2	1911	2001	1	0	0.48769	0.50643	-0.500435	2.78691	-0.57398	0.162268	-0.706471	1.74596		0.084322	0.075584	0.015487	-0.752778	-0.24583	0.307531	1.96163	F
0	2	1906	1967		0	0.432097	-0.617395	-0.248153	1.66675	0.930082	1.50179	2.08931	0.279357		1.17209	1.39288	-0.278367	1.36476	-0.177641	1.193	0.486982	F
	2	1909	1996	1	0	0.101913	-0.073104	-0.404173	-0.491503	1.31805	0.30291	0.150383	0.519429		-0.492958	-0.619093	0.18192	0.747962	-1.05865	0.159983	0.531327	F
0	1	1918	1980		0	0.983281	1.06593	1.06954	2.38946	0.446255	0.049202	0.325806	0.650558		-0.86039	1.3929	-2.28238	2.25534	0.55777	1.1665	1.62074	F
	2	1915	2006	1	0	-1.15668	-1.24568	-1.38095	-0.66478	0.141248	-0.238711	-0.34466			-0.568713	-1.00898	0.520557	-0.104969	-0.121327	-0.812168	0.201526	F
0	1	1920	1991	0	0	0.123632	-0.401359	0.030007	0.945706	1.71533	0.696193	0.62623	1.19908		-0.272311	-1.50059	1.30279	-0.000333	-0.810879	0.288597	0.367818	F
0	3	1905	1961		0	-0.700814	-0.115821	-0.167088	-0.579047	-1.16175	-0.915506	-1.23116	-0.424492		-0.664563	-0.804274	0.213345	-1.92998	-0.42555	-1.02675	0.374747	F
0	3	1900	1982	0	0	-0.907704	-0.134758	-0.956348	-1.75023	-0.659906	-1.25315	-0.984117	0.259096		-0.839147	-0.579749	-0.188717	-0.955927	-0.854645	-1.18357	0.215386	F
0	3	1921	1957		0	0.581286	0.090407	-0.137627	-0.659097	-0.084149	0.661149	0.483541	0.666163		0.303236	1.0717	-0.759275	-0.311545	0.618359	0.349363	0.21539	F
1	1	1918	2012	1	0	0.691011	0.395956	-0.234212	0.044082	-0.251163	0.484168	1.13473	-0.678519		0.239664	-1.22045	1.46551	-0.249521	-1.09288	0.110862	0.313778	F
	3	1915	2005	0	0	-0.359035	-1.20661	-0.09264	0.440561	1.20236	1.15551	0.777194	0.803271		0.755769	0.87189	-0.159021	1.02444	-0.314905	0.674225	0.628322	F
0	2	1912	1988	1	0	1.21971	0.408057	0.458233	0.206446	1.34279	1.12726	1.12033	0.448801		1.0847	0.845599	0.18287	-0.322053	-1.07014	1.01123	1.62352	F
	2	1902	1990	0	0	0.147065	-1.53191	-0.604162	0.062035	-0.288786	2.36793	2.72931	-1.66739		-0.120731	0.198343	-0.298234	-0.44194	-0.923691	0.37499	0.349811	F
0	2	1902	1976		0	0.058081	-0.576555	-0.508237	2.18361	-0.118215	0.927863	0.562247	2.83518		-0.107128	0.383623	-0.490534	1.45058	-0.204432	0.637846	0.622781	F
	2	1911	2000	1	0	-0.748078	-0.511786	-0.30664	0.216512	0.533285	-0.445191	-0.092776	0.388845		-0.110179	-0.514242	0.436685	-0.270456	-0.653495	-0.360611	0.620012	F
0	2	1910	1990	0	0	-0.53764	-0.607498	-1.03002	1.03248	-0.963383	-0.004094	-0.74483	-0.710782		-1.07621	-0.632011	-0.385844	-0.97715	-1.3707	-0.597976	1.94498	F
0	4	1914	1964		0	-0.607305	-0.084831	-0.283147	-1.7332	-0.41725	-0.7433	-0.445444	-1.22217		-0.087273	0.54276	-0.636848	-0.470892	-0.797618	-0.574763	0.640777	F
	2	1909	1995	1	0	0.542934	0.301829	0.051329	-1.5573	-0.764094	0.500474	0.119764	-0.463986		2.06597	1.35694	0.535141	-0.729277	-1.39814	0.361753	0.572887	F
	3	1920	2009		0	-0.494028	0.008441	-0.240111	-1.82112	-0.064813	-0.713033	-0.210314	0.082166		0.037353	0.369048	-0.327338	-0.13422	1.1361	-0.458633	1.91865	F
0	3	1912	1983		0	1.4205	0.346337	-0.001362	0.933134	1.07837	1.54604	1.64807	0.565265		1.00971	0.942496	0.017105	1.70173	1.35357	1.44564	0.338697	F
	1	1912	2001	1	0	0.217906	-0.209454	-0.021102	1.79756	-0.016578	0.567346	-0.116106	1.97617		1.27559	1.54054	-0.316054	-1.31799	-1.77168	0.531572	0.320681	F
0	1	1912	1983	0	0	0.49088	0.253941	-0.38068	-0.913457	0.162752	0.476069	0.799548	-0.480606		0.957963	1.95178	-1.02722	-0.312041	-0.13232	0.448171	0.552091	F
0	2	1905	1985		0	-1.22545	-1.48672	-1.06377	-0.837518	0.018672	0.078903	0.612261	-0.378731		-0.620491	-0.58604	0.018973	-0.448708	0.050502	-0.774814	0.675415	F
0	2	1907	1978	1	0	1.75242	1.92611	0.971842	-0.081262	0.877321	0.241411	-0.200852	-0.133294		0.763306	1.38337	-0.648601	2.22084	0.882788	1.44115	0.478639	F
1	3	1910	2008		0	-1.19083	-0.710782	-1.17015	-0.56659	0.344155	-0.966455	-1.70284	-0.815703		-0.64468	-1.47083	0.932843	-1.05756	0.544572	-1.08916	-1.03202	F
	1	1919	2005	0	0	1.12832	0.051656	-0.030316	1.57466	-0.531857	1.51455	1.27395	0.54357		0.409652	0.773743	-0.369017	-1.1085	-0.346921	0.729204	1.73713	F
1	4	1923		1	0	-0.780698	-0.145398	0.080492	-1.171	-0.777556	-1.09289	-0.564523	-0.902063		-1.03035	-0.304272	-0.66016	-0.6353	-0.031498	-0.89265	1.46552	F
	2	1903	1994		0	-1.03076	-0.559555	-0.854271	-1.48907	-3.05096	-0.843593	-1.06112	0.236056		-0.33029	-1.33798	1.09222	-2.16478	-0.059027	-1.57697	-0.745191	F
0	3	1905	1988	0	0	0.884974	0.096155	1.06988	1.39405	-1.10564	1.15629	1.80521	0.805082		-0.085548	1.95682	-2.0615	0.010625	0.015433	0.877978	0.38164	F
0	3	1919	2004		0	-0.600252	-0.247898	-0.875958	-1.28438	0.166143	-0.528643	-0.124404	0.219437		-0.351619	-0.46649	0.155926	-0.02885	1.50395	-0.581369	0.660177	F
0	2	1906	1972	0	0	-0.967469	-1.11356	-0.24962	-1.71409	-0.482286	6.6e-05	-0.06743	-0.789732		-0.682196	0.647615	-1.36217	1.05262	0.353471	-0.37806	0.671262	F
	1	1901	1987		0	-0.968968	-0.532091	-0.527696	-0.664456	-1.86515	-0.786735	-1.17834	-0.030276		0.158809	-0.119228	0.282817	-0.708991	-0.258915	-0.86284	0.604755	F
0	3	1908	1957		0	0.817871	1.73282	0.766985	-0.518524	-0.889204	-0.745536	-1.13293	0.477434		-1.46443	-0.681052	-0.736384	0.716302	1.16115	-0.0159835	0.478644	F
1	2	1903	1999	0	0	-1.26839	-0.75421	-0.811657	-1.58072	-1.12506	-1.02019	-1.61857	-0.496972		-1.63376	-1.09898	-0.455861	-2.04387	0.125477	-1.57171	0.532699	F
	6	1911	2001	0	0	1.00427	0.229795	0.426132	-0.264355	-0.442694	1.22885	1.0689	-0.489487		0.660242	2.42042	-1.78113	0.970598	-1.22739	1.06273	1.96576	F
0	1	1915	1996	0	0	0.880297	1.16427	0.710093	-1.09468	0.493929	-0.010408	-0.587736	-0.430113		0.739197	0.578861	0.117116	2.95016	0.247319	0.962132	0.613058	F
0	2	1911	1989		0	-1.59435	-2.25784	-1.92632	-1.18981	-0.235042	0.559829	1.14637	-1.78681		-0.582383	-0.027332	-0.525173	-1.451	-0.833935	-1.04575	-0.975212	F
0	3	1908	1986	0	0	0.814149	-0.542708	-0.680756	-0.405959	1.36305	1.85814	1.03342	-0.297969		2.08689	1.35384	0.562396	1.87956	-0.52597	1.35377	-1.14565	F
	2	1919	2006	1	0	1.47251	0.92124	0.958351	0.904201	-0.172618	0.887574	0.778286	0.721223		0.374759	1.42424	-1.04577	0.590792	1.39292	1.13545	0.280493	F
0	2	1917	1993		0	0.615768	0.290484	0.144061	-1.27718	-0.695786	0.494913	-0.173059	-0.089995		0.379314	0.465781	-0.090256	-0.48104	1.02459	0.157449	0.28465	F
0	3	1910	1989		0	-0.108534	-0.123994	-0.245418	-0.830885	-0.918856	-0.028217	0.42641	-0.68588		-0.514848	0.555945	-1.05501	-0.469363	0.271153	-0.305704	1.72741	F
	3	1915	2006		0	0.115981	-0.135202	-0.606224	-0.372062	0.172959	0.333862	0.677461	0.368708		-0.694771	0.539505	-1.22787	-0.441636	-0.762241	-0.0554879	0.347007	F
	3	1910	1997		0	0.40578	-0.182834	-0.285252	-1.06805	-0.920521	0.782523	0.625451	0.709678		0.073958	1.40783	-1.32584	-0.49257	2.49256	0.150806	0.266638	F
0	3	1916	1986	0	0	1.57229	1.51627	1.27242	-1.77807	-0.40749	0.492872	0.71947	-3.52385		0.516211	1.48653	-0.996256	-0.302991	0.969204	0.740086	0.565944	F
0	2	1915	1999	0	0	1.52368	0.940514	1.26771	0.839038	0.358415	1.07676	0.48245	0.342029		0.111783	0.449378	-0.340985	-0.305912	-1.12216	1.02651	1.98655	F
1	2	1919	2018	0	0	1.33709	0.19112	1.93121	0.160575	0.59437	1.77063	0.708316	-0.247354		1.31496	1.0631	0.163781	1.20458	1.03913	1.5868	0.620482	F
1	2	1918	2012	0	0	-1.73218	-1.61462	-1.72528	-1.45532	0.023613	-0.688072	-0.117089	-2.43437		-1.71832	-0.916954	-0.745101	-1.90224	-1.61376	-1.62367	0.458288	F
0	4	1909	1978	0	0	0.535082	0.050304	0.257929	0.375777	0.028182	0.638672	1.30808	-2.00639		0.300389	-0.653908	0.951998	0.519109	0.466471	0.401141	0.215856	F
1	2	1912	2004	0	0	1.45295	1.30565	0.967577	0.082443	0.428215	0.523368	-0.323555	-1.17047		0.885112	1.80202	-0.943362	1.76607	0.082945	1.36285	0.48884	F
0	3	1912	1982	1	0	0.131175	0.897694	0.834079	1.70085	0.760946	-0.853587	-1.90805	-0.27075		1.16593	-0.944105	1.96955	0.15844	-0.375384	0.365668	0.384119	F
	2	1911	1999	0	0	-0.681459	-0.02794	-0.870699	-2.6984	0.314973	-1.01488	-1.75544	-0.931972		-1.75691	-0.672128	-1.04846	-0.524763	-0.110674	-1.06723	0.323148	F
0	1	1904	1969		0	0.060262	-0.056001	-0.358038	-1.35464	0.405808	0.233055	0.748097			-1.58612	0.12151	-1.77003	1.19798	2.24096	-0.0379096	0.577195	F
	1	1915	2001		0	0.203052	-0.82383	-0.977375	-0.563858	-0.413673	1.31381	1.41554	0.821047		-0.263816	1.484	-1.7408	0.918184	1.10406	0.389489	0.226148	F
0	6	1902	1983	0	0	0.636208	0.657167	0.527405	1.42409	-0.135924	0.158371	-0.417292	-1.99402		-0.01297	0.658643	-0.669214	1.33892	0.160749	0.750582	0.448203	F
	2	1902	1990		0	0.507859	-0.598785	0.191767	0.248906	0.779931	1.2332	1.53466	-0.71917		-0.184219	-0.280053	0.149689	0.911029	1.55216	0.590642	-0.229413	F
0	2	1899	1978	0	0	-1.67184	-1.47751	-1.80103	-1.12868	-1.03778	-0.762533	-0.937243			-0.456604	-0.579935	0.175361	-0.306362	0.968599	-1.27753	1.98935	F
0	2	1906	1987		0	0.764446	0.344633	0.520943	-1.5268	0.650879	0.786423	0.869811	-0.827029		0.41293	-0.366949	0.767365	0.163701	-0.034209	0.43537	0.628341	F
0	2	1908	1960		0	0.26954	0.68101	0.339998	0.220809	0.991143	-0.446306	0.237587			-0.023537	0.186126	-0.188769	-0.282141	0.059778	0.178589	0.283507	F
0	1	1896	1976	0	1			-0.409341	2.49021	-0.264965	0.834399	0.202163	-0.889626		1.07305	1.04549	0.014334	1.40698	0.548877		-0.379598	F
0	3	1909	1992		1			0.651318	0.693296	1.10945	-0.673359	-1.47822	-0.200583		0.963146	1.34697	-0.351431	0.236204	0.05963		-0.532025	F
1	1	1911	2005	0	1			-0.820296	1.39801	-0.982343	-1.37633	-1.43003	1.55316		-0.470728	1.04386	-1.4306	-0.527918	0.865721		-0.380983	F
0	1	1910	1983	0	1			0.064602	1.35632	-0.391255	0.534646	0.641986	0.838273		-0.494659	0.757146	-1.15421	0.037074	-1.73596		-0.507083	F
0	4	1900	1970	0	1			-0.199547	3.52255	-0.949633	-1.56234	-1.78505	-1.0392		-0.953719	-0.545371	-0.293078	0.432708	0.718991		-0.561125	F
	1	1909	1995	1	0	-0.811369	0.212331	-1.00887	-0.08616	-1.23612	-1.82697	-2.4897	-0.590581		-1.47876	-0.538109	-0.806305	-0.132397	-0.215066	-1.13217	-0.724124	F
	2	1911	2001	0	1	-0.691093	-0.001302	-1.10645	0.11128	0.447034	-1.46104	-1.128	-0.865799		-1.12019	-0.437596	-0.544473	-1.69047	-0.841078	-1.0374	-0.814245	F
0	8	1916	1994	0	1	-0.383618	0.954464	-0.117414	1.0911	-1.23847	-1.93694	-1.74083	0.229731		-0.289703	-0.103389	-0.108434	-0.615499	0.507422	-0.656226	-0.47336	F
1	5	1910	2003		1	-0.515321	0.732846	-0.659935	0.021212	-1.40535	-1.85904	-1.72646	-1.14223		-2.21756	-1.7467	-0.307378	-1.6488	-0.901107	-1.45127	-0.408232	F
0	3	1909	1993	0	0	-0.383072	-0.558406	-0.761489	-0.196453	0.492622	-0.227338	-0.064108	-1.20974		0.073859	-0.485292	0.594041	0.454094	-1.48836	-0.226988	0.916479	F
0	2	1914	1989	0	0	-0.124919	-0.291479	-0.35663	-1.28954	0.695781	-0.202856	0.025195	-0.194862		-0.787506	0.335542	-1.02273	-0.193208	-0.224387	-0.283098	-0.512434	F
	3	1914	2002	0	1	0.90963	0.727753	0.415457	-1.05432	-1.10553	0.023475	-0.074765	1.54418		1.37554	1.19912	0.133796	0.744779	-0.35926	0.498385	1.06364	F
	1	1909	1997	1	1	-1.57344	-0.384303	-1.34622	0.101819	-1.4082	-2.27969	-2.25286	-0.89206		-1.44071	-0.888152	-0.399539	-1.28083	-0.39326	-1.7322	0.57864	F
0	2	1910	1989		0	0.258993	-0.956216	-0.774186	-0.674049	1.70047	1.19698	0.855354	0.807223		-0.502364	-0.698687	0.285027	0.002452	-0.730669	0.172919	-0.510725	F
	2	1921	2010		0	-0.722276	0.063959	-0.572519	-0.456614	-0.284466	-1.45722	-1.64017	-0.417025		-1.47645	-2.21584	0.925072	-0.214191	1.56415	-1.12108	-0.513496	F
1	3	1912	2010	1	0	-0.666223	-0.674311	-0.255031	1.10594	-1.48627	-0.450948	-0.146276	0.685773		-1.13561	-0.03023	-1.01082	-0.579177	-0.030626	-0.620292	-1.83571	F
0	4	1907	1976		0	2.0091	1.73947	1.34307	2.40386	-0.309855	0.183408	-0.110107	1.06341		0.252928	0.271236	0.023247	-0.17216	-0.244319	1.03715	-0.446982	F
0	1	1914	1987	1	0	-2.36783	-0.985735	-1.76784	-1.09931	-1.77727	-2.75491	-2.15642	-1.54751		-1.26014	-1.86085	0.758815	-0.504058	0.525683	-2.2844	-0.684465	F
0	7	1906	1990	0	0	-0.11255	-0.223005	-0.008195	1.555	0.402964	-0.295424	-0.468348	-0.641526		0.003738	1.29795	-1.18897	0.210669	-0.727168	0.275965	-1.99836	F
0	2	1904	1974	0	0	-1.41032	-0.509503	-0.646218	0.618403	-0.893333	-1.86948	-0.895909	0.205506		-1.19507	-0.461663	-0.597325	-1.21003	2.02702	-1.33527	0.643291	F
0	2	1900	1979		0	-0.578939	-0.966526	-1.35078	1.08624	0.20927	-0.051551	-0.309354	0.291142		0.689548	0.280521	0.408311	1.00456	-0.48641	0.0123206	-0.677537	F
0	1	1907	1986	0	0	-1.54146	-0.557347	-0.692443	-0.866575	-1.68222	-1.9622	-1.64634	-1.91601		-0.922916	-1.66753	0.871092	-0.259394	1.79891	-1.59079	-0.637351	F
1	7	1915	2012	0	0	-0.094719	0.594721	-0.542266	2.80258	0.208011	-1.30808	-1.05763	-0.200547		-1.53626	-0.941684	-0.44484	-0.349439	-0.167128	-0.407589	0.644675	F
	3	1909	1995	0	0	-1.36978	0.257835	-1.34215	0.273712	-0.112531	-2.57349	-2.52749	-0.770968		-2.06815	-1.82974	-0.061119	-1.23666	0.440665	-1.70045	0.941219	F
0	5	1911	1987	0	0	1.08127	1.0048	-0.374449	-0.236787	-0.281005	-0.264929	-0.279671	-0.355237		-0.15721	-0.045516	-0.029634	0.977418	1.17598	0.252541	-0.720494	F
0	8	1923	1995		0	0.580415	-0.082938	0.007879	-1.40362	-2.33732	0.615693	0.412485	1.22995		0.211406	1.02599	-0.757342	0.18156	-0.609627	0.0453109	-1.7046	F
0	6	1912	1997	0	0	-0.28689	-0.664	-0.206278	1.06298	-0.05566	0.109968	0.25181	-0.660139		0.194196	1.16346	-0.896975	-0.274196	-0.196722	0.10871	-0.405405	F
	2	1911	1998		0	0.561287	0.101023	-0.366517	-1.76093	0.817942	0.335215	0.173225	1.61375		0.809493	0.04127	0.72327	0.181568	0.415775	0.210334	-0.365229	F
1	5	1908	2006	1	0	0.676682	0.996524	-0.016098	-1.12197	0.708374	-0.568187	0.076471	1.16266		-2.10567	-0.022462	-2.06052	-0.496376	-0.966453	-0.280267	-0.419285	F
0	3	1914	1997	0	0	-2.18641	-1.40355	-1.59103	-1.22248	-0.720311	-1.94701	-1.59332	-2.56004		-0.451261	-1.42681	1.04989	-1.55618	-1.14076	-1.9574	-0.733818	F
0	4	1911	1983	0	0	-0.878504	-0.948595	0.066139	-0.504875	-0.692353	-0.436604	0.577879	-0.96631		-0.228031	0.740821	-0.877473	0.721749	1.05298	-0.353774	-0.530123	F
1	3	1912	2006	0	0	-0.546518	0.049339	-0.641405	-0.690559	-0.627528	-1.14022	-1.28442	-0.271849		-1.54519	-1.06631	-0.348864	0.141142	-0.403796	-0.898305	0.995787	F
0	1	1895	1978	0	0	0.513979	0.436675	-0.104487	-0.929527	3.49323	-0.193048	0.094428	0.89277		-1.62253	-0.461545	-1.05811	0.742187	1.04738	0.248379	0.9251	F
	1	1909	1999		0	1.13372	0.636584	0.36895	1.2726	-0.017043	0.392014	0.801266	2.36635		-0.416343	0.295387	-0.627767	0.134289	-0.558784	0.561242	-0.441457	F
0	3	1911	1989	0	0	-0.341553	0.056038	-0.87677	2.35852	-0.339112	-1.04337	-0.405323	-1.2394		-1.67783	-0.351862	-1.19558	0.279475	0.592445	-0.454563	-0.805024	F
	6	1911	2000	0	0	1.80836	2.37804	1.154	3.11127	-0.253373	-0.773486	-1.40794	-1.69715		1.47094	0.737148	0.643574	1.26469	1.31124	1.28252	0.780087	F
	1	1901	1989	1	0	-0.324514	1.48479	0.510181	0.921767	0.046287	-2.52311	-2.51367	-0.432427		-0.88714	-1.4513	0.688057	1.15116	0.66473	-0.515069	-0.87101	F
0	6	1911	1993			-1.44453	-0.49953	-1.02407	0.308285	-1.3624	-1.83565	-1.14214			-1.03531	-0.860054	-0.056917	-0.573646	1.08001	-1.38319	-0.481033	F
0	5	1904	1986	0	0	-0.848961	-0.244239	-1.81674	-1.2177	0.22105	-1.28196	-1.01952	-1.21232		-1.85861	-0.946184	-0.78612	0.036513	2.57143	-1.17809	-0.556067	F
0	5	1916	1998		1	-0.729067	-0.38511	-0.585239	0.088342	0.115485	-0.906712	-0.302118			-0.432753	0.618417	-0.961836	1.37334	2.6271	-0.246526	-0.451846	F
1	3	1904	1998	1	0	1.25724	0.408378	0.819689	3.14018	0.825927	0.723071	0.660007	0.397809		1.14438	0.541288	0.54842	1.31083	1.48295	1.38246	0.846535	F
1	1	1911	2005	0	0	-0.996317	0.095899	-0.356297	-0.118149	-0.869968	-1.87067	-1.55533	-1.19177		-2.23113	-1.60482	-0.470041	-0.377509	0.329498	-1.33848	-0.531124	F
0	4	1911	1982		0	-2.13014	-2.06945	-1.44693	0.517874	-1.75103	-0.912691	-0.284398	-1.85299		-1.26976	-0.094218	-1.06555	-2.13517	0.613491	-1.68019	-0.592095	F
0	1	1904	1972	1	0	-1.67664	-2.06821	-1.04766	-0.41419	-1.26341	-0.218575	0.720921	-1.403		-0.798407	-1.49503	0.810936	-1.82885	-1.8641	-1.4744	-0.78748	F
	5	1909	1998	0	0	-0.142902	1.08428	-0.101784	-1.85247	-1.26282	-1.74313	-1.48973	-2.62133		-0.867347	-0.449945	-0.311887	-0.34964	0.496297	-0.922865	-0.485379	F
	1	1910	1999	0	0	-1.58957	-0.865378	-1.12333	-1.47301	-1.25728	-1.66903	-1.49917	-2.32514		-1.24065	-0.323775	-0.793449	-1.11078	1.40042	-1.62602	-0.669678	F
0	4	1919	1987	0	0	-1.61199	-1.46025	-1.29203	-1.4985	-0.469258	-0.876	-0.651132	-0.877028		-1.92961	-1.88589	0.138099	-0.838133	0.692351	-1.6246	-0.400446	F
	1	1896	1987		0	0.207369	0.2912	-1.02478	-1.1675	0.462116	-0.381937	-0.565376	-1.6906		-1.79531	-0.479442	-1.2315	-0.721631	0.015943	-0.58531	1.03083	F
1	1	1916	2014	1	0	0.351411	0.329369	0.162315	0.58256	-1.25527	-0.26371	0.392161	1.07373		-0.937304	0.339047	-1.18874	0.678368	0.110098	0.00121122	-0.381046	F
1	4	1911	2003	0	0	-1.65715	-1.06598	-2.03266	0.318325	0.330885	-1.49956	-1.59754	-0.768138		-1.65579	-0.507991	-1.03781	-0.69592	0.863556	-1.35315	-0.51546	F
1	5	1915	2014	0	0	-0.650517	-0.829205	-1.20059	-0.486491	0.906744	-0.202197	-0.386914	-1.11401		-1.03882	-0.96184	0.039709	-0.140919	0.216903	-0.592636	-0.317304	F
0	4	1911	1977		0	-0.791621	-1.26708	-1.57599	-2.06905	-0.062035	0.112896	1.19189	-0.834572		-0.751914	0.643794	-1.29906	0.190792	0.019193	-0.659391	-0.472503	F
0	1	1911	1982	0	0	0.672153	1.21234	-0.000241	-3.23935	0.368949	-1.00187	-1.24847	-2.05269		-1.87444	-0.743905	-0.997806	-0.60712	-0.183093	-0.690139	0.709754	F
1	4	1919	2016	1	0	-1.13198	-0.159898	-1.60749	0.969445	-1.67938	-2.07847	-2.18796	0.972224		-0.742357	-1.64662	1.0165	-0.942491	1.15614	-1.51445	-1.24573	F
1	5	1914	2010	0	0	-0.448186	0.010277	0.143517	0.455287	-1.61064	-1.1418	-1.51004	0.752884		-1.02124	-0.121313	-0.767271	0.647205	1.95346	-0.535104	-0.77043	F
0	2	1914	1994	0	0	-0.735276	-0.34517	-0.332457	1.42915	0.608897	-0.989793	-0.728912	-0.721323		0.291441	0.109678	0.215101	-1.0898	0.373177	-0.370286	-0.458646	F
0	3	1907	1982		0	-1.6772	-0.545075	-1.53941	-1.40272	-2.28907	-2.14476	-1.5029	-1.21449		-1.97213	-1.31245	-0.518765	-1.93711	0.698535	-2.21999	-0.439246	F
	2	1915	2002		0	-1.10751	0.149926	-1.20161	-2.51647	0.578354	-2.10484	-1.93664	-1.06449		-1.64365	-1.87113	0.406544	-1.33359	0.60004	-1.69767	-0.504374	F
	3	1910	1999	0	0	-1.70358	-0.260265	-1.90059	-0.198883	-1.46877	-2.59648	-2.2996	-2.29974		-2.21774	-1.70072	-0.335213	-0.210611	0.801924	-1.96239	-0.767659	F
0	2	1907	1964	0	0	-0.785901	-0.085862	-1.06598	-0.945851	0.677323	-1.33879	-1.77459	-1.26836		-2.07972	-0.211452	-1.82749	0.248585	0.168722	-0.870294	-0.381046	F
0	2	1921	1997		0	0.930816	0.605304	-0.506694	2.53032	1.72028	0.133164	0.694939	0.625308		0.264688	0.004819	0.290717	1.9362	1.115	0.988126	-0.430932	F
0	1	1912	1995	0	0	-1.24071	-0.545444	-0.718464	-1.68354	-0.653813	-1.60791	-1.94026	-0.485858		-1.98984	-0.86605	-0.979884	-0.859492	-0.76959	-1.51539	0.601173	F
0	3	1912	1988	0	1	-1.98115	-1.1671	-0.340385	-1.79307	-2.04367	-1.87409	-1.52523	-1.22074		-2.75566	-2.52407	-0.009085	-1.07182	0.945272	-2.23904	-0.479932	F
0	1	1909	1983	0	0	0.017123	1.41883	0.390708	-0.029312	-0.251703	-1.83735	-2.16234	-2.50476		-1.82301	-1.74589	0.092123	0.577212	0.364316	-0.628732	-0.422071	F
1	2	1907	2002	0	0	-2.28527	-1.70622	-2.72701	-2.38337	-0.23857	-1.78857	-1.31281	-1.2213		-2.44094	0.125188	-2.49981	1.19398	2.2511	-1.8137	-0.974625	F
0	4	1908	1964	0	0	-1.24201	-0.954102	-1.58508	-0.329857	0.796505	-1.05429	-0.874716	0.242731		-1.54784	-0.215619	-1.21395	1.37962	1.25214	-0.757236	-0.680855	F
	1	1901	1988	1	0	-0.902546	-1.06742	-1.08882	-0.029172	-0.421037	-0.295966	-0.114174	0.052738		-0.970927	-0.383157	-0.482933	0.256189	1.07021	-0.658298	-0.414764	F
1	1	1913	2012	0	0	-0.969119	-1.47813	-1.4886	0.567179	-0.604723	0.095698	0.628427	0.517567		0.891063	-0.386421	1.19632	-0.285677	-0.701459	-0.495791	-0.592135	F
1	4	1907	2001		1	-1.24105	-0.862803	-0.624782	0.866063	-0.118098	-1.06062	-1.37219	-0.923321		-0.517679	-0.80702	0.374968	-0.140306	1.14207	-0.766564	-0.366307	F
0	1	1908	1983	0	0	-0.109713	-0.681988	-0.29434	1.49169	-0.224845	0.340237	-0.018436	1.25643		-0.138412	-0.546994	0.464757	1.10175	0.746671	0.192898	-0.436935	F
	4	1912	1998	0	0	-0.683993	-0.493902	-0.866833	1.66112	-1.01173	-0.779644	-0.203831	1.13426		-0.586481	-1.27279	0.780822	-1.14087	-0.616406	-0.835658	-0.585206	F
0	1	1912	1988	0	0	-0.417551	-0.38627	-0.712861	2.02794	1.71516	-0.644816	-0.281389	0.128804		-0.841452	-1.54781	0.827346	1.93658	1.51842	0.0214192	-2.24278	F
1	3	1908	2001	0	1	0.867229	1.31972	0.860548	0.164024	-1.22124	-0.755096	-0.406878	-2.25947		0.358654	-0.695599	1.0431	-0.442762	0.123057	-0.0167305	-0.504877	F
1	6	1914	2009	0	0	-1.76931	-0.737291	-1.82336	0.807544	-1.25689	-2.07634	-1.61456	-1.25943		-1.37648	-0.994269	-0.247147	-1.74701	0.132705	-1.79472	-0.524235	F
0	2	1912	1977	0	1	-0.933062	-0.100965	-0.423118	0.03314	-1.93504	-1.73188	-1.38498	-1.1821		-0.961259	-0.575966	-0.243854	-0.709833	0.206436	-1.21789	-0.927518	F
0	2	1919	1986		0	-0.339669	0.196836	-0.768794	0.32042	-0.178911	-1.16075	-1.22657	-0.167633		-0.578526	-0.905784	0.426635	1.16165	1.11115	-0.432156	-0.682206	F
1	2	1912	2010	0	0	-0.125008	0.167368	0.178587	2.0458	0.216684	-0.875443	-0.382791	-1.85401		0.202365	-0.093137	0.341237	0.258299	0.222224	0.0597016	-0.751491	F
0	5	1919	1988	0	1	0.054783	1.13961	0.711954	2.06119	0.758683	-1.3979	-1.33875	0.532463		-0.205053	-0.332203	0.180172	1.32781	0.004618	0.310906	-0.080825	F
	3	1909	1998		1	-0.897557	-0.864524	-1.03753	1.89132	-0.397335	-0.609838	-0.477668	0.549283		-1.12418	0.139688	-1.15762	-0.046116	0.074106	-0.518225	-0.554737	F
	2	1911	1998	0	0	0.399421	-0.028208	0.082835	2.6053	0.887773	0.239752	-0.238348	0.290653		0.217036	0.354116	-0.092481	1.7867	1.88921	0.873654	1.05156	F
1	8	1913	2009	0	1	-2.563	-1.8423	-1.60975	-2.89689	-1.37956	-1.97764	-1.39709	-1.04778		-0.911665	-0.985594	0.192153	0.194033	2.4788	-2.06901	-0.517349	F
0	4	1911	1989	0	1	-0.821434	-0.589555	-1.22826	-3.06074	0.410273	-0.769206	-0.407871	-1.52631		-0.335689	-1.69011	1.41777	-0.56396	-0.70455	-1.15907	-0.356607	F
0	2	1920	1999	0	1	0.254605	0.297166	0.947413	1.06389	-0.077173	-0.366081	0.016538	-0.768759		0.730804	-0.602217	1.26628	0.251825	0.359075	0.256423	-0.425892	F
	1	1910	1996	0	0	-0.002464	0.766273	-0.096195	0.613219	-0.88171	-1.14623	-1.40392	-2.21937		-0.257968	-0.567923	0.370618	0.630766	1.221	-0.255502	-0.294151	F
0	1	1897	1977	0	0	-0.419964	-0.17089	-1.34377	-0.1601	-0.978423	-0.913409	-0.528643	-0.494738		-0.572551	-1.22177	0.746183	-0.651757	1.46871	-0.956655	-0.833267	F
0	2	1915	1980		0	0.935778	1.01604	-1.14769	-0.045179	0.045572	-0.330238	0.115395	-1.21274		-0.230339	-0.58446	0.419547	0.008321	0.226545	-0.0408365	-0.468825	F
0	2	1907	1989	0	0	-0.635102	-0.218351	-1.06997	-1.5496	-0.003921	-0.967341	-0.960073	-0.95085		-1.12395	-2.08359	1.11524	-0.161913	1.53427	-1.08167	-0.398154	F
0	2	1921	2005	0	0	-0.958464	-0.77785	-0.994576	0.683833	-0.736934	-0.685766	-0.496769	-1.13535	-1.42842	-1.3866	-1.03717	-0.230955	-0.704886	0.823134	-0.951177	0.027807	F
0	3	1920	1993	0	0	0.473235	0.772096	-0.030939	0.756235	0.798624	-0.454676	-0.303642	-1.02688	1.75234	1.04247	0.90759	0.104803	1.09743	2.40831	0.634525	0.159449	F
	6	1921	2008	0	0	-1.29135	-1.63196	-1.02048	-0.201834	-1.23241	-0.05122	0.040342	-0.136456	-2.10724	0.586805	0.035977	0.543561	-1.14956	0.717144	-0.791323	0.00425	F
0	4	1917	2000	0	0	-1.62925	-1.17969	-1.10887	-1.11589	-1.86494	-1.25189	-0.827042	-1.83197	0.50421	-1.78608	-1.09123	-0.578275	0.089008	0.68814	-1.5449	-0.076121	F
	4	1918	2005	0	0	-0.533409	-0.738307	0.13466	1.72946	-0.131755	-0.130776	-0.674279	-0.598584	-0.152362	-0.628489	-0.730785	0.196089	-0.546911	-1.07216	-0.237736	-0.062264	F
1	3	1917	2014		0	-0.631272	-0.16821	-1.01744	1.76468	0.176637	-0.960989	-1.28507	0.884131	-0.554363	-0.55257	-0.92412	0.463249	1.00111	0.881759	-0.30989	0.007021	F
0	1	1925	1999	0	0	0.257639	0.442367	0.105199	1.37619	0.761806	-0.396715	-0.43191	-0.263615	0.607228	-0.339635	-0.060695	-0.217108	1.05803	0.337079	0.371916	0.097092	F
0	3	1925	1998	0	0	0.236869	0.296353	0.254039	1.35496	0.578995	-0.115286	0.358302	0.204947	0.133618	-0.444337	-0.850422	0.48369	1.26118	-0.062345	0.339382	0.418577	F
0	2	1913	1998		0	1.14979	0.983265	1.75996	-1.79936	-0.380664	-0.043449	0.054149	-2.5662	-1.1272	0.619184	-0.294605	0.891549	-0.846282	-1.29492	0.225852	1.13988	F
0	2	1918	2000	1	0	0.415802	1.05048	0.743498	-0.403663	0.346704	-0.932332	-0.627586	-1.7965	-1.01264	-0.083692	-0.066882	0.039026	0.994567	0.920765	0.185133	-0.092259	F
0	3	1926	1982	1	0	0.846976	0.31556	-0.29786	-2.89521	-0.857922	0.342582	0.557635	-0.741241	0.196657	-0.305374	-1.68232	1.44579	-0.207736	0.427436	-0.403408	-0.294573	F
0	2	1921	1996	1	0	-0.098024	0.28299	-0.738783	-0.335002	0.132477	-0.704368	-1.10103	-0.25441	0.179441	-0.500023	0.788347	-1.23841	-0.42036	-1.22752	-0.275967	0.049083	F
0	3	1904	1979		0	-0.64129	-0.798813	-0.713017	0.113353	-0.242677	-0.146242	-0.86944	-0.438914	-0.47159	0.553931	-0.560104	1.09006	0.024016	-0.162444	-0.302765	0.072645	F
1	2	1911	2004		0	0.042464	0.416214	-0.065854	-1.13821	-1.50128	-0.805984	-0.351098	0.093701	-0.010342	-0.563675	-0.0702	-0.402593	0.022624	0.388596	-0.518166	-0.269625	F
0	2	1926	1989	1	0	-2.33126	-1.79809	-1.5715	-1.43338	-1.29331	-1.58841	-0.833271	-2.09789	-1.82264	-2.9699	-1.01557	-2.00716	-1.07321	-0.353328	-2.16838	-1.38814	F
0	3	1928	1995	0	0	0.268221	-0.063564	-0.227389	-1.16037	-0.318263	0.260625	-0.128926	-2.01111	-0.208779	0.172885	-0.478189	0.675221	0.712473	0.414686	0.0374232	0.14193	F
	2	1921	2012	0	0	1.49187	0.819998	1.05577	0.831935	1.97919	0.835742	0.080862	0.677586	-0.400714	-0.34366	0.268914	-0.564367	-0.115571	-1.1225	1.05357	0.191816	F
	1	1920	2006		0	1.7314	1.45726	0.335662	0.033875	0.692949	0.247611	-0.020457	0.648697	0.317921	-0.653365	0.41647	-0.999588	0.99559	-0.266883	0.819465	-0.090876	F
0	2	1921	2004		0	0.244959	-0.485192	0.894946	0.447578	1.37749	0.629759	0.515306	0.40393	-0.376561	0.77711	0.563928	0.208606	-1.18485	-0.653288	0.487128	-0.140761	F
	4	1911	2001		0	-1.16874	-1.42731	-1.49059	-0.740257	-1.04699	-0.101264	-0.531392	-0.00051	-0.449109	-0.833059	-1.20394	0.48441	-1.45629	-0.653842	-1.19676	0.110054	F
1	2	1916	2011	0	0	0.060296	-0.662103	-0.780877	1.30535	-2.64205	0.588324	0.063505	0.579046	-0.618769	-0.174779	0.385346	-0.490808	-1.20674	-1.12707	-0.286033	-0.175404	F
	2	1923	2014	0	0	-0.564753	-0.142893	0.138059	0.347296	-1.25483	-0.847452	-0.306118	-1.43286	-0.897148	-2.32729	0.850629	-3.37015	-1.03161	-0.864193	-0.742248	0.101738	F
	4	1927	2015	1	0	-0.896719	-1.24472	-0.30744	-0.633369	-0.418055	-0.004787	-0.231491	-0.798623	-0.805759	-0.453731	-0.302782	-0.071772	-0.955074	0.72127	-0.651884	-0.117204	F
1	2	1919	2013	0	0	1.15581	1.64587	1.07318	-0.130572	0.352083	-0.575517	-0.381427	-0.073586	-0.28025	-0.244788	0.41152	-0.599508	-0.008089	-0.642567	0.446201	1.44613	F
0	2	1911	1992	0	0	1.83909	0.97277	0.689654	-0.118752	-0.918681	0.999009	0.805548	0.353146	-0.487844	1.20904	0.095308	1.01821	-0.852771	-0.549484	0.734548	0.044926	F
0	3	1923	2005	1	0	-0.507494	0.080896	0.093794	0.108007	-0.33636	-1.0429	-1.04276	-0.040473	0.408463	-1.05756	0.114968	-1.11692	-0.197587	-0.786095	-0.489314	-1.3632	F
	2	1920	2009	1	0	-0.140157	0.029244	-0.018978	-1.47112	-0.491105	-0.502829	-0.439799	0.689675	-2.31178	-0.027512	-1.58895	1.59989	-0.262385	-0.765866	-0.572084	-0.040988	F
0	2	1922	2005	0	0	-0.998678	-0.999893	-0.508601	-1.58729	-0.616741	-0.562289	-0.053241	-1.76398	-0.028129	-0.02583	-0.794286	0.81431	0.0038	0.751802	-0.828031	-0.300118	F
0	2	1922	2004	0	0	-1.16682	-1.50212	-1.10141	-0.705683	-0.506854	-0.126726	-0.081678	0.084946	-1.56782	-1.43259	-0.083226	-1.26531	-1.0584	-1.86547	-0.991643	-0.280718	F
0	2	1923	2004	1	0	0.050949	0.189622	-0.100693	0.377205	0.444975	-0.54922	-0.613701	-0.135842	0.192651	-1.05552	-1.00236	0.073079	-0.211967	-0.891744	-0.290729	-0.301504	F
0	3	1913	1972	0	0	0.852263	1.20109	-0.206353	0.416027	-0.134491	-0.603487	-1.25164	-0.468945	1.35424	-0.614101	0.480376	-1.01304	1.56408	1.36962	0.384097	-0.211432	F
0	3	1922	1970		0	0.213092	1.232	-0.303885	-0.277224	-0.424674	-1.47537	-1.38125	-0.949342	-0.471338	-0.882639	-0.312599	-0.465808	0.218692	1.46137	-0.420734	-0.300118	F
1	3	1922	2017	1	0	-1.37993	-1.19015	-1.02369	-2.20351	-0.134111	-0.866918	-0.271805	-2.09709	-1.74739	-1.35515	-1.58236	0.38408	-0.79885	-0.686862	-1.44175	-0.210047	F
0	2	1914	1985	0	0	-0.753764	-0.713158	-0.745319	0.147188	-0.141634	-0.582368	-0.336765	0.044983	-0.267041	0.799093	-1.03513	1.74034	-0.22948	0.434322	-0.516197	-0.329218	F
1	2	1917	2017	1	0	-0.483544	0.473957	-0.870789	-2.00564	0.193387	-1.57126	-1.80701	-1.32127	-0.667394	-0.83557	-0.949936	0.228202	0.030945	-0.451967	-0.928297	-0.257161	F
0	2	1911	1996	0	0	-0.532341	-0.127817	-0.57362	0.083804	-1.09722	-0.850436	-0.925002	-0.894953	0.158128	-0.88221	-1.11216	0.343563	-0.657872	0.472073	-0.831546	0.013052	F
1	3	1913	2012		0	-0.023834	0.27954	-0.105772	-0.416304	-0.124676	-0.670823	-1.30581	-0.597246	-1.25062	-0.114045	-0.787746	0.727668	-0.741933	-1.76724	-0.401681	-0.119976	F
0	2	1923	2006	0	0	-0.632141	0.688966	-0.507077	-0.058305	-1.14098	-2.01862	-1.77603	-0.540879	-1.13533	-2.59474	0.101914	-2.77156	-1.06978	0.947786	-1.21211	-0.298732	F
0	3	1929	2003		0	-1.21951	-1.11234	-1.71657	0.123181	0.084573	-0.625077	-0.968852	-1.03467	-1.12535	-1.25415	-0.194663	-0.997918	-0.823728	0.493192	-0.961696	-1.3341	F
0	3	1925	2001		0	-1.16736	-1.122	-0.62391	-1.46695	-0.385362	-0.566406	-0.897913	-0.525311	-0.533882	-0.30399	-0.409284	0.173306	-0.471876	0.445347	-0.88323	-0.032676	F
0	4	1913	1995	0	0	-0.910078	0.107253	-0.643721	-1.25724	-1.18584	-1.69249	-1.66033	-1.55846	0.563426	-2.32295	-0.430581	-1.89909	-0.053476	1.11514	-1.25903	-0.05069	F
0	3	1926	1972	0	0	-0.176936	-0.381324	0.103008	-0.979267	-0.62714	-0.001944	0.130016	-0.644478	-0.916103	-0.762836	-0.150425	-0.539975	-0.407079	0.069461	-0.373707	0.069866	F
1	4	1926	2018	0	0	-0.5199	0.210983	0.591685	0.368556	-1.48262	-1.18229	-1.10724	-1.39975	-2.86769	0.744134	-0.478109	1.17365	-2.08068	-2.0223	-0.698718	0.141923	F
0	2	1923	2005		0	3.34467	2.2444	2.35793	0.113884	1.52399	1.32682	0.691773	1.19075	0.193566	0.953818	2.53654	-1.5242	0.024456	-1.9813	2.14156	0.072638	F
0	5	1912	1974	0	0	-0.17731	0.481191	0.045099	0.085892	-0.314798	-1.05164	-1.0609	0.330437	0.160601	1.00733	-1.31368	2.18415	0.204322	0.15847	-0.262273	0.017209	F
0	5	1920	1997		0	0.845532	0.383393	0.265054	-1.43561	1.36712	0.437645	0.629559	2.58212	1.27686	1.19387	-0.26511	1.34454	-0.216705	-0.780029	0.456623	0.031067	F
0	2	1910	1992		0	-0.394944	0.494032	-0.391764	-0.799808	-1.29717	-1.37602	-1.73661	0.106223	0.145766	-0.33378	-1.61842	1.36512	-0.026331	0.3709	-0.865787	-0.007733	F
	5	1911	1998		0	-2.39467	-1.61358	-1.58755	-2.18317	-0.922795	-1.97567	-1.60361	-0.022802	-2.82822	-2.44746	-1.52829	-0.800427	-2.91887	-1.61672	-2.57144	-0.164318	F
0	4	1921	2003	0	0	-0.387517	-0.783748	-0.107803	-1.20046	-0.859764	0.212334	0.404409	0.980241	0.63183	0.087899	-0.569853	0.690723	-0.625473	0.280472	-0.458588	0.064324	F
1	3	1915	2013		0	0.481646	0.056979	1.10271	-0.861223	-0.042116	0.264895	0.750885	0.406214	-0.153308	-0.704989	-0.120919	-0.498308	-1.1831	-1.13445	-0.0472398	-0.13799	F
1	1	1920	2013		0	-1.63352	-0.364711	-0.734651	-1.37715	-0.598687	-2.30857	-1.98188	0.052976	-0.039668	-0.161329	-1.29891	1.19108	-0.22335	0.979024	-1.45919	-0.319518	F
0	2	1921	2002		0	0.706827	0.677682	0.494659	-0.203653	-0.42395	-0.17029	-0.012775	1.42908	-1.03643	-0.12771	0.573758	-0.63604	-2.03917	-1.6827	-0.0774356	-0.132447	F
	3	1924	2013	0	0	0.712827	0.542326	0.062369	0.005256	0.860742	-0.018425	0.08426	0.189993	0.280835	-0.150486	0.549184	-0.631873	0.526402	-0.521147	0.440696	-0.153233	F
0	1	1915	1985	0	0	-1.19954	-0.872894	-1.75112	-1.29286	0.512504	-0.973653	-1.21911	-0.195633	-0.589924	-1.83526	-0.5895	-1.17121	0.543039	1.19263	-1.04422	-0.126904	F
0	4	1910	1985	0	0	-0.530317	0.553356	-0.564987	0.137946	-1.82692	-1.7576	-1.61564	0.230375	-0.058623	-0.938819	-1.74946	0.949713	-0.028598	-0.271608	-1.07704	-0.351389	F
0	1	1903	1986		0	-0.780793	-0.998576	-0.573831	-0.353425	-0.547317	-0.114421	-0.226265	-0.284351	-0.950237	0.031676	-0.63055	0.701054	-1.0881	-1.00703	-0.65534	0.013059	F
	1	1918	2007	1	0	1.46031	1.76705	1.06004	0.649709	-0.351417	-0.444234	-0.566851	1.79987	1.37485	-0.176298	1.89758	-1.99336	2.23065	1.23859	1.06542	-0.17679	F
	2	1921	2012	0	0	0.211239	0.766052	-0.233784	1.7152	1.64766	-0.957317	-0.855614	-0.489498	0.009781	0.044015	0.450886	-0.343836	1.33343	0.698337	0.481525	-0.236375	F
	5	1922	2008	0	0	0.024537	0.030816	0.178695	-0.90372	1.27745	-0.364916	-0.270558	-1.0982	-1.09659	-0.809757	0.110101	-0.830452	0.045831	0.922203	-0.0673704	1.19115	F
	1	1920	2008	0	0	-1.32538	-0.08983	-0.937843	-1.15823	-0.508468	-2.15964	-1.74759	0.86876	-0.925261	-0.902378	-1.02202	0.240425	-0.222475	1.55721	-1.37727	-0.318132	F
	3	1919	2006		0	0.377596	0.551267	0.558665	1.13337	-0.964629	-0.424676	-0.633949	1.06972	-1.00181	-0.635144	0.298504	-0.862397	-0.927929	0.525724	-0.0528706	-0.074247	F
	2	1914	2005		0	0.105642	0.211141	-0.779353	-1.0958	-0.030493	-0.440919	0.018205	0.783848	-1.06115	-0.515985	-0.163515	-0.268788	-0.3463	-0.896212	-0.405094	-0.174018	F
0	1	1921	1985	0	0	-0.058354	1.94452	0.312803	-1.06749	0.083308	-2.42814	-2.60274	-2.627	0.083955	-0.390537	-0.089792	-0.226496	0.552671	0.464868	-0.442054	-0.111661	F
0	2	1923	2006		0	0.334103	0.847396	0.077608	0.448224	-1.01538	-0.841298	-0.997796	0.812394	0.953889	-1.84892	-0.810682	-0.945153	0.105375	0.01877	-0.397306	-0.139376	F
0	2	1921	1990	1	0	-1.47063	-0.038983	-1.02674	-1.11298	-1.5557	-2.40186	-1.99848	-2.09937	-0.641021	-1.64379	-0.897511	-0.630124	-1.01549	0.012632	-1.77731	-0.212818	F
0	3	1925	2007	0	0	-0.979677	-0.546243	-1.12173	-0.413115	0.236269	-1.04544	-1.41582	-0.387876	-1.02489	-1.53447	-1.67412	0.304182	-0.522663	-0.567998	-1.09878	-0.113047	F
0	2	1915	1998	0	0	0.082391	0.067415	-0.776811	0.302855	0.132079	-0.215511	-0.201453	0.735474	0.158952	-0.537968	-0.147144	-0.318078	-0.227213	0.581791	-0.170533	0.014438	F
	1	1924	2012	1	0	2.94881	3.55444	1.60055	-0.993934	-0.675594	-0.32899	-0.658451	-0.420715	0.640789	0.750761	0.900983	-0.151045	-0.410605	-0.640237	1.03604	1.57867	F
0	6	1921	1998	0	1			0.569447	2.71617	-0.68836	-0.409946	0.15087	-0.424651	-1.13435	0.170777	0.547709	-0.343643	-1.70183	0.424656		0.145543	F
0	1	1912	1977	0	1			-0.322565	0.059164	1.02659	0.27631	0.368187	0.742506	0.598922	0.954704	1.29482	-0.338506	-0.02473	-1.43504		0.079029	F
1	2	1926		0	1			-0.439908	0.439949	0.294197	-0.248943	-0.127769	1.46923	-0.129351	-0.01902	0.342922	-0.30892	-0.521938	-1.23073		-0.027671	F
0	1	1919	1995	0	1			-1.38221	-0.051759	0.48111	-0.103378	0.20983	-0.659865	-0.196107	-0.484732	1.03597	-1.45001	-0.163082	-0.468514		-0.139913	F
	4	1919	2007	0	1			-1.30296	-0.453558	-0.194851	-1.269	-1.23712	-1.00781	0.068353	-0.919862	-2.11302	1.3475	-0.33244	1.53694		-0.067857	F
	1	1931		0	1			-0.060956	-1.53908	0.552216	-0.429363	0.312256	0.224428	0.075771	0.521819	0.654219	-0.109511	-0.109667	-0.645769		-0.055385	F
0	1	1927	2010	1	1			-0.937222	-0.340229	0.088755	0.080828	-0.749602	-1.39759	-0.287587	-1.73856	0.372433	-2.0755	-0.260278	-0.598749		-0.293727	F
	5	1916	2003	0	1			-0.533886	-1.65271	-0.258798	-0.853612	-0.824686	-0.587513	-1.1773	-1.28767	0.159442	-1.36278	0.166003	1.25086		-0.29927	F
	3	1923	2009		1			-2.83148	-0.360726	-1.65714	-1.6986	-0.956795	-1.84373	-1.20203	-2.647	-1.74764	-0.75847	-2.22408	-1.50746		-0.340841	F
0	3	1921	1991		1			1.01342	-0.295995	1.39414	-0.699852	-1.07688	-1.72384	1.10055	0.711186	0.695188	0.029908	1.30614	-0.773765		-0.195342	F
0	6	1923	1990	0	1			-0.630697	1.3201	-1.2109	-1.16149	-1.11771	0.461582	-1.89442	-0.576517	0.42656	-0.937978	-2.23275	-1.07652		-0.015207	F
0	2	1910	1975	0	0	0.755468	0.739172	0.997977	1.72955	-0.100795	-0.097201	0.077463	-0.740333		1.41136	-0.492373	1.71336	0.242289	1.29207	0.639475	1.19433	F
0	4	1902	1975	0	0	-1.78297	-1.27176	-1.6994	-1.80132	0.370939	-1.28991	-1.21022	-1.87342		-1.25368	-0.443512	-0.746055	-0.169468	0.790679	-1.3791	0.097579	F
0	1	1920	1975	0	0	0.439055	1.2091	0.545272	-0.135167	0.665789	-0.86707	-1.33646			-0.558861	-0.436747	-0.057834	0.009715	0.023537	0.0376142	0.110752	F
0	8	1913	1995	0	0	-0.985471	-0.14442	-0.825155	1.52625	2.05895	-1.44943	-1.43395			-0.896303	-2.32907	1.5828	0.740563	0.63078	-0.547236	-0.092947	F
0	2	1924	2001	0		1.76813	2.02581	1.3796	-2.97753	2.03603	-0.041752	-0.228753			1.91497	0.132337	1.54483	1.3037	-1.35601	1.10244	-1.29728	F
	5	1912	2000	0	0	-1.62451	-1.78958	-1.9738	-0.815169	0.06777	-0.301757	-0.387811			-1.02096	-1.5361	0.644534	-1.74532	-2.30076	-1.43355	0.053938	F
0	2	1921	1989		1	-0.279376	-1.04782	0.157841	-0.966526	-0.001427	0.585586	1.57117	-0.122213	-0.027477	0.903199	0.105316	0.75605	-1.07898	-0.998281	-0.127123	-0.228594	F
	4	1928	2016	0	0	0.752673	-0.223719	0.210967	1.45701	-1.53171	0.937796	1.66295	-0.28629	1.77386	-1.32853	-0.181486	-1.06184	-1.26367	-1.29943	0.00959512	-0.180087	F
	3	1911	2000		0	1.23183	0.016423	0.233742	0.467927	1.0832	1.37689	0.854831	1.10657	0.12451	0.782779	0.750905	0.029106	0.157034	-0.032272	1.03979	0.026369	F
0	6	1909	1985		1	-1.50824	-0.683139	-0.914728	-0.681141	-1.72512	-1.68961	-1.65121	-1.63453	-1.05098	0.201322	-0.622032	0.845551	-0.559297	0.437823	-1.30279	-0.087261	F
0	3	1914	1987	0	1	0.323208	0.313583	-0.775542	1.47369	0.197279	-0.273435	-0.215884	-1.47996	-0.643207	-0.149571	2.26646	-2.33438	1.76686	1.11581	0.634925	-0.146847	F
0	3	1921	1992	0	1	-0.146274	0.284783	-0.483455	1.4247	0.7319	-0.916506	-0.595348	-1.36422	-0.041853	-1.12329	-0.474565	-0.539889	-0.234591	0.225521	-0.278247	-0.253546	F
0	1	1924	1991	0	0	0.20906	-0.385113	-0.564475	0.574546	-1.58447	0.430777	0.368867	-0.679492	-0.43776	-0.985786	0.909542	-1.84421	-0.190728	-0.321232	-0.0916274	-0.124071	F
	3	1916	2005	0	0	-1.55918	-1.32819	-0.620354	-0.629142	-1.99613	-1.03081	-0.784888	-2.50403	-2.12992	-0.788463	-0.884479	0.212474	-2.27449	-1.66902	-1.60521	-0.361027	F
	1	1923	2014	1	0	-0.780697	-0.95322	-1.5708	-1.60035	0.201522	-0.242368	-0.548297	-0.258723	0.015317	-2.05427	-0.310873	-1.7151	-0.180069	-0.647879	-0.92305	-0.108844	F
0	5	1914	1982	1	0	-0.346899	-0.029259	-0.098658	1.25575	0.265721	-0.759706	-0.398583	1.60302	-0.628871	-0.415521	-1.5759	1.25044	-1.23279	-0.362998	-0.526579	-0.072799	F
0	1	1925	1996	1	0	-1.138	-0.473905	-0.862658	-1.33809	-1.49408	-1.36276	-1.40031	-1.20712	-0.820806	-1.73175	-1.72336	0.160529	-1.20127	-0.200632	-1.60656	-0.022914	F
0	3	1917	2000	0	0	-1.04255	-0.655288	-0.546187	-0.508794	-1.23232	-1.02205	-0.827086	-0.258468	0.236943	-0.510601	0.585139	-1.02266	0.034671	0.865903	-0.767877	-1.5322	F
	5	1928	2015	1	0	-1.28102	-0.745945	-0.963745	0.023897	-1.59843	-1.2206	-1.03252	0.092486	0.121653	-0.771695	-0.923832	0.25504	-1.14172	1.28243	-1.29799	-1.35344	F
0	1	1918	2000	1	0	-0.199662	1.10912	-0.230224	-1.11083	0.956863	-1.78469	-1.50124	-1.19342	-0.367707	-1.71353	-1.1532	-0.438968	0.313485	-0.068468	-0.69379	-0.006285	F
0	2	1927	2004		0	-0.590767	-1.27161	-0.902294	-0.598452	-0.897714	0.584296	0.743952	0.953689	-0.509391	-0.996462	-0.51405	-0.395623	-2.18013	-1.2799	-0.841686	0.126726	F
	2	1923	2010	0	0	-1.39182	-1.1073	-1.39603	-1.51623	-0.365009	-0.936194	-0.096747	-0.739284	-2.54996	-1.47992	-1.29247	-0.052244	-1.79953	-0.3023	-1.58975	-1.37423	F
0	2	1915	1998	1	0	-0.766447	-0.444231	-0.593937	1.31373	-0.486144	-0.821881	-0.600283	-1.36283	1.20825	-1.09678	-1.31049	0.346122	-0.090029	-0.516092	-0.682211	0.035286	F
0	3	1917	2000	0		-0.477123	-0.214822	-0.266108	0.305928	0.457978	-0.634243	-0.352594	-0.233424	0.407925	-0.245755	0.873777	-1.07499	1.08227	-0.168002	0.0279001	0.130297	F
0	2	1925	2000	0	0	-0.04532	-0.629595	-0.272204	4.45136	0.711716	0.522572	0.20138	0.576652	0.404629	0.148015	1.21128	-1.0226	0.004313	0.687423	0.768763	0.124755	F
	4	1912	2002	0	0	0.851698	0.192005	-0.107618	1.26411	0.526418	0.789935	0.411371	-0.114675	0.272032	1.79714	1.04416	0.623307	0.528666	-0.27662	1.01706	0.274411	F
	1	1921	2011	1	0	1.32403	0.774285	0.245001	1.1692	1.03198	0.354533	-0.043328	-0.617834	0.130324	0.215035	0.667212	-0.385631	0.787178	-0.395449	0.936032	-0.335286	F
0	2	1921	1984	0	0	-0.456191	-0.451212	-1.65738	-0.300621	0.071915	-0.445278	-0.898631	-0.509361	0.430222	-1.92554	-0.622212	-1.22369	0.870364	1.67308	-0.618488	-0.203644	F
0	8	1922	1987		0	-0.998671	-1.38329	-0.751146	-1.22175	-1.51812	-0.057448	-0.019979	0.013701	-1.18447	-1.12853	0.077389	-1.11098	-1.56087	-1.40933	-1.07665	-0.310344	F
0	3	1928	2005		0	-0.649504	-0.286733	-0.874075	-1.1004	0.169819	-0.865118	-1.08082	-2.01191	-0.14311	-0.614592	-0.233924	-0.298531	0.96756	1.07588	-0.51179	-1.47459	F
	1	1923	2011	1	0	-0.245864	-0.064772	-0.581481	-0.580548	-0.890434	-0.684655	-0.375992	-2.45649	1.01262	-1.8489	0.314958	-2.12942	0.7828	1.13356	-0.51946	-0.342215	F
0	1	1925	2000	1	0	-0.193703	0.464312	-0.766892	1.03985	-2.00184	-1.13319	-0.721171	-1.06668	0.025748	-0.140562	0.762224	-0.833092	-0.16294	2.11629	-0.440986	-1.56327	F
1	3	1925		1	0	0.404695	0.972769	-0.1817	0.154042	-0.412297	-0.914321	-0.396341	-0.070069	-1.76275	0.001951	0.180597	-0.120434	-1.03914	-0.691021	-0.237181	1.25991	F
0	2	1927	2004	1	0	-0.396313	0.200469	0.261765	0.957485	-0.805032	-1.18831	-1.33377	0.41303	-0.082215	-0.510831	1.37336	-1.79151	-0.277649	-0.906738	-0.245811	-0.320044	F
	2	1924	2011	0	0	1.01083	1.27889	0.411111	1.23675	0.437684	-0.49571	-0.367904	-0.900697	-1.10947	-0.190669	-0.186401	0.06411	0.023056	0.530135	0.401073	-0.184244	F
1	3	1918	2016		0	-0.301221	0.236943	-0.553033	-0.484621	1.11146	-1.02016	-1.57543	0.162137	0.473902	0.268392	-0.46657	0.753133	1.56145	0.453539	-0.0506755	-0.130202	F
	1	1908	1994	0	0	-0.445364	-0.732247	-0.623134	-0.077808	0.459489	-0.065497	-0.842954	-0.297708	1.1008	-0.201297	0.696692	-0.82198	-0.627749	-0.731691	-0.20664	-0.193944	F
0	8	1911	1976		1	0.083341	-0.461959	-0.372278	0.379215	-0.112316	0.353088	0.757391	0.348289	-1.08983	-1.01247	0.883627	-1.8432	-0.600599	-0.897782	-0.0464634	-0.152387	F
0	3	1923	2005	0	1	-0.845855	-0.336096	-0.686928	2.07968	-1.49503	-1.16567	-1.1302	-0.345284	-1.14951	-0.72199	-1.84928	1.24981	-1.09387	-1.30259	-0.995203	-0.252151	F
0	3	1928	1993	1	1	-0.654498	-0.871268	-0.9399	0.71241	-0.062573	-0.080684	0.435344	-0.074674	0.153835	-0.476377	0.534553	-0.956222	-0.026775	0.160252	-0.266187	0.076262	F
0	4	1922	1996	1	0	-0.365659	-0.519405	-0.224551	1.09737	1.01201	-0.149831	-0.072382	-0.561031	0.539534	-0.007191	-0.332687	0.372354	0.341405	0.461062	0.0724908		F
0	2	1921	1999	0	0	-0.263596	0.594306	0.130525	-1.6355	-1.10122	-1.41831	-1.29473	-0.347819	-0.265385	-1.12212	1.10911	-2.17919	0.192546	1.43238	-0.59241	-0.252104	F
0	6	1914	1995	0	0	-0.274169	0.262126	-0.131083	-1.57301	1.10083	-1.00718	-0.493254	0.170259	0.257766	0.05333	0.235842	-0.129576	-1.01187	-0.701194	-0.446352	-0.11769	F
1	2	1921			0	0.133635	-0.060278	-0.659889	-1.31641	-0.008083	-0.030736	0.185148	-0.173121	0.525523	0.366841	1.56621	-1.14083	0.971195	1.07308	0.185594	-0.04009	F
0	2	1927	1984	0	0	-0.246874	1.18763	0.169134	0.75373	0.477021	-1.85884	-1.44923	-1.43775	-0.909502	-0.390119	-0.473601	0.152495	1.09466	1.40891	-0.174062	0.155294	F
0	3	1919	2002		0	-0.65517	0.268684	-0.282968	0.513452	1.05076	-1.46344	-1.34576	-1.46972	1.06186	-0.661116	-0.313035	-0.272265	0.425467	1.16771	-0.370902	0.116495	F
0	5	1915	1994		0	-0.617932	0.19072	0.062458	0.263229	-1.82595	-1.34159	-0.934272	0.111609	-0.967193	0.074801	-1.27641	1.38201	-1.11555	-0.376973	-0.917732	0.058295	F
	4	1908	1996	0	0	-2.52904	-1.81283	-1.80734	-0.623295	-1.83546	-1.93094	-1.58661	-1.5381	-1.42512	-2.23734	-1.16824	-0.986794	-1.77584	0.072326	-2.34088	0.03335	F
1	1	1919	2012	0	0	0.791231	1.72988	0.834584	-0.942972	1.56698	-1.21743	-1.52108	-0.891433	1.55608	-0.461334	-0.170475	-0.207757	1.31867	1.95987	0.351749	-0.170347	F
0	5	1918	1981	0	0	-0.497275	0.06615	-0.767002	1.34989	-0.587942	-1.02908	-1.05977	-0.099918	-2.08087	-0.507019	-1.08141	0.665702	-0.047076	-0.667358	-0.551239	0.048593	F
	1	1923	2010	0	0	1.33319	1.15296	-0.133044	1.57793	0.186826	0.170635	0.331699	0.322247	-0.962133	0.655132	1.69239	-0.997615	0.179199	0.129254	0.911382	0.066607	F
1	7	1908	2009	0	1			-1.02857	0.807706	-0.066815	-1.34901	-1.56168	-1.14737		-1.41271	0.090299	-1.44979	0.01745	1.31802		1.22669	F
0	4	1911	1982	0	1			0.003648	1.1021	-1.33578	-0.822424	-0.37824	-0.783855		-0.514695	-0.23084	-0.220632	-1.57909	0.835918		1.42069	F
0	1	1901	1984	0	1	-0.281831	0.268179	0.619159	-0.91295	-0.02759	-0.872509	-1.14833	0.220903		0.354451	-0.21975	0.574162	-0.3099	-0.446804	-0.274446	1.43501	F
0	5	1910	1987	0	1	0.188332	1.37104	0.518071	0.001627	0.290449	-1.37834	-1.03682	0.705868		0.40058	0.717403	-0.306345	0.394319	0.469638	0.131842	0.10448	F
0	3	1921	1976	0	1	1.91845	1.77025	2.71965	0.199654	0.375303	0.348945	0.62116	0.668188		1.2644	2.1084	-0.83979	2.29945	1.39505	1.80438	1.48351	F
0	2	1915	1997		0	0.390414	1.16112	-0.198685	-1.37072	-0.075201	-1.01283	-2.0881	-0.527762		-0.716566	0.377151	-1.02692	1.31366	1.43854	-0.0446048	1.23638	F
1	2	1919	2017	0	1	-0.984533	-1.09772	-1.078	-2.02715	0.42517	-0.244972	0.292184	0.176372		-1.70399	-0.627705	-1.0075	0.515517	0.641953	-0.84357	-1.46855	F
0	1	1907	1987	0	1	1.32265	1.57539	0.951886	-1.07999	2.65401	-0.129473	-0.619992	1.53878		1.3388	0.605991	0.635046	1.48279	0.30212	1.18424	0.126651	F
0	3	1916	1992	0	1	-0.022198	0.910801	0.28186	-1.83546	-0.957414	-1.26707	-1.49417	-0.489417		-1.20566	-0.568718	-0.54704	-1.46054	-0.292896	-0.901255	-0.110305	F
0	2	1918	1997	0	1	0.623788	1.71506	0.192457	-0.618076	-1.45917	-1.12519	-1.36155	-0.656957		-0.201357	-0.706364	0.55435	0.872263	0.922212	-0.140244	0.180694	F
	2	1909	1998	0	1	-0.546986	-0.695177	-1.06073	-1.22005	-1.5735	-0.169018	-0.007159	-0.371393		0.108474	-0.829215	0.956035	-1.31132	0.049332	-0.92412	1.21052	F
0	4	1902	1965		1	-0.535106	-0.955938	0.01771	-0.764641	-0.696722	0.214646	1.43745	1.299		0.620101	1.0877	-0.443905	0.009553	-0.777245	-0.101002	-0.164347	F
0	4	1913	1971		1	0.694186	0.223436	0.351454	0.2358	-0.592049	0.592346	1.04587	1.54906		1.00974	1.72173	-0.715397	-0.443357	-1.53889	0.589153	0.139123	F
1	4	1916	2015		1	1.79159	1.63086	0.727869	0.850644	0.820206	0.574639	0.201353	0.812781		1.89887	1.71352	0.066321	1.70695	-0.258905	1.65893	0.481393	F
	1	1907	1993	1	0	-2.20297	-0.907755	-2.21782	-0.427886	-2.32859	-2.52866	-2.266	-1.09298		-2.58701	-3.03013	0.728431	-1.61813	0.094905	-2.67238	-0.326138	F
0	2	1917	1989	1	0	-1.37936	-0.958856	-1.34058	0.348056	0.926941	-1.0745	-0.45628	-0.88684		-2.04607	-1.51463	-0.398388	-0.809314	-0.035199	-1.20365	-0.095012	F
0	2	1918	1979	1	0	-0.414734	-0.375602	0.75077	-0.509171	-0.362949	-0.319536	-0.674944	-0.650066		-1.54508	-0.434938	-1.04518	0.935214	-0.2622	-0.262947	1.36993	F
0	3	1919	1997	1	0	0.34597	1.54449	0.045217	1.77462	-0.117246	-1.36608	-1.34462	-0.548605		0.383197	-0.530507	0.902693	0.594347	1.1878	0.143995	0.033329	F
0	5	1916	1984		0	1.44082	0.895197	1.16938	1.15982	0.135751	0.77566	0.79126	0.748719		-0.487641	0.059308	-0.498951	1.51171	2.3581	1.05497	0.124786	F
0	2	1913	1980	0	0	-0.000854	-0.344164	-0.069656	1.37348	0.439007	0.322129	0.013259	0.333278		0.587008	0.460687	0.114359	0.430971	0.477895	0.455065	0.115089	F
0	5	1908	1987	0	0	0.310176	1.55903	-0.044259	-1.60585	1.2127	-1.5388	-1.66494	-0.565441		0.832704	-0.846724	1.58194	0.854985	1.72809	-0.0656115	1.19065	F
	4	1921	2009	0	0	-0.654132	-0.325521	-0.005144	-0.209984	0.658437	-0.713981	-0.735139	-0.382751		0.047473	1.34215	-1.25347	-0.938939	-0.18446	-0.244795	-0.012397	F
0	4	1916	1981		0	-1.24423	-0.376796	-1.3944	1.19376	0.760434	-1.64182	-1.25608	-1.06398		-0.316922	-0.633698	0.38432	0.570188	1.99658	-0.698881	1.07979	F
0	2	1910	1988	0	0	-1.17543	-1.47928	-1.82567	0.598296	1.24714	-0.058582	0.693566	-0.926964		-0.134717	-0.574728	0.487607	1.96462	2.25943	-0.203379	-0.178684	F
0	2	1905	1987		0	2.88364	2.52833	1.30297	1.49165	0.729717	0.564031	-0.002691	1.56035		1.6366	1.07021	0.461288	0.278756	-0.639971	1.74402	-0.126027	F
	4	1916	2002	1	0	-0.90496	-0.233984	-0.895195	1.22186	-0.590648	-1.27917	-1.43597	0.225096		-1.76962	-0.330655	-1.37672	-0.23801	0.093366	-0.850541	-0.263207	F
	2	1908	1994	0	0	-0.251103	-0.021436	-0.388161	-1.1472	-1.64401	-0.554447	-0.397641	-0.109022		-0.358659	0.187097	-0.482602	0.247962	1.08165	-0.518157	-0.174524	F
0	3	1909	1988		0	-0.424182	0.956139	-0.484536	1.03289	-0.145229	-1.77564	-1.64098	-1.06855		-0.41048	-0.595774	0.246336	-0.391654	-0.891125	-0.571969	0.085098	F
	1	1904	1991		0	-1.14884	-1.49788	-1.31254	0.155925	-1.33879	0.099487	0.308308	-1.27906		-1.73336	-0.812041	-0.850837	-0.6118	-1.18091	-1.01805	0.076784	F
0	4	1914	1986		0	0.461195	0.539417	0.447604	0.561134	-0.45898	-0.137285	0.121768	0.084903		-0.21598	-0.212385	0.04331	-0.014409	-1.06763	0.133984	0.001956	F
0	1	1906	1986	0	0	-0.83755	-1.26303	-1.14628	-0.952046	-0.700038	0.263661	0.019235	-0.289939		0.68479	-0.233821	0.874102	-0.634424	-0.031771	-0.554932	0.042153	F
0	4	1915	1966		0	-1.29556	-2.08717	-1.48232	-0.635327	0.959411	0.634133	1.01448	0.06845		-1.19167	-0.86979	-0.211339	-1.25846	-0.597011	-0.85167	-0.262677	F
0	1	1896	1981	0	0	-0.050478	0.033734	-0.939531	-1.46182	-1.87214	-0.310226	0.102994	0.576503		-0.659566	0.442848	-1.043	0.323574	1.28347	-0.537262	1.28261	F
0	1	1909	1991	1	0	0.882949	1.0329	0.492703	1.37336	0.493964	-0.208391	-0.084187	-1.25784		-0.088519	0.304927	-0.346037	-0.537607	-0.362809	0.442134	-0.14212	F
0	2	1905	1985		0	0.538688	1.60477	0.383542	1.3395	-0.119364	-1.28408	-0.992453	2.93784		-0.768932	-0.156877	-0.531111	0.904763	0.467597	0.144279	1.18285	F
0	3	1909	1991	1	0	-0.939825	-0.985649	-0.439328	0.030386	-0.452531	-0.375053	0.285648	-0.730464		-1.05897	-0.643264	-0.316579	0.258635	1.49701	-0.645626	-1.67084	F
0	3	1911	1991	0	0	0.237996	0.00298	-0.565658	1.21868	0.363279	0.197744	0.806143	-0.315059		0.08018	0.555886	-0.445378	-0.009013	0.23123	0.27909	0.011668	F
	2	1901	1987	0	0	-0.500259	0.692622	-0.049339	-0.92249	-0.456257	-1.60042	-2.22483	-0.845734		-0.955903	-1.8066	0.989734	0.267614	0.89788	-0.845258	0.10866	F
0	2	1897	1974		0	0.393732	0.216137	0.115613	-0.283761	1.24433	0.182421	0.327427	-2.3013		-0.195721	0.077498	-0.233004	0.029662	-1.52494	0.28665	0.072636	F
0	3	1903	1988		0	1.2182	1.54067	0.970204	1.91064	-0.421083	-0.206258	0.613976	2.40878		0.754476	0.598181	0.130415	-0.165976	1.76862	0.752703	1.53068	F
0	3	1906	1968		0	0.362023	-0.319997	0.289216	0.356829	1.3347	0.79624	0.230939	2.56258		1.83012	0.182115	1.42926	1.08529	1.49834	0.904796	0.044943	F
0	2	1915	1991	0	0	-0.040953	-0.245515	-0.95899	0.934782	-0.649783	0.036977	-0.19309	-0.863332		-0.50787	-0.060003	-0.380447	-1.83599	-0.373006	-0.438288	-0.160172	F
0	2	1904	1971	0	0	-1.22077	-0.998791	-1.09997	0.667567	-0.099069	-0.808936	-1.82762	0.048531		-0.819082	-0.211021	-0.521891	-0.199032	0.645625	-0.748506	-0.287631	F
1	2	1914	2006		0	0.84896	0.596533	0.028523	-0.45327	-0.774512	0.398861	0.101419	0.638377		-0.592834	1.92406	-2.54027	-2.69592	-2.26914	-0.00981888	0.179326	F
	6	1912	2003	0	1	-0.328308	-0.168275	-0.061543	1.3786	0.0076	-0.375688	-0.026347	-0.678429		-0.37635	0.469067	-0.808221	0.006593	0.729278	-0.0105364	0.122001	F
0	3	1912	1971	0	0	1.05436	0.952145	1.13571	0.220968	-0.691566	0.107752	0.309974			-0.045221	-0.683484	0.674662	-1.19344	-0.80624	0.165988	-0.098547	F
1	2	1899	1991	0	0	-0.83842	-0.525606	-0.684883	-1.35147	-0.440995	-0.82505	-0.45065	-1.59138		-1.08785	-1.57137	0.618569	-1.07672	0.406823	-1.17506	-0.269142	F
	2	1910	1998	1	0	0.043322	0.141755	-0.500862	-0.31091	-0.006974	-0.382438	-0.237277	0.010271		-0.014039	-1.31036	1.3203	-0.461364	0.479099	-0.386344	-0.277069	F
1	3	1909	2002	0	0	0.023475	0.847947	-0.388669	-1.33044	-1.22527	-1.00873	-1.18663	-0.182228		-1.05742	-1.04312	0.086262	0.093002	-0.948545	-0.699115	1.59716	F
0	2	1901	1976		0	1.50509	1.81157	1.36352	1.17347	0.102938	-0.240174	-0.645699	2.03981		1.33403	0.016621	1.18147	0.566917	-0.007728	0.985358	-0.095011	F
0	1	1916	1989		0	-0.050809	-0.044382	0.317294	0.074695	0.364068	-0.205784	1.59501	-1.03185		-1.20201	0.336189	-1.49661	-0.305345	-0.872276	-0.143415	-0.115803	F
0	2	1912	1986	1	0	1.33166	0.974982	0.891286	1.69225	0.116933	0.505224	0.444706	-0.148333		-0.997037	-0.276697	-0.654985	-0.074131	0.717713	0.657338	0.082706	F
	2	1906	1994	0	0	-0.832547	0.413228	-0.279213	0.374608	0.301388	-1.7902	-2.19978	1.57853		-0.694753	-0.869735	0.258509	-0.607578	-0.382217	-0.792071	0.086515	F
0	3	1912	1979		0	-1.28645	-1.32421	-1.62423	-0.809283	-1.20455	-0.458957	0.709562	-0.956849		-1.08835	-0.972996	-0.004049	-2.37453	-0.179093	-1.52664	-0.157022	F
	1	1899	1986		1	-1.44247	-0.478663	-1.37301	-1.26087	-1.71872	-1.99098	-0.97295	-1.33158		-1.68675	-2.56044	1.08451	-1.95833	0.380427	-2.16788	-0.859586	F
0	1	1914	1997		0	-0.0949	0.057169	-0.505601	1.62871	-1.7205	-0.399466	-0.607343	0.744243		-1.05122	-1.35289	0.425952	-0.814829	-0.554348	-0.584623	-0.071127	F
0	2	1918	1998	1	0	0.165512	-0.125514	0.606369	1.51632	-0.44959	0.452963	0.596415	1.06696		-0.46549	-0.597642	0.187922	-0.411158	-0.173058	0.168215	0.567685	F
0	2	1916	1991	0	1	-0.269812	-0.388518	-0.462297	-0.754656	-1.28181	-0.086943	-0.220896	0.573694		-0.55161	-0.274594	-0.208593	-0.78899	-0.724602	-0.581809	-0.032348	F
0	3	1914	1997	0	1	0.022181	0.144355	-0.462297	-1.40969	0.16442	-0.322577	-0.383985	0.166372		0.305199	0.207093	0.113843	0.715253	-0.407728	-0.0555437	-0.032348	F
	3	1914	2005	1	1	-0.707733	-0.007281	-1.35634	-0.048636	-1.51785	-1.15369	-0.413516	-0.958538		0.32002	-0.066527	0.392025	-2.64859	-1.84916	-1.14093	0.085437	F
0	1	1914	1998	0	0	0.618681	0.532711	1.17682	1.35383	3.07414	-0.058044	0.071899	-0.19029		0.388728	0.264208	0.141844	2.31661	1.58166	1.23501	-0.216626	F
0	3	1906	1988		0	-0.566609	0.598515	-0.406038	0.499285	-0.208868	-1.70673	-1.60549	-1.77847		-1.09887	-1.74119	0.786409	-0.445465	-0.582729	-0.898209	-0.166741	F
0	1	1902	1972		1	1.53905	2.04457	0.548892	0.257176	0.598953	-0.544343	-0.685398	2.24323		-0.767364	0.387062	-1.08238	0.589444	0.813325	0.595703	1.19566	F
0	2	1908	1983	0	0	-0.756456	0.573022	-0.380638	-0.943557	-0.550176	-1.88354	-1.85228	0.43055		-0.069904	0.157694	-0.18899	0.331433	0.834671	-0.701239	0.042501	F
0	2	1908	1990	0	0	1.20936	1.1029	0.681039	1.47358	1.42137	0.204964	0.20711	-0.559208		1.28183	-0.69591	1.81277	0.353324	-1.44858	0.947154	0.077144	F
	2	1907	1997	0	0	0.084136	0.700879	0.84156	1.67417	-0.923597	-0.844547	-0.529461	-2.22161		-0.647183	-1.56917	1.02802	-0.531637	1.79558	-0.279479	0.036958	F
0	6	1903	1980		1	0.595463	0.917328	0.464568	-1.0111	-1.03542	-0.472317	-0.093653	0.500492		0.380759	-0.171638	0.553712	-1.4903	-0.638919	-0.261456	-0.119624	F
0	2	1902	1979	0	1	0.655444	0.520887	0.490471	0.98614	0.191236	-0.228448	-0.128394	0.670733		0.765717	0.709855	0.075996	1.18019	0.41705	0.650453	-0.654508	F
	2	1913	2004	0	1	-0.624605	-0.338285	-0.2905	0.539835	-0.475706	-0.682863	-0.365567	0.344407		-0.298081	-0.309347	0.069614	-0.164611	1.51365	-0.447873	-1.48617	F
1	1	1915	2012		1	-1.10137	0.200636	-1.40987	-0.36741	-0.585867	-2.03875	-1.65859	-1.76375		-2.22155	-0.550104	-1.64797	-0.864012	-0.373061	-1.44691	-0.148724	F
1	2	1908	2009	0	1	1.06627	1.36146	0.325386	0.818952	1.17462	-0.057109	0.414992	-1.84151		0.886592	0.696665	0.142381	1.26405	1.56498	0.994479	0.498402	F
0	2	1910	1979		0	-1.02544	-0.214946	-0.591449	0.364105	0.049127	-1.40418	-1.4148	0.018662		-1.21839	-1.56917	0.491767	-1.3912	-0.834933	-1.12917	-1.3878	F
1	2	1898	1992	0	0	-1.02037	-0.176701	-1.47559	-1.00919	-0.905725	-1.4834	-1.3944	-0.921581		0.099725	-0.373133	0.50021	-0.842849	0.498018	-1.1354	-0.11547	F
0	2	1914	1994	0	1	-0.556365	-1.7094	-1.5956	1.38857	0.637751	1.28117	1.59618	-0.32316		-0.089727	-0.254926	0.211511	-1.06693	-1.0031	-0.100299	-1.55688	F
0	1	1905	1977	0	1	-1.56969	-0.553948	-1.06259	0.124464	-1.96783	-1.86851	-1.3507	-1.24872		-1.28048	-1.15436	-0.007848	-1.2106	0.935562	-1.6541	1.40487	F
0	4	1911	1982	0	1	-0.266599	0.715807	0.054317	0.737881	-1.52088	-1.40064	-1.56203	-2.96161		-1.21999	-0.379444	-0.759111	-0.200356	0.945122	-0.624953	1.30372	F
0	3	1918	1997	0	1	-0.015431	1.12039	0.157946	1.64942	0.960077	-1.44994	-1.28744	-1.86567		0.425514	-1.09379	1.48941	0.503863	0.109701	0.0530912	-0.026806	F
0	2	1919	2003	1	1	-0.992176	-0.892078	-1.15842	0.164488	-1.04777	-0.498738	0.209632	0.053931		-1.57118	-0.486223	-1.02935	-0.074855	0.535761	-0.900559	0.079918	F
1	6	1914	2006	0	1	-1.45721	-0.769827	-0.905255	-0.985564	1.41965	-1.43412	-2.11331	-0.062408		-1.89879	-2.51263	0.845004	0.051313	-1.54938	-1.26638	-1.48759	F
	3	1909	1995		1	0.302723	1.13302	0.144032	0.258742	-1.98475	-1.12846	-1.24067	0.617375		-0.362964	-0.158523	-0.135361	0.592071	1.17886	-0.252178	-0.224938	F
0	1	1902	1983		0	-1.07896	-0.398641	-0.934717	0.139351	0.260929	-1.2462	-1.34968	-2.32223		-0.850033	-0.294737	-0.488928	0.442798	1.24517	-0.695186	0.049108	F
0	2	1915	1996	1	0	-0.433996	-0.021387	-0.34408	0.671378	0.983376	-0.875005	-1.02796	-1.47759		0.300764	0.169375	0.15783	0.547711	-0.195468	-0.0198481	-0.297014	F
0	7	1920	1998	0	0	-0.962421	-0.717509	-0.598069	1.16056	-1.36805	-0.750131	-0.033609	0.268158		0.227155	-2.3472	2.54218	-0.652324	0.471281	-0.912197	-0.155672	F
0	1	1912	1986	0	0	-0.054516	0.088817	0.022187	-1.09117	0.416876	-0.495124	-0.785208	-2.52875		-0.598661	-1.52818	1.02509	-1.62675	0.650687	-0.664407	-0.335797	F
0	4	1907	1989	0	1	0.381971	0.834738	0.265129	0.085042	0.938633	-0.657656	-0.042444	-0.92044		-0.642712	-0.028829	-0.543237	0.877606	1.30352	0.200651	1.30926	F
0	1	1900	1965	0	0	1.41936	1.50871	1.11752	0.285283	1.21456	-0.049518	-0.075107	-1.45351		0.778919	1.34858	-0.552913	1.40255	0.551552	1.20019	1.29234	F
0	1	1909	1993		0	-1.12464	-0.158303	-0.732063	-1.3861	-2.042	-1.60137	-1.14158	-0.897116		0.118183	-2.01795	2.14342	-1.06114	0.575962	-1.49675	0.046303	F
0	2	1913	1992	1	0	-0.686389	-0.47085	-1.00172	-0.67447	-0.379335	-0.703705	0.015562	2.20925		-0.46836	-0.532058	0.143206	0.384788	1.10213	-0.670909	-0.384638	F
1	5	1914	2010	0	0	-0.319358	-0.001666	-0.206477	1.53843	-0.759445	-0.689043	-0.377529	-0.67721		-0.235881	1.0845	-1.25898	0.389563	1.5813	-0.0211458	-0.157947	F
0	4	1913	1994	0	0	0.662412	0.419783	0.138442	0.061977	0.569737	0.214523	1.04652	0.446141		0.703498	-0.141027	0.8054	0.25523	1.60273	0.428305	-0.030462	F
0	2	1922	2005	0	0	2.02693	1.88604	0.691631	1.0214	1.52102	0.251317	0.575265	2.13158		0.528522	-0.000121	0.518137	0.86488	0.917788	1.22022	-0.08589	F
0	2	1912	1992	0	0	1.15161	1.77394	0.140983	-1.38096	0.412302	-0.546788	-0.105071	-0.518706		0.395911	0.63228	-0.228351	0.804101	0.201613	0.451371	0.157994	F
1	1	1912	2009	0	0	-0.997968	-0.812875	-0.595698	-0.090887	-1.53366	-0.748173	0.279003	-0.113952		-0.982393	-0.000938	-0.892179	-1.02207	0.158372	-1.00187	-0.315557	F
	5	1910	2000	0	0	1.04855	0.907197	0.047512	1.26678	-0.302193	0.010803	-0.556438	-0.080863		-0.447876	0.091644	-0.461181	-0.129536	0.387628	0.366572	-0.299289	F
	6	1912	1998	0	0	0.373938	0.527996	0.173999	-2.18368	-0.168182	-0.367082	-1.19432	1.23587		-0.550333	1.25981	-1.75167	-0.916425	-1.02304	-0.203415	-0.184276	F
0	3	1912	1992	0	0	1.08351	0.385455	-0.183618	-0.200137	-0.661723	0.749624	0.177793	-1.16923		0.186739	2.00364	-1.74775	0.617589	0.606657	0.710194	-0.137162	F
0	3	1914	1995	0	0	0.027507	0.291214	-0.831291	-0.430471	-1.39036	-0.553374	-1.22535	-0.379712		0.66742	-0.440842	1.06233	-0.905917	-0.038394	-0.490003	-0.167647	F
0	3	1921	1968	1	0	-0.762794	-1.24954	-0.890725	-0.451213	-0.809812	0.236162	-0.087722	-1.03522		-0.477088	-0.848798	0.451748	-2.22942	-0.556252	-0.919951	-0.22169	F
0	2	1909	1983		0	-0.512679	-0.152898	-0.012429	0.879596	-0.51986	-0.789008	-0.689489			-2.01725	-0.09678	-1.91266	1.243	1.22005	-0.332935	-0.167647	F
	2	1931	2017	0	0	-0.04752	-0.118702	-0.338758	-0.734494	0.019217	-0.091384	-0.342422	-0.393077	-0.907144	-0.815338	0.363923	-1.14453	0.434505	0.721439	-0.124103	0.299723	F
0	2	1929	2008	1	0	-0.020503	1.04812	-0.208223	0.311371	-0.338903	-1.40888	-2.12956	-1.05912	-0.946725	-0.604034	-0.197852	-0.338571	-0.681833	2.17463	-0.45724	0.231807	F
0	2	1931	2012	1	0	-0.257378	0.186521	0.783352	-0.144538	0.174461	-0.79569	-1.24816	0.749847	0.587198	0.22089	0.937555	-0.683199	-1.13001	-0.094363	-0.140192	0.202707	F
0	3	1928	2003	1	0	-0.627171	-0.258825	-1.28614	0.187545	0.263482	-0.74487	-0.976517	-0.539647	0.463689	-0.453816	-1.61854	1.2735	-0.166389	0.274602	-0.702303	0.369009	F
	2	1924	2012	1	0	3.22458	2.96301	2.67608	1.19588	2.17617	0.52554	-0.785986	0.787527	1.27921	-0.30021	0.303494	-0.555745	1.69248	-0.151552	2.05773	1.67319	F
0	1	1924	1974	1	0	-0.373614	-0.380823	-0.358077	-0.96501	1.17789	-0.244676	0.246979	-0.407033	0.190966	-0.834975	-0.551748	-0.200769	-0.005635	0.436576	-0.339513	0.281692	F
	2	1928		1	0	-0.218049	-0.225935	0.039744	-0.476745	0.038041	-0.077066	-0.649203	-0.108893	-0.701839	-0.438665	-1.0875	0.739314	-0.421621	-0.414426	-0.339486	0.64336	F
0	2	1920	2000	0	0	-0.687005	-0.215662	-0.425637	1.08803	-1.23124	-0.876047	-1.33706	0.103052	-0.842883	-0.127116	0.834321	-0.938723	-0.571503	0.904018	-0.441914	0.406406	F
	3	1931	2018	1	0	-0.476457	-0.947766	-0.728322	-1.89664	-0.630392	0.432984	0.640987	-0.835198	-0.563473	-1.73443	0.260904	-2.06701	-1.15474	0.242945	-0.759629	0.503403	F
0	4	1917	1987	1	0	-0.854075	-0.707974	-0.284857	-0.045369	0.307862	-0.533184	-0.319742	-0.963081	0.230639	-0.476476	-1.29883	0.921125	0.466326	1.08552	-0.510397	0.348204	F
0	2	1915	1983	1	0	0.610954	0.971579	0.980518	-0.804075	2.93691	-0.50932	-0.742013	1.76257	-0.303226	-0.072291	-0.033984	0.008973	0.584897	1.07297	0.558578	0.195776	F
0	2	1926	1990	1	0	0.743539	0.279264	-0.149226	-1.26566	0.650013	0.601044	0.284974	-0.250478	0.525593	-0.626944	-0.120838	-0.455829	0.544258	-0.353169	0.274293	0.471532	F
0	1	1921	2004	1	0	1.57349	1.69463	1.50069	0.052732	1.40924	0.069399	0.295351	0.573299	-0.575835	1.67003	0.580392	0.950455	-0.952979	-1.46752	0.984855	0.482618	F
0	1	1914	1985	0	0	0.908656	0.933448	0.979504	0.336001	-0.20906	0.096865	-0.39437	0.64295	0.360855	0.04903	0.405078	-0.338604	0.174894	0.937244	0.537708	0.567146	F
0	6	1918	1989		0	0.175632	1.13394	0.541625	1.48795	0.041804	-1.18762	-2.20043	0.060931	0.23476	0.273684	-0.258455	0.549397	-0.173971	-0.740576	0.0825926	0.355133	F
0	3	1916	1997	1	0	1.23382	1.12811	1.07871		0.893833	0.351181	-0.002537	1.35563	0.664429	0.984068	1.80109	-0.841708	0.271228	-0.639603		0.632786	F
0	1	1926	1996	1	0	0.312079	0.381695	-0.263298		-0.037263	-0.157102	-0.809439	-0.512173	0.270693	-0.761272	-0.536843	-0.147574	0.088366	-0.252655		0.343171	F
1	8	1921	2014	1	0	-0.736255	-0.153699	-0.623456		0.279347	-1.07724	-0.452484	-1.44328	0.629838	-0.630544	0.259425	-0.838334	0.213942	0.615782		0.201828	F
0	3	1912	1989	1	0	-0.209566	0.301559	-0.320261		0.206647	-0.747532	-0.893372	-2.43815	1.45854	-0.042799	-0.102706	0.094149	1.03272	0.277707		0.477587	F
	1	1928		1	0	-1.50188	-1.58574	-1.73194		0.26542	-0.35615	-0.385944	-1.2002	-0.745963	-0.592747	-0.767894	0.255582	0.400307	-0.31139		0.496987	F
0	3	1922	2001	1	0	-0.465119	-0.777245	-0.269971		1.97771	0.234973	-0.664177	1.06176	0.156113	-0.849501	-0.530329	-0.250598	0.202053	-0.454585		0.523315	F
0	1	1931	1993	1	0	0.333288	-0.101875	-0.145007		1.33053	0.591788	0.024653	1.15539	0.445297	0.70302	1.46195	-0.777038	-0.155928	-0.753002		0.636943	F
0	2	1915	1988	1	0	0.486408	-0.132114	0.335609		0.661363	0.709953	1.32105	1.92034	1.37047	0.537318	-0.277976	0.803248	1.15407	0.273742		0.329313	F
0	1	1921	2001	0	0	-0.571886	-0.966815	-1.04356		0.813072	0.207144	-0.158684	0.585333	-0.927161	0.215637	-0.164917	0.405078	-0.651755	-0.306397		0.192128	F
0	2	1913	1988	0	0	1.1935	0.598961	0.855271		-0.203792	0.710283	0.704757	0.831241	-0.01025	-0.299389	0.308574	-0.561546	-0.189572	-0.858914		0.2434	F
0	3	1918	1998	1	0	-0.570459	0.118263	-1.14617		-0.840586	-1.12507	-1.37649	-0.560129	-1.53676	0.431609	0.357723	0.082278	-1.02287	0.087206		1.70973	F
0	1	1922	1994	1	0	1.31636	0.678698	0.552516		0.870418	0.826302	1.56441	-0.107135	0.712253	0.949309	1.11138	-0.182205	1.16107	-0.547092		0.340399	F
	3	1933		0	0	0.389411	0.340316	0.22233		1.42306	0.028858	-0.30191	1.78519	0.533504	0.742661	0.508446	0.213061	1.63639	0.361445		0.412456	F
0	1	1915	1979	1	0	0.383276	-0.722969	-0.218597		0.303297	1.28886	1.54729	-0.835724	0.184157	0.792917	0.25451	0.511048	-0.003577	-0.390291		0.197671	F
0	2	1918	1988	0	0	-0.039246	0.342686	1.02494		0.487867	-0.653281	-0.95597	1.2123	0.192398	0.236894	-1.79348	2.04064	0.220072	1.76899		0.211528	F
0	4	1920	2003	1	0	-0.246823	-0.633246	-0.287341	-2.00646	-0.680235	0.294937	0.234505	0.850996	0.433297	-0.751737	0.223606	-0.935805	-0.419116	-0.729352	-0.461818	0.361219	F
0	2	1926	2004	1	0	-0.087213	-0.961443	-1.02086	-0.858163	-1.7766	1.02102	1.65846	0.711277	-1.51499	-1.23792	-0.372774	-0.813279	-1.01476	0.02606	-0.599758	0.438818	F
0	2	1926	2006		0	-0.27021	-0.719584	-0.339155	0.361973	-0.54496	0.356403	0.050611	-0.002469	-0.924349	-0.460639	-1.48359	1.12685	-0.019105	0.786232	-0.310029	0.314105	F
	2	1924	2013	1	0	-1.49819	-2.15708	-2.10794	0.062449	1.09836	0.434772	0.684604	-0.100665	0.112795	-2.07635	0.921572	-3.1537	-0.09441	0.624131	-0.655875	0.194934	F
	2	1927	2016	1	0	-0.071086	-0.396899	0.33842	-0.330879	1.98103	0.323995	1.16418	-0.208957	2.54465	0.377787	-0.231908	0.615998	1.42421	-0.329451	0.490927	0.557992	F
0	3	1932	2010	1	0	-2.47273	-2.40144	-2.29799	0.200982	-0.219567	-0.946661	-0.969252	-2.17664	-2.20629	-2.42893	-1.59504	-0.739467	-1.6876	-0.406585	-1.98284	0.394478	F
	1	1926	2017	0	0	-0.277417	-1.25065	-1.10424	-1.04116	-0.598162	1.03165	1.11034	0.699008	0.101967	-0.38249	0.212123	-0.537199	-0.535723	-0.529169	-0.304221	0.176922	F
0	6	1921	2003	0	0	-0.056486	-0.231613	0.543135	-0.112534	0.330037	0.132543	0.208946	0.198364	0.550212	0.606269	-0.025471	0.615998	0.564645	1.41988	0.257494	0.557992	F
1	2	1917	2015	0	0	-0.904386	-0.138072	-0.449457	-0.668384	0.102428	-1.30821	-1.29024	-0.339124	-0.208554	-1.28044	-0.487486	-0.730963	-1.03942	0.401447	-0.996625	0.400021	F
	1	1917	2006	0	0	0.115616	0.524668	0.540087	2.06874	-0.784557	-0.533494	0.08986	1.21438	0.991772	-0.710541	0.659377	-1.37195	1.20757	1.47418	0.302354	0.55522	F
0	5	1913	1997		0	-0.02178	-0.617377	-0.255916	1.42997	-0.69969	0.698993	1.25094	-0.397774	0.78253	-0.516404	0.477514	-0.978844	1.4356	0.161544	0.36557	0.576006	F
0	1	1930	2007	0	0	-0.154298	-1.607	0.389217	0.218204	-0.402523	1.87967	1.82532	0.490362	-1.74907	1.02412	1.04768	-0.05382	-1.02804	-0.665338	0.444292	0.418035	F
0	2	1932	2005	1	0	-1.17967	-1.06769	-0.770499	-1.48212	-1.29986	-0.549358	-0.865529	-1.08754	-1.49038	-0.849654	-0.805339	0.046036	-0.988633	1.16529	-1.20423	0.480392	F
0	1	1929	2013	1	0	0.439885	0.363835	0.3882	0.086471	-0.820441	-0.037699	0.531871	0.336217	1.68534	0.247933	1.23939	-0.957895	-0.286682	-0.727917	0.210141	0.230964	F
1	1	1916	2013	1	0	-1.19837	-0.478955	-0.524312	0.860323	-1.04001	-1.29016	-1.51076	-0.451693	0.461207	-0.409096	-0.363358	0.005074	-0.783825	1.78646	-0.902682	0.664669	F
1	2	1917	2011	0	0	0.242778	0.064305	-0.496374	0.954195	1.11201	0.196471	-0.426415	0.841482	2.36004	0.385822	0.960474	-0.572331	1.6933	0.343093	0.718459	0.503927	F
0	1	1929	2003	0	0	3.18247	2.45705	3.04976	1.51843	0.755942	1.09116	1.13296	-0.077193	0.290494	0.418998	1.84355	-1.40809	0.539013	-1.40018	2.13442	0.37783	F
0	2	1926	2000	1	0	1.12414	0.809062	1.87589	0.81951	0.463219	0.563041	0.351717	1.94999	0.652318	0.391533	1.22752	-0.843424	0.688019	-0.027807	1.14169	0.613398	F
0	1	1915	1991	1	0	0.846683	0.516434	1.33692	1.16635	1.78707	0.48107	0.218158	0.63097	0.360661	1.11928	0.606582	0.451432	-0.031086	-0.908978	1.0627	0.495613	F
0	2	1927	2006	1	0	1.0499	0.127433	0.574446	0.11309	2.66454	1.26402	1.29129	-0.548747	2.16399	0.604254	1.01126	-0.417341	2.36512	0.07263	1.50362	0.546884	F
0	2	1915	1994	1	0	2.39613	3.19027	3.00861	-0.254103	0.293523	-0.49994	-0.672748	0.095639	0.933055	1.52041	1.79931	-0.322005	0.515371	-0.943914	1.54283	0.340416	F
	2	1929	2016	1	0	-0.972307	-0.930173	-0.963278	-0.740744	0.251725	-0.442169	-1.32526	1.05228	-0.219471	0.867216	0.128161	0.696954	0.253194	0.786368	-0.371114	0.265587	F
0	3	1914	1990	0	0	-0.508705	-0.798249	-0.104794	0.374774	0.700752	0.116374	0.176272	-1.56562	-0.419647	-0.806925	0.239569	-1.00706	0.275961	-1.06841	-0.0425422	0.301616	F
1	2	1921	2017	0	0	0.843714	0.441805	0.860047	-0.681827	-0.453289	0.617569	-0.116606	1.49419	-1.39411	-0.131064	0.101885	-0.205668	-0.460016	1.02925	0.308719	-0.755582	F
0	2	1932	1974	1	0	-0.806912	-0.781633	-0.792917	-1.1298	-0.330708	-0.282634	-0.712039	0.260804	-0.959146	-0.260489	-0.602622	0.40185	-0.898556	-1.2085	-0.782853	0.655317	F
0	2	1922	1997	1	0	1.1708	0.179683	-0.136681	-0.509091	0.755889	1.20289	1.5614	1.41112	1.27977	-1.94021	-1.20392	-0.640459	0.609402	1.60939	0.301226	0.321364	F
	1	1918	2004	1	0	-1.4202	-0.185286	-1.56207	-0.940898	0.18268	-2.07298	-1.95018	-1.43442	-0.932155	-2.1611	-0.301162	-1.90354	0.398888	1.65751	-1.33414	0.328292	F
1	1	1913	2007	0	0	-1.08244	-0.052618	-1.32332	-1.48329	0.404092	-1.74316	-2.16536	-1.5623	-2.57569	-2.10267	-2.20496	0.311454	-0.988534	-0.482375	-1.58018	0.173093	F
0	3	1908	1991	1	0	0.101563	-0.034752	0.007077	0.107441	-0.494154	-0.012123	-0.377664	0.75447	1.2468	0.283884	-0.030823	0.335536	1.00416	0.775187	0.165306	0.265935	F
0	2	1929	1989	1	0	0.843205	0.551063	0.952497	0.84346	-0.833505	0.346463	0.079551	0.645707	-0.900723	0.695526	0.449244	0.232923	0.432309	1.06015	0.634248	0.380947	F
0	2	1920	2000	1	0	-0.80822	-0.598135	0.027976	-0.618622	-1.34916	-0.576706	-0.62828	0.923585	-0.847153	-0.633795	0.899795	-1.5339	-1.65969	0.115422	-0.787899	0.471018	F
0	3	1910	1985	0	0	0.539841	0.308532	0.191038	-0.722148	-0.127019	0.336995	-0.07011	0.332947	-0.315761	0.099877	0.73103	-0.623351	0.368028	0.138472	0.331109	0.619289	F
0	2	1921	1998	1	0	-0.507627	-0.36376	-1.17746	-1.03964	-0.419507	-0.404573	-1.02819	-0.688573	-0.613187	-0.953743	0.580308	-1.54023	0.287469	-0.180662	-0.520173	-0.932953	F
1	2	1924		1	0	-1.286	-1.18811	-0.797999	-1.41236	-1.21873	-0.615633	-1.34445	-0.457091	-0.518501	-0.273643	-1.3923	1.20154	-0.492055	1.66589	-1.16326	0.278404	F
0	2	1933	2015	1	0	0.723688	0.894507	0.597928	-0.648546	0.632019	-0.182956	-0.805689	2.11244	0.458572	-0.106622	0.164161	-0.234262	0.463833	-0.364048	0.364192	0.430832	F
	2	1932		0	0	-1.87464	-1.79408	-1.69668	-1.11364	-1.11095	-0.744928	-1.47114	-1.38189	0.213777	-1.29156	0.118262	-1.3975	0.009384	-0.300264	-1.31009	0.392035	F
0	2	1927	1991		0	-1.33835	-1.56552	-1.01773	-1.79951	-0.261423	-0.08373	-0.612698	-0.77285	-0.748714	-0.851492	0.752221	-1.63124	0.163933	1.90677	-0.74972	-0.787444	F
0	2	1928	2012	1	0	-0.564944	-1.34703	-0.666204	0.123665	-0.768152	0.884189	1.31838	1.22037	0.32799	-0.85207	0.345904	-1.19063	-0.943801	-1.50676	-0.364335	-2.26486	F
	2	1931			0	0.223293	-0.145521	-0.081523	0.708327	-0.154393	0.259583	0.595314	0.484204	0.533844	1.50955	0.424575	0.966138	1.8125	0.993408	0.64024	0.185571	F
0	3	1919	1992	1	0	0.695078	0.399098	0.947137	-0.11204	-0.700056	0.415856	0.016208	2.83139	-0.35001	1.17998	1.14544	-0.013713	-1.38759	-1.46639	0.395984	-2.28703	F
0	2	1922	2005	1	0	1.10299	0.372535	0.981677	0.513969	-1.01095	0.818126	0.279564	0.31023	0.112063	-0.050351	2.66917	-2.69101	0.975699	-0.561778	1.00048	0.2216	F
0	3	1921	2002	1	0	0.070864	0.278274	0.752578	0.062476	-0.712378	-0.4602	-0.230459	0.088301	0.098876	0.096717	0.234521	-0.099483	0.531905	1.43622	0.0637886	0.199428	F
0	1	1919	2002	0	0	-0.629747	-0.468433	-0.192264	0.749217	0.809618	-0.672587	-0.675035	0.247848	-0.079964	-0.689735	-0.120988	-0.478833	-0.302785	1.63969	-0.332213	-0.10127	F
	3	1933		1	0	-1.37587	-0.215452	0.215643	-0.780016	1.06496	-2.07332	-1.77136	-0.364276	1.91365	-0.976856	-0.535501	-0.335995	1.20058	0.596839	-0.763597	-0.102656	F
0	2	1924	2006	0	0	0.162609	-0.129018	-0.019041	-2.31048	-0.72132	0.180266	-0.28344	0.327358	-0.983596	-1.45559	0.285308	-1.74005	-0.945193	-2.18448	-0.512528	0.242385	F
0	2	1928	1999	0	0	-0.164652	-0.719777	-0.047124	1.15486	0.660488	0.293446	0.229467	0.406724	0.995687	-1.32019	0.503189	-1.76988	0.307447	-0.27608	0.122189	-0.155308	F
0	2	1917	1983	1	0	1.63329	0.527362	0.232607	0.618197	0.835481	1.5606	0.6643	2.29931	0.371992	2.14018	3.25267	-1.14196	1.89679	0.075185	1.91053	-0.768067	F
	1	1932		1	0	1.60112	2.35339	1.97142	1.19823	1.19572	-0.540268	-1.19459	3.44363	0.759158	0.608917	0.664022	-0.065586	1.19257	0.190137	1.27209	0.56246	F
0	2	1918	1996	1	0	-1.17738	-1.69726	-0.155489	-2.20444	-0.001799	0.405633	1.35811	-0.332291	-0.281283	0.504941	-0.921949	1.42368	-0.454757	0.451607	-0.668033	-0.748668	F
0	3	1911	1986	0	0	-0.541374	-0.732647	0.218892	-2.01206	0.676848	0.07297	-0.186119	0.659751	1.25099	-0.044067	-0.271505	0.264499	-1.33446	-1.482	-0.483492	0.644217	F
	4	1916	2006	1	0	-0.988285	-0.144009	-1.72972	-3.1006	-0.18743	-1.44331	-1.47588	-1.60979	-0.468365	-1.89607	1.52747	-3.64576	-1.2982	-0.464061	-1.36478	0.361533	F
0	4	1923	1980	1	0	0.392374	0.43085	0.411922	-0.854455	0.344862	-0.088747	0.56162	0.293953	-0.195663	0.482892	0.872106	-0.384082	-1.02902	0.199684	0.103867	0.447447	F
	2	1926	2014	1	0	-0.799476	-0.847392	-0.825514	-0.860608	-0.861402	-0.245963	-0.611086	1.10174	0.2426	-0.954234	-1.13328	0.293552	-0.3896	-0.250972	-0.881832	0.439132	F
0	1	1932	2004	0	0	0.719174	1.39037	0.460618	0.707213	0.83553	-0.698545	-1.09773	-0.687939	0.273803	-0.89655	-0.451744	-0.37766	0.073311	-0.319636	0.199887	0.491792	F
0	2	1926	1978	0	0	0.250288	-0.547211	-0.364343	1.42142	-1.03375	0.688689	1.42642	1.18944	-0.061625	0.484693	0.601782	-0.086042	-0.068183	-0.878357	0.266683	-1.49695	F
0	2	1921	1992	0	0	1.82461	1.59423	2.07991	-0.397104	1.75026	0.459509	-0.414486	2.35302	0.263684	-0.05799	1.93698	-1.99976	1.56675	0.483205	1.5379	0.475168	F
1	1	1918	2014	1	0	1.41044	0.382716	1.14066	-1.13254	0.044072	1.28584	1.76629	1.55	0.420181	0.507506	1.11943	-0.599744	0.423118	1.85369	0.932275	0.365697	F
0	2	1922	2007	0	0	1.95812	2.11837	1.96359	0.101049	0.245593	0.113825	-0.222758	1.19728	1.41951	0.030075	0.862187	-0.821413	1.18776	0.363849	1.20843	0.555539	F
1	1	1923	2016	0	0	-0.705016	-0.312918	-0.47014	-2.06616	-1.58943	-0.744943	-1.20513	-0.822203	-1.8922	0.338454	-0.695924	1.04775	-0.948027	1.55317	-0.985202	0.576325	F
0	1	1914	1999	1	0	0.102286	-0.610967	-0.09301	-2.13727	0.392933	0.689279	0.818642	0.476336	-0.136416	-0.387434	-0.207574	-0.112717	0.087828	-1.66985	-0.0947496	0.174462	F
	2	1930			0	0.265924	-0.214567	0.344869	-0.899198	-0.664145	0.501049	-0.008022	0.854695	-0.231926	-1.86874	0.043084	-1.96008	-0.852658	-0.180202	-0.280742	0.386476	F
0	2	1926	1996	0	0	1.15227	1.14086	1.03673	-0.123925	0.734228	-0.18545	0.117833	1.06376	1.0292	-0.975193	0.911466	-1.83334	1.8476	1.01109	0.758732	-0.101294	F
0	2	1929	2013	0	0	-1.00883	-0.863221	-0.29925	0.263593	-0.951448	-0.637821	0.118391	1.69716	-2.13168	0.182254	-0.828524	1.03713	-0.557723	-0.535174	-0.736877	-1.25168	F
	2	1926	2017	1	0	0.325189	0.901541	0.564824	0.420931	0.877128	-0.734185	-0.530914	1.4771	1.77075	1.40232	-0.353407	1.61216	0.660341	0.465504	0.404555	0.400333	F
0	4	1927	1999	1	0	-0.640562	-0.697481	0.142184	-1.4639	-0.03144	-0.279019	-0.203845	0.295512	1.20969	-0.928272	-1.13818	0.328098	1.39469	0.030419	-0.431364	0.202176	F
0	1	1923	2006	0	0	-0.132974	-0.910106	-0.812816	-0.111712	0.056648	0.797011	1.06605	0.143233	1.02517	1.1964	1.68804	-0.500023	1.00431	1.14336	0.482576		F
0	1	1921	1988		0	-0.787918	-1.54049	0.783762	-3.19396	0.106304	0.678625	0.238877	-0.905899	0.116506	0.527073	0.955679	-0.410096	1.19556	-0.430202	0.0290427	-1.19764	F
0	3	1918	1995		0	0.409507	0.563618	0.532821	-0.691838	-0.107007	-0.25354	-0.255275	0.434814	-0.905804	0.970587	1.12606	-0.17495	0.427061	0.15451	0.37459	0.371233	F
	2	1924	2012	1	0	-0.988166	-0.676946	-0.602005	-1.63634	-0.376456	-0.816346	-0.256775	-1.68515	0.142054	-1.42508	-0.094532	-1.29866	-0.926212	0.570262	-1.07896		F
0	3	1924	1992	0	0	-1.46417	-1.30007	-0.976821	-1.03629	-1.45955	-0.712213	-1.22087	-0.301389	-0.633072	-1.97311	-0.444979	-1.54533	-1.45856	-2.07027	-1.48698	0.503435	F
0	2	1925	2003		0	2.3767	1.4751	1.17223	2.52876	1.27647	1.31302	1.19567	0.996697	1.41624	2.35551	1.72908	0.457492	1.82304	0.585168	2.25741	0.596284	F
	2	1927	2015	1	0	-1.57494	-0.91303	-0.737337	0.516301	-1.15351	-1.41091	-2.19315	-1.70126	-0.392971	-0.96719	-0.751468	-0.129582	-0.364551	-0.943862	-1.18336	-0.889441	F
0	4	1926	2006	1	0	-2.00674	-1.9974	-1.14067	-0.571149	-1.54804	-0.667919	-0.021209	-1.08571	-0.389674	-0.275669	-1.7771	1.60637	-1.00572	0.736757	-1.55496	-0.883898	F
0	2	1930	1986	1	0	-0.679176	-1.29404	-1.00555	0.338474	-0.646232	0.506461	0.677237	-0.476594	0.348396	-0.834579	-1.03981	0.314618	0.340903	-0.98385	-0.45774	-1.13332	F
1	4	1922		0	0	-0.022867	0.111845	-0.176374	-0.315922	1.0234	-0.357212	-0.825545	-0.451636	0.150203	1.16193	0.336149	0.75519	1.01627	1.91633	0.322788	0.285338	F
0	2	1921	1996	1	0	-0.290955	-0.351683	-0.942999	-0.501189	0.479301	-0.152904	-0.29174	0.70808	0.843725	-0.499971	-0.846612	0.432004	0.187357	-0.149017	-0.363232	0.332438	F
0	2	1916	2000		0	0.217245	-1.16081	-0.19881	-0.330093	0.017792	1.68041	0.763024	2.99423	-0.526284	-0.574372	0.99986	-1.55024	-0.500225	-0.043652	0.324455	0.264538	F
0	1	1923	1995	1	0	0.874976	0.592949	-0.08299	0.398866	0.135351	0.33366	-0.280015	0.637079	-1.57167	0.112231	1.46843	-1.33542	-0.003892	0.046122	0.573292	0.369852	F
	1	1909	1995	1	0	-0.222467	-0.693801	0.078984	-2.93443	0.356614	0.635508	0.372112			0.056298	-1.55551	1.66247	0.324613	-1.35793	-0.284669	-0.803945	F
	1	1902	1993		0	0.449303	0.38294	0.51737	-0.297763	-1.23293	0.284093	0.676339			-0.943024	0.402365	-1.37374	-0.303425	1.53757	0.0160975	0.647139	F
0	1	1904	1982	1	0	0.37719	-0.296502	0.169103	-1.02283	0.487461	0.983606	0.111953			1.08236	0.727824	0.285205	-0.381763	-0.810971	0.484434	0.514019	F
0	3	1921	1979	0	0	-0.585451	-1.64141	-0.648285	-0.506383	0.896797	1.4356	2.30875			-0.087169	-1.18091	1.14982	0.131206	-0.05264	-0.0371691	0.645661	F
0	1	1910	1984	1	0	-0.743007	-0.880496	0.450246	-0.554256	-0.84712	0.034327	0.106626			0.303927	-0.564308	0.869684	-0.771884	0.265187	-0.43693	0.58617	F
1	1	1908	2001	0	0	-1.20673	-0.437693	-1.26718	-1.57136	-1.99574	-1.34978	-1.44008			-0.722461	-2.72839	2.18181	-0.719563	0.845931	-1.66946	1.75178	F
	2	1921	2007	0	0	2.14216	2.49986	2.10875		0.299096	-0.07069	-0.567388	0.595954	-0.772565	0.786651	0.555875	0.205059	0.371993	-0.135173		0.452649	F
0	3	1933	2002		0	-1.34831	-0.601142	-2.24145	-1.57778	-1.18143	-1.4042	-1.07478	-1.78773	-0.746242	-1.98935	-1.30724	-0.596297	-0.9079	0.728745	-1.79662	0.641469	F
0	2	1925	1982	1	0	-0.114293	0.650478	1.17793	-0.112615	-0.743594	-0.986104	-0.092403	-0.55674	0.385386	1.16483	-0.376456	1.44006	-0.219708	-0.233012	-0.0992395	0.537184	F
0	3	1921	1986	1	0	0.634861	-0.326448	0.64353	-1.06943	1.74634	1.21961	1.26903	1.79356	0.317805	1.04032	1.41595	-0.398158	0.568056	-0.325002	0.980191	0.423556	F
0	2	1928	1979	1	0	1.48124	1.24675	2.03501	-0.732835	0.134916	0.499735	0.075469	-1.16614	0.378047	-0.376063	0.714705	-1.08567	-0.45154	-1.06177	0.738197	0.596248	F
	4	1918	2006		0	0.338693	0.460727	-0.280202		0.148621	-0.219743	-0.311287	-0.321326	1.36942	0.364409	-1.17423	1.53917	0.508224	0.028714		0.327933	F
0	3	1923	2004	1	0	0.381975	-0.379307	0.254928	-0.041863	1.4547	1.02309	1.53091	-0.074059	1.7694	0.693838	1.65842	-0.980214	1.987	0.118021	1.08786	0.628641	F
0	2	1926	2007	0	0	0.410479	0.644472	-0.295723	0.383159	0.334754	-0.339864	-0.88371	2.11068	0.252698	0.63477	0.047904	0.569764	1.57334	2.04548	0.447475	0.314085	F
0	2	1927	2011	1	0	-0.416579	-1.32817	0.576676	0.637344	-1.73782	1.03012	0.066055	1.51282	-1.96233	-0.548203	-1.59702	1.16584	-0.153831	0.271462	-0.23779	0.387004	F
1	1	1925	2017	0	0	0.184634	-0.276775	0.276263	-0.244757	0.591702	0.604477	0.454042	1.77487	0.672922	-0.71292	-0.933517	0.311756	-0.579441	-2.22669	-0.00754308	0.648041	F
0	1	1921	1998	1	0	-1.14263	-1.62066	-0.811408		-0.521127	0.236978	-0.251827	0.402225	-0.912326	-1.47065	-0.410678	-1.00339	-1.06578	-1.69746		0.217071	F
0	2	1913	1985	0	0	0.604408	1.07196	0.302422	-1.8039	-1.07279	-0.571029	-0.368711	-1.20388	0.198507	-0.433308	0.128581	-0.512858	-0.003343	0.781312	-0.218794	0.339047	F
	1	1927	2016	0	0	-0.328391	0.260504	0.510781	0.167485	0.536925	-0.940607	-1.1129	-0.397082	0.854346	-0.47883	0.208296	-0.640948	0.843117	0.093171	-0.032373	0.351856	F
	2	1913	2004	0	0	-0.111976	0.854918	-0.425484		-0.048101	-1.25964	-1.84499	-0.073134	-1.4793	-1.5756	0.265912	-1.87563	-0.961869	-0.793511		0.381975	F
	2	1923	2013	1	0	0.107597	-0.120156	0.009688	-0.412723	-1.32987	0.183944	-0.154579	0.604393	0.472583	-0.652015	0.536074	-1.16892	0.048935	1.94306	-0.123457	0.454389	F
0	1	1916	1992	1	0	-0.720658	0.047186	-0.146702	0.135867	0.768898	-1.27696	-1.12476	-0.01173	-0.487849	-0.072956	-0.533354	0.510363	0.618419	1.42306	-0.356662	0.303021	F
0	1	1912	1986	1	0	1.4117	0.419278	0.416392	-0.335268	-1.00849	1.19344	0.935889	1.21598	1.08131	1.38528	0.621321	0.673444	1.08211	-0.981837	0.951775	0.217088	F
0	1	1927	2010	1	0	0.811623	-0.220419	0.071729	-0.510467	0.338629	1.24158	2.1021	1.01685	0.405986	-0.402014	1.06408	-1.44376	0.6263	0.489005	0.624831	0.315493	F
0	2	1917	1983	1	0	-0.313533	-1.24987	-0.103154	-0.705837	-0.537752	1.0479	1.21716	0.11245	0.189877	1.80604	0.758875	0.899396	-0.445793	0.477385	0.187795	0.351849	F
0	2	1913	1993	1	0	1.82938	1.04716	2.51209		0.348067	1.10085	0.732136	0.184065	1.88339	0.323613	0.549322	-0.216573	0.798274	0.144386		1.87186	F
0	3	1925	1990	1	0	-0.380213	-0.466579	0.047235	0.611048	0.839308	-0.011014	0.200374	-2.11282	-0.669776	0.233851	-0.271578	0.5216	-1.23798	-0.623244	-0.128588	0.625867	F
1	2	1916	2010	1	0	0.583296	1.55322	0.736562	0.738982	1.51044	-1.00607	-1.58737	0.437712	0.146589	-0.75202	-0.066771	-0.643702	0.621617	0.164867	0.389307	0.508082	F
	2	1923	2014	1	0	1.3679	-0.089293	0.747229	1.83796	2.00071	1.96569	1.42721	2.07499	1.48198	1.14359	2.49076	-1.34756	1.70221	0.687271	2.00229	0.517782	F
	7	1913	2004		0	0.451338	0.439326	-0.373881		-0.631756	0.003995	0.342354	-0.645675	-0.343596	0.475207	0.527971	-0.052196	0.356814	-0.462834		-0.99566	F
	1	1931		1	0	0.711839	0.064582	0.249043		0.787254	0.91371	0.593998	0.329076	-0.671195	0.687808	1.10145	-0.432673	0.264805	-0.138694		0.623091	F
0	1	1927	2000	0	0	-0.435342	-0.308056	-1.05284		0.208122	-0.451023	-0.236507	0.374568	0.175686	-0.079105	-0.037176	0.004615	-0.012626	1.42108		0.183819	F
	1	1925	2013	1	0	-0.732218	-0.288796	-0.902687	-1.22717	-0.473958	-0.816273	-0.447047	-1.39638	0.588973	-0.582177	-0.343659	-0.180263	-0.453718	-1.0253	-0.840244	-0.91806	F
1	3	1923	2015		0	0.758122	0.489439	0.520373		-0.382586	0.305272	0.53519	1.0906	0.473112	-1.36743	-0.64339	-0.649642	-0.576743	0.016525		0.311304	F
0	5	1930	2008	0	0	-0.322681	-0.976969	0.236711	-0.709935	-0.957846	0.767678	1.09604	0.727009	0.430004	-0.46678	0.400163	-0.852332	0.042615	0.610887	-0.0929544	0.61201	F
1	2	1915	2014	0	0	1.02525	1.19301	0.187139		1.60252	-0.11258	-0.145502	0.536706	1.40074	-0.149099	0.470711	-0.58901	1.61596	1.44675		0.380589	F
0	2	1932	1998	1	0	0.651607	0.545233	0.394395		-1.1661	0.215918	0.147406	0.081011	0.626404	0.628606	0.005395	0.602799	-0.198982	0.472403		1.9938	F
	1	1915	2005	0	0	-0.472651	-0.460275	-0.225493	-1.53512	-0.580133	-0.247752	-0.059538	-1.52966	-0.180542	-1.84529	0.141282	-2.04671	-0.144346	-1.66642	-0.661144	0.402249	F
0	2	1918	1994	1	0	-2.00802	-1.85095	-1.47055	-2.4195	-0.803652	-0.899251	-0.865955	-0.931237	-1.29763	-1.11942	-1.59705	0.627602	-1.01354	0.798007	-1.79974	0.387006	F
0	1	1930	2014	0	0	-0.168523	-0.731241	-0.216857	-1.82456	0.160473	0.647007	0.075469	0.666802	-0.50837	0.252263	0.508268	-0.249277	0.408028	-0.011819	0.0485906	0.596248	F
0	3	1925	1996	1	0	-0.332706	-0.446769	0.027482	-0.049021	2.05588	0.027378	-0.519862	0.289167	1.7291	-0.336586	0.069177	-0.37383	1.72015	0.130112	0.384756	0.632277	F
0	1	1931	1968	1	0	5.6258	3.32422	3.64226	2.30215	1.18645	2.82293	1.86681	-1.5963	1.91279	2.62096	2.74631	-0.246367	1.25008	0.379988	3.80051	0.568534	F
0	2	1929	1994	1	0	0.915861	1.04737	-0.22397	0.649353	0.802818	-0.098823	-0.733896	-0.102893	0.928304	0.840898	0.142921	0.659482	1.14588	-0.886986	0.706401	-1.02112	F
0	3	1911	1988		0	3.75765	4.83649	3.02184	0.833631	-0.306718	-1.00579	-0.668407	-0.561811	1.10647	-0.384114	0.280677	-0.567003	-0.024918	1.01502	1.36588	-0.343791	F
	2	1925	2014	1	0	-1.11399	-0.704616	-1.27261	0.83583	0.424277	-1.17754	-0.804307	-0.558386	0.887336	-0.093956	-1.09066	1.05103	-0.666966	0.218655	-0.865065	-0.339633	F
	2	1914	2001	0	0	-0.22261	0.485486	-0.568045	-0.091755	-1.03659	-1.37548	-0.691909	-0.236701	-2.05533	-1.92145	-0.800654	-0.997648	-1.16242	1.0531	-1.05698	-0.443562	F
	2	1929	2017	1	0	-1.60135	-1.52229	-0.193665	-1.63646	0.026189	-0.898154	-0.139283	0.144359	0.141756	-0.699721	-0.563085	-0.01824	-0.108104	0.85612	-1.06895	-0.475433	F
0	1	1925	2003	1	0	-1.76497	-0.98435	-0.681324	-2.45033	-1.13253	-1.82094	-1.98869	-0.168192	-2.00588	-0.00249	-1.45929	1.48937	-1.96945	-0.293347	-1.85063	-0.360419	F
	1	1928	2014	1	0	0.067649	0.147514	-0.598524	1.4225	-0.8681	-0.628093	0.050997	-0.259537	1.03065	0.618608	0.818078	-0.145966	0.109415	0.99969	0.00540119	-0.471276	F
	2	1922	2012	1	0	-1.08293	0.002188	-0.319135	-0.071016	-1.05931	-1.99014	-1.84251	-1.12006	-1.14501	-1.42045	-2.33583	1.11586	-0.06257	2.42441	-1.35251	1.02138	F
0	2	1921	2004	0	0	0.56057	1.04377	0.15938	-0.133852	0.044773	-1.03311	-1.11922	0.305773	0.111263	-0.241816	0.064422	-0.205582	3.94244	1.87696	0.520479	-0.526704	F
	1	1908	1996		0	-1.53144	-1.35361	-1.22029	-2.07453	0.460365	-1.01929	-1.14371	-0.061585	-0.967913	-1.33109	-0.2223	-0.986248	1.1795	1.16496	-1.01707	-0.478204	F
0	1	1919	1999	0	0	-0.87751	-1.149	-1.40995		1.73033	-0.297981	0.765203	0.411217	0.204348	-1.12845	-0.585987	-0.409841	0.621385	-0.534273		-0.513193	F
1	1	1926		0	0	-1.40939	-1.2467	-1.56368	-2.35562	-0.714784	-1.02284	-0.795784	-0.980133	-0.599702	-1.64062	-2.43576	1.01274	-0.40443	-0.458139	-1.73442	-0.604304	F
0	2	1919	1992	0	0	-0.687342	-0.13042	-0.669555	-0.042874	-0.412264	-1.26346	-1.30309	0.756656	-1.33516	-0.390274	-1.44635	1.14197	-1.53354	0.542154	-1.05433	-0.349319	F
0	2	1918	1993	0	0	-1.23564	-1.2011	-2.16809	-1.3842	0.460588	-0.745647	-0.426928	-0.616237	-0.927394	-1.14101	0.203516	-1.23694	-0.92652	1.80143	-1.16719	-0.408905	F
1	4	1914	2006	0	0	0.89717	1.10812	0.641609	0.554556	-0.966915	-0.659585	-0.474851	1.17459	-1.17938	-0.797333	-0.545198	-0.129869	0.330578	-0.080027	0.0245194	-0.460178	F
1	2	1925		1	0	1.56365	0.786471	1.1932	1.83581	0.636408	0.450519	0.26404	0.516666	1.22437	0.568415	-0.612395	1.15761	0.079638	-0.524349	0.907152	-0.51699	F
	2	1922	2009	1	0	0.292312	0.434126	0.226011	1.42505	-0.3676	-0.666329	-0.410217	-0.663051	0.811651	0.624595	0.136346	0.500181	-0.317746	0.89303	0.0931961	-0.465719	F
0	5	1916	1980	1	0	-0.413024	-0.108195	-0.392637	0.112915	0.55239	-0.96573	-1.06639	0.046462	0.14448	0.620054	-0.900729	1.47172	0.754232	1.06216	-0.238971	-0.469878	F
	2	1916	2002	1	0	-2.30551	-1.89173	-2.49189	-2.31287	-0.541515	-1.53799	-0.714711	-1.72398	-1.43523	-1.71645	-0.956538	-0.612485	-0.565477	0.048251	-2.07152	-0.516983	F
1	2	1917	2012	1	0	-2.10477	-0.957996	-1.55822	-0.388267	1.20596	-2.44577	-2.58523	0.652579	-0.154229	-1.80604	-1.6037	-0.017467	0.242427	-1.56078	-1.61084	-0.59874	F
1	3	1908	2001	0	0	-1.39961	-1.46137	-1.41012	-0.320938	-1.50615	-0.664558	-0.338952	-0.865444	-0.073828	-0.97325	-0.756551	-0.084757	-2.68053	-1.20716	-1.58152	-0.464335	F
	3	1921	2010		0	-2.30623	-1.119	-2.07659	-0.958983	-2.18047	-2.63947	-2.03671	-2.8407	-2.76119	-1.54756	-1.94108	0.591449	-2.08629	0.313569	-2.60757	-0.884205	F
1	3	1915	2015	0	0	0.40522	0.19849	-0.561288	-0.269706	-0.628468	-0.443985	-0.568755	0.275869	-0.057437	-0.323154	-0.476361	0.261219	-1.17943	-1.71903	-0.468454	-2.23413	F
0	1	1923	1980	1	0	-1.18591	-0.627593	-1.13863	-1.59977	-0.343914	-1.40208	-1.2374	-0.61205	-1.36765	-1.30634	-1.51032	0.365807	-0.278783	-0.171842	-1.38255	-0.403355	F
0	2	1930	1989	0	0	-0.186335	-0.659328	0.157222	-1.44504	-0.596917	-0.004897	-0.189224	-0.511152	-0.333802	-2.87101	-0.832019	-2.00711	-0.787374	0.432875	-0.84884	-0.528068	F
0	2	1928	2007	0	0	-2.27144	-1.28682	-1.35262		-2.31007	-2.34512	-1.93426	-0.056329	-1.09417	-1.19361	-1.65258	0.624159	-1.30017	-0.104256		-2.25805	F
0	2	1924	1980	1	0	-0.857336	-0.112971	-0.646459		-0.72578	-1.50518	-0.738565	-2.53179	-1.70932	-2.69327	-2.48981	0.024031	-1.22683	0.364888		-0.377393	F
0	1	1913	1981	0	0	0.10539	-0.185558	-0.71257		1.71788	-0.328784	-0.164821	0.777724	-0.415343	0.831428	-0.454921	1.22602	0.863634	-0.056043		-0.809732	F
	1	1924	2010		0	-0.483422	-0.295175	-1.97439		-0.200944	-0.983787	-0.006972	-1.89498	-0.876683	-2.34361	-0.97265	-1.22517	-1.08966	-0.297815		0.584539	F
0	2	1928	1998	1	0	-1.44996	-0.795793	-1.51365		-0.712507	-1.63315	-1.79271	-1.4995	-0.738226	-0.83187	-1.38554	0.683663	-0.727657	0.851558		-0.037516	F
0	3	1923	1996	1	0	-1.22143	-0.977884	-1.55073		-0.192748	-1.00902	-0.881174	-1.57756	0.903661	-1.06469	-1.34295	0.421655	-0.201552	0.38817		-0.45499	F
0	3	1924	2006	1	0	1.21176	2.18823	0.154045		-0.834738	-1.30428	-0.940591	-1.32366	0.496715	-0.59804	-0.101058	-0.392382	0.696543	0.080286		1.03074	F
0	3	1926	1980	1	0	-0.469793	-0.422328	-1.11997		0.85145	-0.617641	-0.32715	-1.9689	-0.192823	-0.186627	-0.494269	0.383116	0.24049	1.03016		-0.435591	F
0	2	1914	1991	0	0	-0.2639	-0.025224	-1.37744		-1.47888	-0.927083	-0.895777	-1.55075	-0.775198	-1.18579	-0.082989	-0.965301	-1.62648	0.275456		-0.669778	F
0	2	1921	2005	1	0	-1.35168	-1.44969	-1.9159		-2.30172	-0.563211	-0.097934	-0.729678	-0.845159	-1.59185	-1.84592	0.43838	-2.11004	-0.562176		-0.414807	F
0	1	1924	1997		0	-0.097288	0.053485	-0.63122		0.789936	-0.649158	-0.259624	-0.891091	-0.593061	-1.93552	-0.409051	-1.44419	0.930846	0.548325		-0.363536	F
0	2	1916	1975	1	0	-0.911349	-0.637753	-1.20981		0.03916	-1.00986	-0.520103	-1.01783	0.201876	-0.847402	-0.590902	-0.131918	-1.31527	0.212388		0.907406	F
0	3	1915	1987	0	0	-0.445044	-0.801777	-0.970553		0.252881	-0.313044	-0.093658	-0.891398	-0.887282	-0.649716	-1.68205	1.14157	-0.456218	-1.70899		-0.858234	F
0	1	1929	2014	1	0	-2.8631	-2.63382	-2.99913	-1.37977	-1.26616	-1.40782	-1.48124	-3.4494	-2.23544	-2.48743	-1.41024	-0.946505	-2.39864	0.163425	-2.66218	-0.444417	F
0	1	1922	1997	1	0	0.877197	0.839535	-0.263159	-1.1283	-1.66214	-0.325157	-0.39255	-0.745862	-0.422224	-0.413805	0.734409	-1.04524	0.652747	0.057874	-0.0277361	-0.376517	F
	1	1924	2014	1	0	-1.30162	-0.982068	-1.55241	-0.282043	0.159333	-1.12781	-1.51617	-0.791534	-1.78482	-0.817264	-2.56531	1.88701	-1.31631	-1.89175	-1.43259	-0.431945	F
	2	1922	2009	0	0	-0.023559	0.472032	-0.802129	-0.769604	0.815281	-1.39906	-1.07217	-3.13601	-0.602804	-1.72598	-0.546764	-0.997513	0.225434	1.99929	-0.661812	0.372014	F
0	1	1921	1978	1	0	-2.11919	-1.95011	-2.16656	-1.81045	-1.12039	-1.11308	-1.39967	-0.587873	-1.34161	-1.95968	-2.56531	0.847064	-0.241846	-0.147192	-2.04192	-0.431945	F
1	1	1917	2017	1	0	-1.63902	-1.41097	-2.0929	-1.64837	0.701987	-1.12308	-1.16175	-2.51902	-2.5205	-0.890723	-0.228952	-0.533993	-0.532043	-0.095343	-1.31043	-0.551116	F
	3	1923	2010		0	-2.18781	-0.806466	-1.50161	-1.43957	-1.49453	-2.73847	-2.15975	-2.7398	0.791197	-1.31334	-2.04265	0.908972	-1.40474	1.54056	-2.34893	-0.571902	F
0	2	1931	2014	0	0	-1.00573	-0.533571	-1.45894	-0.766664	-1.28761	-1.29298	-1.21479	-1.68953	-1.40177	-0.242658	-0.276467	0.125027	-1.16534	0.164099	-1.22835	-0.533102	F
	3	1921	2012	1	0	-0.042342	0.143148	-0.46432	-0.123777	-1.04175	-0.794296	-0.470584	-1.3039	0.133801	-0.899833	0.449342	-1.22505	-0.107513	-0.630403	-0.463488	0.865326	F
0	1	1910	1993	0	0	-0.725805	1.01367	0.709111	-0.364843	0.244385	-2.63595	-2.70734	-1.34501	-2.33351	-1.06874	-2.08688	1.17671	-0.353928	-0.276833	-1.06238	0.81544	F
	3	1912	1998	0	0	-1.0069	-1.18842	-0.993126	-0.960951	-1.3446	-0.436393	-0.537732	-0.425318	-0.928068	-1.27177	-0.353475	-0.792033	-1.34783	-1.14176	-1.18738	-0.481831	F
0	2	1931	2002	0	0	-0.618713	0.465419	-0.35612	-0.07768	1.04413	-1.86952	-1.96278	-1.01917	0.857129	-1.8202	-1.22346	-0.442693	1.02912	1.59378	-0.687991	-0.461045	F
0	2	1924	2004	0	0	-2.7353	-1.92244	-3.01817	-0.998629	-2.25824	-2.32587	-1.5803	-0.885689	-1.26562	-1.67763	-2.56153	1.10495	-1.71214	1.41213	-2.85899		F
0	2	1918	2001	1	0	-1.82168	-1.14886	-1.69082		-2.18647	-1.69748	-2.13815	-1.77694	-2.20954	-3.82307	-2.2765	-1.49593	-1.94701	-0.111201			F
	2	1916	2005	0	0	-1.77431	-1.63215	-1.27123	0.000617	-1.49497	-1.10082	-1.01021	0.367828	-1.53905	-3.30695	-2.08642	-1.07347	-2.17643	0.508886	-2.088		F
0	2	1916	2001	1	0	-1.32362	-0.849505	-1.35169	-0.370333	-1.28335	-1.39894	-1.64721	0.274128	-1.4544	-1.48223	-2.78972	1.5235	-1.00634	-0.684691	-1.70988	-0.62179	F
	2	1923	2011	1	0	-0.265056	-0.373187	-0.352931	-1.1679	1.03248	-0.422716	-0.562133	2.4456	0.415798	-1.41729	-1.49538	0.243591	-0.902865	-1.18339	-0.713372	-0.458278	F
0	3	1922	2006	0	0	-2.32119	-1.85987	-1.76918	-1.1606	0.795349	-1.58266	-0.827445	-0.393094	-0.461554	-1.62907	-1.20211	-0.272493	0.396118	0.100836	-1.58915	-0.443036	F
0	2	1916	1995	1	0	0.197492	0.303638	-0.152787	1.01354	0.096716	-0.619141	-0.519428	0.812885	0.413325	-0.507915	0.151202	-0.549882	1.24343	0.651824	0.149655	-0.462435	F
0	1	1927	2007	1	0	-1.28616	-1.19348	-1.97542	0.148816	-0.587446	-0.833229	-1.03843	-0.597896	-1.34879	-1.63059	-0.997312	-0.489201	-0.464325	0.947659	-1.25243	-0.444421	F
	2	1917	2006	0	0	-0.430292	0.058267	-1.17637	0.576849	0.37831	-1.16404	-1.61445	-0.001758	-0.029883	-0.793518	-0.880985	0.210191	0.168967	1.98387	-0.582208	0.962321	F
0	3	1908	1988		0	0.101601	-0.187344	-0.451988	0.973239	-1.01162	-0.20645	-0.18048	0.13111	-0.302585	-3.28672	-1.32662	-1.93597	-0.100214	-0.314926	-0.678499	-0.548349	F
1	2	1912	2012	1	0	1.14244	1.58526	-0.30061	0.296041	0.940626	-0.927181	-1.3908	0.091147	-0.33143	-0.940801	0.33635	-1.14831	0.513814	1.14644	0.256854	0.827907	F
0	2	1919	2002	0	0	0.207333	-0.571672	-0.670925	0.400939	0.744783	0.516176	0.797112	-0.337145	0.243642	-0.983464	-0.43371	-0.430762	0.653917	0.566206	0.0943392	-0.375136	F
	3	1916	2003	1	0	-1.97495	-1.26132	-1.81642	-0.307702	-1.51228	-1.82549	-1.7297	-2.05778	-2.03833	-1.67614	-0.564773	-0.987169	-0.920377	-0.219725	-1.81994	-0.485993	F
	2	1928		1	0	0.347194	0.953457	-0.088275	-0.574196	-0.003705	-1.21344	-1.50081	-0.106805	0.559108	0.494806	-1.65102	2.07147	1.37776	0.98808	-0.149359	-0.589921	F
	2	1922	2012	1	0	-0.400532	-0.046446	-0.884785	-1.13157	0.920934	-0.966483	-0.958055	-0.954978	0.238698	-2.42059	0.106959	-2.54777	0.218879	1.18724	-0.684582	-0.38345	F
1	2	1913	2005	1	0	-1.71625	-0.379048	-2.29849	-2.82318	-1.54585	-2.56895	-2.10558	-2.26559	-0.193889	-3.0949	-1.55107	-1.43387	-0.864852	2.04129	-2.48323	-0.738191	F
0	1	1907	1978		0	0.116693	-0.089437	-0.904089	-0.791276	0.035624	-0.326493	-0.799263	0.710122	-0.547265	-0.073363	-0.202682	0.209916	-0.124732	-0.467421	-0.302924	-0.587149	F
0	2	1912	1992	0	0	0.061082	-0.186623	-0.215269	-0.104993	0.061886	-0.24528	-0.502717	1.37705	-0.728486	-0.570169	0.978593	-1.42653	-0.081826	-0.157708	-0.0556622	-0.51925	F
	2	1924	2011	1	0	0.52268	0.394191	-0.110121	1.44231	-0.936192	-0.607403	-0.400109	-0.226278	-1.44696	-1.64851	-2.18347	0.744838	-0.37429	-1.00341	-0.517878	-0.982076	F
0	1	1910	1986	0	0	0.062442	-1.27994	-0.856847	4.03198	-0.357453	1.1976	0.335977	-1.29109	0.807909	1.11612	0.26098	0.801187	-0.957154	-0.699948	0.508693	-0.544192	F
	2	1928	2016	1	0	-0.342694	-0.479954	-1.38108	3.63367	0.019889	-0.398234	-0.566025	-0.001758	1.74295	0.406014	-0.536922	0.947133	0.598751	-0.40772	0.0667952	-0.462435	F
0	2	1922	1992	1	0	-0.286709	0.275526	0.035165	0.569603	0.013994	-1.22646	-0.976367	-1.23628	-0.038949	0.732036	-0.761381	1.43096	0.804011	0.725668	-0.169128	-0.477678	F
0	2	1926	1992	1	0	0.357595	-0.41578	-0.519548	-0.059514	-1.1426	0.487621	0.565324	0.233874	0.214797	-0.465401	-0.215801	-0.147798	-0.236298	0.363128	-0.158099	-0.423636	F
	1	1927	2016	1	0	0.165693	0.228748	0.415641	0.993854	-0.111274	-0.595227	-0.837924	2.0006	-0.497816	-1.12467	-0.930133	-0.053618	-0.501977	1.14856	-0.266546	-0.504007	F
0	6	1927	2009	0	0	-0.77091	-0.575396	0.018401	1.87247	0.174608	-0.891238	-0.617861	0.584104	0.395194	-1.11253	-2.63734	1.70071	1.00927	0.186148	-0.518827	-0.492921	F
0	7	1919	1987	1	0	-0.655183	-0.68065	-0.794875	0.618762	0.262906	-0.77082	-1.1014	0.892505	0.176795	-0.201121	-0.112551	0.022481	-0.297234	0.244188	-0.483108	-0.860134	F
1	2	1915	2013	1	0	0.083425	0.197524	0.011345	-1.18688	0.224192	-0.662978	-0.297591	0.579409	-0.494427	-0.548796	-0.580941	0.140579	-0.283284	-1.51781	-0.411166	-0.499869	F
	1	1924	2012	1	0	-0.238975	0.151182	-0.808503	-0.096438	0.874896	-1.03275	-0.717973	-0.644329	-2.04726	-0.548998	-1.6135	1.16549	-0.285339	0.033568	-0.611367	-0.499835	F
	2	1926	2013	1	0	-1.42251	-1.12145	-1.90836	-0.69488	0.242505	-1.11375	-1.30753	0.470647	0.238698	-0.421368	-0.787602	0.45894	0.648663	1.10434	-0.997714	-0.38345	F
0	2	1926	2011	0	0	-1.77331	-1.76356	-1.71301	-0.270785	-0.931294	-0.799128	-1.01714	-0.78577	-1.34599	-1.55244	-0.435487	-1.00416	-2.61953	-0.382562	-1.69406	-0.367331	F
0	3	1928	1979	0	0	-0.931304	-1.29811	-1.77194	-0.828906	0.614284	-0.246413	-0.496004	-1.18697	0.284264	-0.672706	-0.718911	0.169004	0.452359	0.084448	-0.703797	-0.607059	F
	3	1927		0	0	-1.82193	-1.33763	-1.95126	-1.5968	-1.4423	-1.46886	-1.27866	-0.403568	-2.25054	-0.443432	-1.36609	1.0151	-2.85369	-0.698797	-2.09021	-0.397817	F
0	1	1928	1982	1	0	-0.741442	-0.858828	-1.23297	-0.770405	-0.210657	-0.503166	-0.082864	0.844866	-0.975309	-0.657886	-0.579656	0.038539	-1.62213	-0.493519	-1.01464	-0.489273	F
0	1	1926	1993	1	0	-1.07463	-0.402643	-1.39197	-1.18592	0.944656	-1.52853	-1.44186	-0.037352	-0.064167	-1.64051	-1.21863	-0.264766	-0.091618	-1.12784	-1.18756	-0.447702	F
	1	1924	2014		0	-1.5345	-0.87181	-1.73342	-1.02996	0.769342	-1.67701	-1.55817	-1.36132	-0.359257	-1.77707	-1.36592	-0.239873	-0.599329	2.14583	-1.52308	-1.99719	F
0	2	1924	2008	1	0	-0.537889	-0.004628	0.227887	0.115918	0.273514	-1.25319	-0.361962	-1.88324	0.369839	0.054979	-1.23813	1.32187	-0.531029	0.210692	-0.599136	-0.464345	F
	2	1928		1	0	-1.25587	-1.08702	-1.04612	-2.96195	-0.305597	-0.964185	-0.796951	-1.51017	-1.42772	0.009428	-0.805592	0.864955	-0.127514	0.862083	-1.19425	-0.505916	F
0	1	1927	1993	1	0	-1.17434	-1.23861	-1.1528	-1.04492	-0.40724	-0.682571	-0.142203	-1.18278	-1.26381	-0.382461	-2.77821	2.45132	-0.833485	1.38728	-1.34119	-0.602916	F
0	3	1921	2001	1	0	1.37077	0.897934	0.543851	2.13343	0.351052	0.193247	0.315193	1.45868	-0.234811	-1.31932	-0.430411	-0.769616	-0.252215	-0.011784	0.484722	-0.363188	F
0	1	1915	1989		0	0.673575	0.180878	-0.519349	1.24117	1.07952	0.150155	-0.417487	0.003371	-0.034634	-0.844708	-1.16113	0.444593	1.44415	-1.397	0.362925	-0.399216	F
	1	1924	2013	0	0	-3.00558	-1.70046	-1.40672	-2.06585	-1.763	-2.98176	-2.27267	0.138178	-0.976239	-1.64233	-2.59945	1.18565	-1.62889	-0.513937	-2.90358	-0.445771	F
0	3	1923	2002	1	0	-0.170596	-0.107927	-0.976969	-0.623447	1.02635	-0.722871	-1.00842	1.8e-05	-0.189543	-1.54045	-0.526872	-0.870934	-0.230598	-0.332931	-0.580603	-0.613442	F
0	4	1931	2013	0	0	-2.08939	-1.41507	-1.16238	-0.955146	-0.289976	-1.80468	-1.60988	-0.646777	-0.733206	-2.17405	-1.38704	-0.636366	-2.03591	-0.804573	-2.03002	-0.409742	F
0	2	1925	1985	0	0	-1.09533	-1.63529	-1.679	-0.09815	-1.41883	-0.157465	-0.255644	-0.830192	-0.126176	0.167248	-1.04786	1.23453	-0.828505	-0.551645	-1.03726	-0.879498	F
	2	1924	2011	1	0	-0.513119	-1.0731	-0.710279	0.593931	-1.17087	0.156262	0.057331	2.03278	1.28431	0.153285	-2.16692	2.30445	-0.936928	0.069572	-0.70549	-0.370943	F
0	2	1929	1979		0	-3.3704	-2.01814	-2.35156	-2.65429	-2.44249	-3.23833	-2.74054	-1.53522	-3.37112	-3.11422	-2.67971	-0.191606	-2.89336	0.040871	-3.70116	0.678287	F
0	3	1931	2004	1	0	-0.811672	0.353233	-0.160138	0.999717	-0.143825	-2.01933	-1.58144	-0.255441	-1.85277	-1.96683	-2.57979	0.857485	-2.04816	-0.800746	-1.43388	-0.429142	F
1	1	1923	2016	1	0	-0.852342	0.371902	-1.56572	0.081049	0.507318	-2.31871	-2.59342	-0.287719	-1.94846	-1.92308	-3.69222	2.05028	-0.666152	-0.558622	-1.63256	-0.96264	F
	2	1922	2010	0	0	-1.05499	-0.624966	-0.766158	-1.27571	-1.14727	-1.30533	-0.86344	-0.810057	-1.51587	-0.963166	-0.726756	-0.095992	-0.441987	0.725668	-1.24932	-0.607899	F
	2	1928		1	0	0.941695	1.08213	-0.008254	1.97178	1.16056	-0.708902	-0.332865	1.18088	0.667204	-1.59511	-0.104163	-1.3599	1.6719	0.072412	0.470402	-0.663327	F
0	2	1929	1976	0	0	-0.633653	0.315861	-0.675231	-0.980062	-0.324976	-1.94627	-1.8335	-0.641375	-0.580098	-0.994903	-0.587472	-0.246715	-1.05478	0.316518	-1.18098	-0.897512	F
	3	1926	2015	1	0	-1.98989	-1.94923	-1.64641	-1.2091	0.413449	-0.928509	-0.857925	0.926686	-0.330266	-0.534821	-1.26085	0.830376	0.070253	0.988802	-1.31534	-0.477644	F
0	1	1921	1970		0	-2.00971	-1.00891	-2.0975	0.334653	-0.359494	-2.33219	-2.68639	-0.429595	-1.68224	-1.95531	-2.57154	0.858827	-0.833612	1.38627	-2.03684	-0.887814	F
	2	1928	2016	0	0	-1.3836	-0.162649	-1.74395	-0.648443	-1.9742	-2.51251	-2.37235	-1.43949	-1.82316	-1.81511	-2.9205	1.34654	-0.983347	-0.968615	-2.18016	-1.12477	F
0	2	1924	1978	0	0	-0.087739	-0.598493	-1.01043	0.671402	0.605173	-0.022863	-0.081648	0.993329	-0.429164	-1.00263	-0.0812	-0.781513	-0.034824	1.20783	-0.210731	-0.643929	F
0	2	1927	2003	0	0	-1.48002	-1.10102	-2.22958	-0.416185	-0.569103	-1.33836	-1.86785	0.592858	-0.202615	-0.593675	-1.92931	1.43947	-0.02957	1.39592	-1.43535	-0.635615	F
0	2	1929	2002	0	0	-0.698832	-0.711896	-0.667541	1.20671	-1.17979	-0.833332	-0.941604	0.993746	0.975367	-0.416091	-1.74907	1.41164	0.668879	-0.55501	-0.689929	-0.890586	F
	2	1931		1	0	-0.797495	-0.623695	-0.681764	-0.019911	0.615181	-0.994334	-0.266891	0.32183	-0.472844	-0.7975	-2.57646	1.90309	-0.9408	2.43284	-1.05889	-0.717372	F
0	2	1930	1998	1	0	0.861305	0.689697	0.96155	0.075915	-1.96029	-0.294343	-0.204373	1.29404	0.084097	0.325965	0.746179	-0.337166	-0.175286	0.147503	0.149495	-0.526144	F
1	2	1923	2018	1	0	-0.117006	0.427273	0.293048	0.39514	-0.041985	-1.34191	-1.10055	0.896274	0.3872	-1.24593	0.467669	-1.56837	-0.109253	-0.947732	-0.380838	-0.761715	F
0	1	1925	1978	1	0	0.601817	-0.049006	-0.650915	-0.470589	-0.225747	0.376982	1.04269	-0.145482	1.11295	1.17027	0.98188	0.177441	-0.447843	-0.647373	0.226578	-0.332702	F
0	2	1925	2001	1	0	2.2194	2.21917	0.678465	1.66349	0.467195	-0.280627	-0.024058	0.795178	1.27851	-0.475231	1.21454	-1.57497	0.352181	-0.248868	1.01803	-0.426931	F
0	1	1920	2005	1	0	-0.469861	-1.03579	-0.976445	-1.83809	-0.409903	0.142272	0.543701	0.170876	-0.504079	0.650392	0.852294	-0.151674	-1.37747	0.159636	-0.550175	-1.86692	F
0	1	1921	1998	1	0	-0.507863	-0.315409	-0.027824	-0.677673	-0.076804	-0.777776	-0.85573	-0.519111	0.924114	-0.954615	0.973666	-1.84128	0.025878	0.849791	-0.397021	-0.348807	F
0	1	1926	1995	1	0	0.491471	0.317856	0.319491	-0.138355	0.34088	-0.331694	-0.849895	-0.922843	1.00126	-0.649153	0.686911	-1.20712	-0.557436	0.081922	0.0380796	-0.591302	F
0	2	1926	2005	0	0	-0.434544	-0.507104	-1.29893	-1.57046	-1.00101	-0.456233	-0.612614	-1.16232	1.12241	-0.425952	1.61586	-1.93105	0.215959	0.290098	-0.507713	-0.387602	F
0	1	1925	2007	0	0	-0.052288	0.720866	-0.015831	-1.51931	0.329092	-1.34013	-0.910972	0.738829	0.293722	-0.106196	1.3816	-1.38329	0.501351	2.13418	-0.176208	-0.362141	F
1	2	1923	2017	0	0	1.93603	1.39798	1.18601	2.70599	1.87605	0.192555	0.700657	1.32636	0.112911	0.732271	1.78801	-0.946461	1.1506	0.475209	1.65172	-0.523933	F
0	6	1929	1998	1	0	-0.377976	-0.506966	-1.10147		0.487035	-0.376502	-0.148278	-0.529189	-0.625798	-0.625328	0.007158	-0.525204	-0.823021	-1.32236		-0.418969	F
0	2	1919	2000	1	0	-0.253207	-0.435341	-0.476147		-0.937577	-0.380813	-0.056736	-0.6742	-0.730465	-1.21801	-1.37072	0.309133	-0.934227	-0.509923		-0.594954	F
1	3	1914	2009	1	0	-1.51588	-0.718038	-1.29094		-1.42734	-1.75901	-2.11567	1.92616	-1.94718	-0.610144	-0.251709	-0.252445	-1.45894	-0.303025		-0.405112	F
1	1	1920	2015	1	0	-0.91087	-0.923299	-1.07658		0.884598	-0.675167	-0.697418	1.37268	-0.279839	-0.347531	-0.667848	0.412508	-0.711455	-0.536594		-0.582483	F
0	2	1912	1989		0	-1.00292	-0.226151	-0.233333		-0.271462	-1.65009	-1.79499	-0.441994	-0.266652	-1.63701	-0.985697	-0.501101	-0.267661	0.766137		-0.560311	F
	2	1914	2004	1	0	0.73265	1.95106	-0.443127		1.18101	-1.62443	-1.99783	-1.10706	0.949333	-0.695536	-0.427019	-0.159732	1.1364	1.22388		-0.378784	F
	2	1922	2011	1	0	-1.47103	-1.69635	-1.24675		-1.24544	-0.385499	-0.353971	-0.89198	-0.81526	-1.13732	-0.066574	-0.964035	-0.788871	2.47217		-0.364926	F
0	1	1908	1992		0	-1.39237	-0.724298	-1.30314		-0.431711	-1.77748	-2.57892	0.438568	-2.0643	0.19382	-2.02604	2.16755	-0.314586	-0.371967		-0.974638	F
1	4	1924	2018	1	0	-1.32254	-1.70256	-1.73331	-0.177238	-0.009302	-0.325812	0.606405	0.372306	1.3588	-0.707835	-0.726975	0.150439	1.72451	1.3256	-0.677723	-2.23171	F
0	1	1921	1997	1	0	-0.100914	0.029831	0.155358	-1.31479	-0.04112	-0.640239	-0.19396	0.713709	-0.610827	0.717209	-0.099501	0.79565	-0.377481	-1.50588	-0.287315	1.03213	F
	2	1925	2014	1	0	-0.179113	0.376905	-0.34551	-1.56997	-0.16296	-1.1815	-1.01734	1.05252	0.226142	-1.48736	-0.197798	-1.17725	-1.50448	0.236977	-0.942443	-0.475769	F
	2	1922	2010	0	0	-1.78322	-1.18663	-1.6439	1.24115	-1.48019	-1.62592	-1.00712	-1.64759	0.409835	-1.15736	-0.823659	-0.193706	-0.900082	-0.357292	-1.51287	-0.539512	F
1	1	1922	2016	0	0	-1.80098	-1.52018	-2.59535	0.099458	-0.720604	-1.25466	-0.840388	-2.15425	-0.105074	-1.00385	-0.759753	-0.103235	-1.19115	1.32909	-1.61711	-0.660068	F
0	2	1922	1995	0	0	-0.587715	-0.48751	-0.11184	-1.77681	-1.21503	-0.708193	-0.177249	-1.16605	-0.866221	0.083749	-0.510733	0.640879	-0.843166	-0.699938	-0.862054	-0.449441	F
	4	1915	2005	1	0	-0.969123	0.622803	-0.631505	-1.53159	-2.0505	-2.67245	-2.94943	-2.98103	-0.704047	-1.2337	-1.06939	0.003749	-1.57154	0.655659	-1.79427	-0.921967	F
1	3	1925	2017	1	0	-0.961918	-0.691131	-1.42446	0.892688	-0.49426	-0.945436	-2.14833	-0.464866	-1.02272	-0.767349	-0.174871	-0.486292	-0.988882	0.322928	-0.865061	-0.33997	F
1	2	1917	2011	0	0	-1.59949	-1.3629	-1.63013	-0.752417	-1.12232	-1.10925	-1.27944	-0.442445	-0.497221	-1.12318	-1.96073	1.00007	-2.00564	-1.84116	-1.80163	-0.502616	F
	3	1922	2011	1	0	-2.04919	-1.98136	-2.62984	-0.033651	-0.835522	-1.08676	-1.44454	-1.13865	-1.14894	-2.07854	-0.998974	-0.913521	-1.79739	-0.402816	-1.93276	-0.853201	F
0	1	1921	1993	0	0	-0.868911	-1.06427	-1.92832	-0.514116	0.518325	-0.625294	-0.845468	-3.46683	-1.2124	-2.02409	-1.46918	-0.35652	0.284102	-0.151551	-1.04485	-0.9599	F
	4	1910	1999	0	0	-0.49573	-0.476606	-0.145309	-0.511733	1.34057	-0.611082	-0.3034	-1.62559	-0.247596	-0.500352	-0.528785	0.131868	-0.04184	-0.957792	-0.34868	-0.455502	F
0	2	1930	1999	0	0	-0.389385	-0.89895	-1.53107	-1.14599	-0.383496	0.103019	-0.286486	-0.571888	-0.000443	-0.453283	-0.684435	0.328188	-1.08915	-0.540378	-0.771038	-0.412545	F
0	2	1923	1985	1	0	-1.10662	-1.11396	-0.846827	-1.11451	0.652295	-0.630733	-0.669486	-0.519365	-2.40018	-0.097835	0.285488	-0.301255	-0.404199	0.560909	-0.66505	-0.348803	F
	3	1915	2004	0	0	3.35041	3.38374	2.56013	0.62926	0.260665	-0.181141	-0.005079	-1.36172	0.912382	0.094378	0.188859	-0.025707	0.667207	0.425153	1.48359	0.985016	F
0	2	1921	2002	0	0	-0.513759	0.104384	-0.551861	-0.819124	1.10441	-0.765261	-0.570987	0.060005	-1.41093	0.440508	-0.353594	0.806591	-1.09053	0.090739	-0.499356	0.03236	F
	2	1930		1	0	-0.076689	-1.01763	-0.5417	-0.821557	-0.906425	1.53023	1.70877	0.424662	-1.29472	-0.20221	0.565529	-0.823807	-1.18196	-1.82062	-0.13065	-1.19701	F
0	6	1919	1979		0	-1.70066	-1.56425	-1.24221	-0.019853	-0.100038	-0.70086	0.296092	-0.811729	-1.23053	-1.06343	-0.779571	-0.224267	-0.919423	-0.481163	-1.25119	-1.46168	F
	1	1932		0	0	-0.18978	-1.0682	-0.067756	0.783266	-0.136506	1.37775	1.89231	0.115954	-0.705732	1.65732	1.79106	-0.251768	0.671508	-0.708718	0.75018	-1.3245	F
0	1	1933	1985	1	0	1.08353	-0.128329	1.58654	2.30879	-0.524152	2.2983	2.01425	1.63381	-1.44473	-0.019434	0.386891	-0.453943	-1.07621	0.06413	1.03143	-0.775232	F
0	1	1929	2006	1	0	-0.137084	-0.613246	0.614047	0.448241	-1.03287	0.725077	1.18643	0.29397	0.245163	1.29662	-0.314358	1.51648	-0.131068	0.538272	0.188264	1.1902	F
	4	1930		1	0	-1.05314	-1.49485	-0.599513	0.000275	0.157825	0.448294	0.44129	-1.17089	1.47186	-0.198348	-1.11063	1.01073	0.6397	0.755951	-0.369664	1.38975	F
0	2	1931	2000	1	0	-0.14067	-0.369817	0.244239	0.702987	-0.238125	0.399991	-0.061254	1.1383	0.7098	0.479293	-1.64801	2.17751	-0.323193	0.381221	-0.0673602	1.22623	F
	2	1926	2014	1	0	1.11051	0.738756	1.21702	0.630182	0.481578	0.935568	0.722117	0.43898	1.23625	0.347046	1.61402	-1.35167	1.0546	-0.711636	1.19499	1.36619	F
0	1	1930	1987	1	0	-0.413916	-0.677754	-0.322665	-0.563052	-0.746286	0.377735	0.444927	-0.048268	-0.372673	-0.330447	-1.52841	1.33298	0.563519	1.78221	-0.378716	1.26919	F
0	1	1923	1996		0	2.34548	1.77024	1.44459	0.652334	0.34882	1.40224	2.06959	0.557938	1.69182	2.08344	3.01484	-1.04306	2.14219	2.63131	2.18615	1.38698	F
	1	1929		1	0	-1.10251	-1.50752	-0.74886	-2.32552	0.796588	0.359503	0.966523	0.142833	-0.381739	-0.347149	-1.47762	1.26151	-0.090789	0.913784	-0.765266	-1.59556	F
0	2	1923	2006		0	0.496324	-0.219672	0.408248	1.49828	2.9631	1.31642	0.835052	0.396189	0.909129	0.275519	0.812802	-0.591964	1.17792	-0.421432	1.2649	0.136821	F
0	3	1915	1992	0	0	-0.657914	-0.432476	-1.04	-0.482273	0.679585	-0.32014	-0.342842	-1.04085	1.5657	-1.45328	-0.923892	-0.486896	0.094701	0.279191	-0.646928	-1.30179	F
	2	1927	2016	0	0	-0.302883	-0.25219	-0.421282	-1.35097	-0.419628	0.053011	0.196913	-0.019125	-0.204662	-0.420557	-0.230853	-0.170706	-1.40691	-1.10823	-0.620458	-1.29764	F
0	1	1927	2000	1	0	-0.471925	-0.15293	2.34677	0.286635	-1.36739	-0.346306	-0.457763	0.060929	0.296352	0.25695	-0.460207	0.750664	-0.271014	0.927603	-0.125284	1.64888	F
0	1	1913	1994	1	0	1.82955	1.40104	1.30693	-0.591982	1.29386	1.18063	1.66069	-0.104635	0.620059	1.00784	2.3988	-1.49205	2.39561	1.73223	1.79647	0.023191	F
0	1	1928	2012	1	0	-0.866489	-1.06688	0.241701	0.008752	-0.786156	0.179798	0.518077	1.44317	-0.842987	0.313493	-0.1784	0.502197	-0.734072	-0.503724	-0.417253	0.171462	F
0	2	1935	2009	0	0	2.47625	2.31627	1.43291	-0.206793	1.0021	0.872348	0.277795	0.090309	0.023559	0.154212	1.06189	-0.954747	-0.560852	-1.62612	1.28944	2.61496	F
0	1	1920	1992	1	0	-0.012911	-0.546095	0.309262	0.088746	-0.015321	0.91426	1.33327	0.525758	-0.252348	1.20501	0.70634	0.418021	-0.383096	-0.539056	0.373935	-1.37801	F
	3	1931		1	0	-0.03431	-0.444284	1.06056	-0.646282	0.442449	0.768884	0.867553	0.934013	-0.621383	1.1703	-0.1784	1.28871	0.125495	1.24987	0.378517	-1.25329	F
0	1	1934	2007	1	0	0.739658	0.135333	1.08952	1.34854	0.849467	1.24219	2.05712	0.242895	0.280693	0.913548	0.540851	0.316058	2.29105	1.35544	1.33265	-1.22697	F
	1	1931		1	0	-1.30659	-1.16928	-1.2797	-1.6093	-0.369293	-0.505418	0.209856	-0.863328	-0.225975	-1.37395	-0.617483	-0.754977	-0.140184	-0.747324	-1.17356	-2.18852	F
	3	1935		0	0	-0.838061	-1.26332	-0.499457	-0.75532	-1.04278	0.482003	0.585274	0.380493	0.529381	-0.874221	-1.49873	0.778265	-0.709043	0.068302	-0.82016	-0.130639	F
0	2	1929	2008	0	0	-0.194068	-0.81951	-0.210119	-1.12626	0.133723	1.01748	1.181	-0.013924	-1.30881	0.956483	0.945646	-0.060227	-0.32822	1.79053	0.174602	0.132653	F
0	1	1931	2002	1	0	1.59569	0.924187	0.836318	-0.884662	-1.04859	1.48415	1.08396	1.02151	-0.18843	0.008209	1.03903	-1.11369	0.759374	1.72145	0.917076	1.57819	F
0	2	1914	1987	1	0	0.172215	-0.320698	-0.162369	-1.28286	-1.11183	0.890944	0.884299	0.377621	-0.285679	0.571608	0.501652	0.034502	-0.418411	-0.352214	0.00931258	-1.43483	F
0	1	1931	1982	0	0	2.54886	2.39983	1.88174	-0.194136	2.0229	0.990719	0.81181	0.273507	0.377485	2.39643	1.66819	0.529283	2.15854	0.298354	2.23949	1.41191	F
0	2	1930	2013	1	0	2.69146	3.27656	1.95032	-0.781475	2.0086	0.328945	-0.061755	0.528549	0.857781	-0.277031	1.74191	-2.17853	1.76816	0.536962	1.78008	1.47427	F
	1	1935		0	0	0.395731	-0.616937	0.352214	0.131543	0.077087	1.69748	1.83585	-0.052746	-1.11523	-0.637398	0.408257	-1.1094	-0.1431	-0.225338	0.467864	0.085538	F
0	2	1927	2007	0	0	2.11861	1.98498	2.09407	0.250019	-0.751799	0.895916	1.00468	0.890198	-0.283207	0.404802	0.093693	0.301264	-0.845567	-1.15327	0.971843	1.41884	F
0	1	1922	2004	1	0	1.55306	1.50188	1.59879	2.55168	0.633851	0.730651	0.639894	0.775599	1.1107	0.808838	2.69873	-2.0171	0.726975	0.539948	1.69427	1.52692	F
	3	1927		0	0	0.87701	0.804189	2.08239	-0.611154	0.004023	0.469111	0.401112	0.524399	0.486181	1.3316	1.09968	0.143814	0.10455	1.47983	0.873113	1.22207	F
0	2	1922	1988	0	0	-0.725598	-0.313824	-0.166223	-2.13663	-1.32562	-0.631768	-0.295031	-0.49124	-0.398244	-0.664536	-0.617274	0.011839	-0.537933	1.6386	-0.980051	-1.62468	F
0	1	1932	1988	0	0	-1.73867	-1.76953	-2.05743	-1.30802	-1.01006	-0.463898	-0.220048	-0.629609	-1.53264	-0.713124	0.018424	-0.735941	-1.8553	-0.836071	-1.52496	-0.244267	F
0	2	1922	1988	1	0	0.579276	-0.769939	0.058304	-1.89993	-1.19071	2.1143	2.44775	0.745567	0.720492	1.18306	-0.871226	1.97938	-0.52655	-0.139425	0.217979	1.24285	F
0	2	1926	2008	1	0	0.424269	0.018529	0.44118	0.890176	0.330793	0.835274	1.27137	-0.85221	-0.291334	0.389632	-0.40435	0.810325	-0.424393	-1.03299	0.404383	-0.019778	F
0	4	1922	2000	0	0	0.983253	0.551095	0.667738	-0.812515	-0.923713	0.930928	0.486646	0.741888	1.161	1.34984	1.46343	-0.201089	1.18966	0.299959	0.899442	1.23869	F
0	4	1914	1998	1	0	-0.697795	-0.662951	-0.09025	-0.747616	-0.856665	-0.121237	-0.514462	-0.258091	-0.607156	-0.568167	-0.517477	-0.000157	-0.963499	-0.643584	-0.703267	-0.106206	F
0	2	1933	2014	1	0	3.1885	3.82457	3.25987	-0.021406	1.30711	0.328154	-0.823675	-1.22045	0.762854	1.67682	1.62717	-0.06588	1.873	-1.13996	2.33526	1.38645	F
	2	1924	2015	1	0	-0.908794	-1.08939	-0.980966	0.578123	0.919997	0.018199	-0.411515	0.603567	-1.31034	-0.191106	1.0293	-1.24775	-1.45451	-0.874109	-0.350147	-0.544099	F
0	3	1917	1996	1	0	-0.123305	-0.383068	-0.390692	-1.05502	0.018898	0.437524	0.499132	0.892446	-0.658618	-0.94937	1.09973	-2.19953	-0.15851	0.138287	-0.118387	1.23124	F
0	2	1921	1997	0	0	1.32892	0.79952	0.829981	1.12145	1.0018	1.09196	0.958615	2.51602	0.888491	-0.385756	1.09154	-1.55773	0.481787	-0.313616	1.11049	-0.200443	F
	2	1916	2003	1	0	0.662067	0.689089	0.937712	-0.442629	1.35315	0.456936	0.340361			0.352548	0.633519	-0.329378	0.115283	0.237416	0.713987	1.30811	F
0	3	1916	1981	0	0	-0.421449	0.00561	0.447545	-0.187772	1.07055	-0.496895	0.340412	1.46774	0.792272	0.701861	0.65246	0.003836	0.615031	-0.524454	0.156935	0.010182	F
0	2	1927	1998	0	0	0.569151	-0.129984	0.843767	0.697403	0.059599	1.18063	0.970362	1.50812	-0.433603	0.770336	0.211747	0.524192	1.13449	-0.067663	0.871255	1.23678	F
0	3	1923	2007	1	0	0.165375	0.334347	0.496818	1.41033	-1.96626	-0.003229	-0.374361	1.55494	-1.28623	-0.481184	0.141292	-0.631588	-0.978527	0.276036	-0.14288	-0.13116	F
0	2	1929	1999	1	0	0.000326	-0.213821	0.11177	1.43326	0.46127	0.43565	0.29875	1.16588	-0.386626	0.285678	-1.89687	2.28144	-0.534733	-1.03404	0.0246999	1.31577	F
0	2	1923	1984	0	0	0.545941	-0.336795	1.10887	0.234631	0.096445	1.66869	1.64529			1.76569	2.43987	-0.817384	-0.15394	-1.75965	1.18436	1.55469	F
0	1	1917	2002	1	0	-0.168538	-0.748195	0.803952	0.369321	0.269185	1.01582	1.28075			1.09315	1.16102	-0.164943	0.650922	-0.037403	0.708949	0.037024	F
0	1	1924	1998	1	0	-0.318827	-0.70433	-0.338808	-0.133701	-1.47294	0.567626	-0.38863	1.13505	0.03433	-1.18333	0.467333	-1.76376	0.516084	1.34922	-0.207018	-0.146403	F
0	2	1917	1997	1	0	0.188694	-0.115773	0.623812	-0.408282	0.297421	0.574965	0.258437	1.08938	-1.54987	0.183947	-0.630385	0.853482	-0.593401	-0.332985	0.101292	-0.201832	F
0	2	1921	2005	1	0	0.029973	-0.761686	0.770349	-0.762948	-0.147162	1.37443	1.50763			0.149413	0.164742	-0.036476	0.194815	0.586795	0.383115	0.010851	F
0	1	1926	1990	0	0	0.066644	-0.234969	0.35306	-1.15226	-1.34322	0.578518	0.609464	-0.639659	-0.145243	-0.249087	-0.962987	0.801903	-0.083934	-0.925203	-0.258642	1.34902	F
0	3	1908	1989	1	0	1.21897	0.011618	-0.038863	0.166204	1.70397	2.13427	1.38819			1.26884	0.78079	0.386813	0.082733	-0.630693	1.31216	-0.166519	F
0	2	1924	2007	0	0	-0.273481	-0.808585	1.30044	0.086041	-0.256495	0.79019	1.01057	0.525215	1.14318	0.474682	0.12491	0.337475	0.516959	0.202328	0.345218	-0.145018	F
0	3	1935	2003	0	0	-0.402838	-0.286204	0.235716	0.484682	-1.02622	-0.138189	-0.771833	1.10537	0.234507	0.77641	0.287113	0.452819	1.35288	1.76154	0.142245	1.24232	F
	6	1925	2016	1	0	-1.22011	-0.846817	-1.0642	-0.672226	-0.833787	-0.805173	-1.76474	-0.170262	-1.57706	-0.894331	-1.23495	0.46282	0.022378	0.296114	-1.07973	1.1772	F
	2	1930	2016	0	0	-0.690871	-1.13684	-0.155427	-1.46359	-0.878993	0.544422	0.292163	0.915409	0.466001	-0.347782	-0.312539	0.000234	1.36339	1.16267	-0.259644	1.25895	F
0	2	1921	1996	0	0	-0.660627	-0.997022	-0.471491		-1.21111	0.469853	0.61707	0.151655	-2.28021	-0.308074	-0.101097	-0.202584	-1.23905	-1.08808		0.218207	F
0	3	1925	2004	1	0	-1.12727	-1.25134	-1.15371		0.011245	-0.047731	0.501368	-1.27469	-0.211686	0.391188	-0.394352	0.798831	-2.04047	-0.963472		-1.45459	F
0	1	1924	1969	1	0	2.23195	1.60704	1.50556		1.02969	1.57178	1.25635	0.506453	-0.545283	-0.549281	0.511665	-1.13674	-0.204874	-0.346808		1.57922	F
0	2	1933	2004	0	0	0.671085	0.477392	0.529735		1.76816	0.664713	0.58688	-1.24044	1.36427	-0.991276	-0.001141	-1.03494	1.20918	1.88763		0.011736	F
0	2	1927	2004	1	0	1.66016	0.606837	0.874653		1.0238	1.99537	1.94104	0.086572	-0.11114	0.405067	2.21395	-1.95007	-0.214506	-0.165065		1.56398	F
0	2	1931	2014	1	0	0.595741	-0.55651	0.642507		-0.816057	1.96553	1.63811	1.49164	2.31167	1.46303	1.8404	-0.489714	1.48887	-0.407915		0.114279	F
0	2	1923	2005	1	0	1.18474	1.09315	0.704988		-0.230895	0.737498	-0.312375	-0.701809	-0.092184	-0.131216	1.63232	-1.91562	0.020526	-0.024238		1.59585	F
0	1	1930	2007	1	0	0.53838	-1.1886	0.736481		-0.197456	2.72698	2.34813	1.05163	-0.961386	1.0916	1.15722	-0.140335	-0.411525	-0.282292		1.25219	F
1	1	1918	2010	0	0	-0.085376	-0.410859	-0.139274		-0.644531	0.605046	0.144108	0.347741	1.11299	-0.189129	0.49038	-0.716212	0.318087	0.881156		1.38661	F
	3	1922	2011	0	0	-1.30817	-1.68882	-0.771138	-1.07199	-0.103988	0.26515	0.643721	-0.585323	-1.50192	-0.532673	-0.166905	-0.360018	0.346663	2.0454	-0.643007	-1.2436	F
	1	1920	2009	1	0	-1.09697	-1.66056	-1.31773	0.536052	-0.753825	0.631433	1.10944	-0.280765	-1.79769	-1.06917	-0.176727	-0.921821	-1.0215	1.10542	-0.736385	1.4812	F
0	1	1924	2001	1	0	-0.479095	-1.36411	-0.519691	-0.992551	-0.820289	1.26977	0.917454	0.772211	-1.03325	0.990934	-0.212757	1.15382	-1.15109	1.35856	-0.233475	-0.148639	F
0	3	1921	1990		0	0.108731	-0.813729	0.213323	-1.53399	0.565516	1.47268	0.669157	-0.564353	0.582263	-0.375769	1.63534	-2.16042	1.06613	-0.55218	0.580469	-1.46531	F
0	2	1929	1997	0	0	2.86905	2.34239	2.78928	1.44086	1.4441	1.37986	1.29547	2.22295	0.092902	1.99539	0.167348	1.6316	0.372416	-0.106421	2.11984	1.3066	F
0	2	1933	2002	0	0	-1.07316	-1.64892	-1.02869	0.417794	-0.847279	0.647769	0.937064	-0.167308	-1.8628	-0.218072	-1.82003	1.75953	-1.52045	-0.725592	-0.873582	-0.053025	F
0	2	1922	2007	0	0	-0.7855	-1.44899	-0.490736	-2.49367	-0.080563	0.859441	0.662519	0.182923	-0.352779	-0.865197	-0.525691	-0.299184	-0.489778	0.598502	-0.638392	1.30245	F
	2	1930		1	0	-1.5996	-2.45795	-1.91257	-1.6373	-1.22537	0.948708	1.30012	-0.927561	-1.01173	-0.274764	-0.761647	0.563946	-1.32256	-1.30305	-1.21284	-1.87699	F
0	1	1927	2011		0	-0.264911	0.192013	0.830011	-1.10932	0.727933	-0.43735	-0.435841	-0.205405	0.472743	-0.854717	0.4819	-1.439	0.755431	-0.191423	-0.0267644	1.57266	F
	2	1929	2016	0	0	2.72016	2.75559	2.61053	0.361532	0.909125	0.885764	0.720173	1.36048	1.08647	1.09563	1.1147	-0.09939	0.695406	-0.866629	1.86051	0.106874	F
0	2	1929	1996	1	0	-0.9926	-0.33794	-0.640533	0.167689	1.09691	-1.0317	-1.8452	-0.861518	-1.11639	-0.879299	-1.40515	0.676856	-0.794827	-0.683077	-0.840676	-1.29571	F
1	2	1923	2017	1	0	0.453984	0.519776	0.868969	0.258615	1.461	0.257268	0.119183	-0.957811	-0.07794	1.56354	0.521524	0.924691	0.635422	1.32435	0.837095	0.012653	F
0	4	1921	1998	1	0	0.562866	-0.159205	-0.144747	0.509228	1.25218	1.22363	1.53765	0.118381	0.038517	-0.173023	-0.100971	-0.053385	2.88759	0.517978	0.977196	-1.58948	F
0	2	1928	1983	0	0	0.419537	-0.2472	0.849369	-1.72574	-0.081454	1.1786	1.01117	0.453351	0.798107	1.54385	0.29387	1.13318	0.624479	-0.172972	0.583125	1.41939	F
	2	1933		1	0	-0.275619	-0.547006	0.154453	-1.36696	-2.3496	0.442764	0.080382	0.800156	0.089615	-1.62114	-1.51327	0.02279	-1.78574	-1.39236	-1.02363	1.34595	F
	2	1930	2017	1	0	1.84066	1.53257	1.5514	0.09732	2.37659	1.14337	0.351594	2.0982	-0.151678	0.692962	0.333172	0.324413	1.00749	-0.083695	1.55343	1.68544	F
0	2	1930	1995	0	0	3.97852	3.97355	3.9135	1.31036	1.58826	1.18789	0.224572	1.82375	-0.202775	2.88365	2.08953	0.543395	2.24255	0.602484	3.21198	0.174774	F
	1	1932		1	0	1.26404	1.00008	1.50111	0.700538	1.10458	0.941407	0.308787	2.67151	1.15075	1.78527	-0.477828	2.11367	1.83817	0.85992	1.39617	1.63972	F
0	2	1931	2016			2.09418	2.54173	2.97526	-1.00389	-0.890365	0.397071	0.297214	-0.556236	0.064982	1.0837	0.736217	0.274387	1.00224	0.458504	1.28306	1.67713	F
0	2	1929	2004	0	0	1.11432	1.04499	0.667513	-1.48505	0.028969	0.599649	0.052098	0.470478	-0.519156	1.16678	0.318444	0.776818	-0.007062	-0.602365	0.584456	1.44017	F
0	1	1922	1980	0	0	0.102979	-1.08298	-0.342195	-0.138953	2.09877	1.82044	1.2409	1.34542	1.59329	-0.622468	2.04027	-2.86754	-0.117251	-1.06525	0.736516	-0.157784	F
0	1	1928	2013	1	0	-0.574723	-1.91924	-0.628186	-0.895416	-1.49267	2.02832	2.93027	0.012283	-0.334388	0.128847	0.1086	0.019083	0.598351	0.371282	-0.0165722	-0.045542	F
0	1	1924	2002	1	0	1.35726	0.533563	0.428918	1.32049	0.182814	1.54933	1.25802	1.66669	-1.42428	0.390734	0.282267	0.090466	-0.456844	-2.12959	0.939987	1.4097	F
	1	1930		1	0	-1.35219	-1.79909	-0.617448	-0.011683	-0.682565	0.346416	0.772663	-0.79424	-1.87973	-0.203234	-1.80665	1.76037	-1.3294	-0.768993	-0.976429	-0.035844	F
1	3	1919	2014	1	0	0.656321	0.658635	1.03958	-0.226019	0.791335	0.442784	0.03141	1.00289	0.235855	0.019967	1.3243	-1.41033	1.16313	-0.768243	0.828048	0.167855	F
0	1	1932	1994	1	0	-0.04837	-0.815769	-0.027685	0.619829	0.499208	1.20353	1.33437	-0.405188	0.766331	0.45792	-0.112555	0.568562	-0.26895	-0.02905	0.329171	-1.48277	F
0	2	1923	1989	1	0	2.16452	1.09599	0.450831	1.80217	1.3474	1.86601	1.33541	0.715155	1.13619	1.63656	0.429761	1.07495	0.512685	-2.0209	1.73617	-0.181344	F
1	3	1926		1	0	-0.409401	-0.892472	-0.214113	1.29248	0.467226	0.707965	0.278207	-0.187825	-0.110196	-0.095066	0.251167	-0.357417	0.171341	-0.449599	0.214938	-0.041387	F
	2	1935		0	0	-0.591276	-1.65256	-1.61055	-1.07383	1.05598	1.55774	0.915099	0.2469	1.68242	0.39834	0.290486	0.08906	-0.022535	-1.7175	0.0200778	-2.28774	F
0	4	1930	2012	1	0	1.60338	1.41341	2.00372	1.67904	0.296927	0.893595	0.42349	1.36568	0.646921	1.10316	0.090593	0.953224	1.12898	0.819734	1.44661	1.53857	F
0	2	1924	2004	1	0	-1.70129	-0.914066	-0.97913	-1.25183	-1.54398	-1.59156	-0.991838	-0.708186	-0.413391	-0.645229	-1.28727	0.768621	-0.560023	-0.847828	-1.62425	-1.60333	F
0	1	1905	1974	1	0	-1.28693	-1.21947	-0.450651	-1.95845	-1.44356	-0.396301	-0.824497	-0.861621		-0.489927	-0.41268	-0.049417	-1.80911	-0.821947	-1.26118	0.063769	F
	2	1912	2003	1	0	-0.864379	-0.989427	-0.612977	0.262441	0.490764	0.091464	0.259965	-0.015514		-1.41852	-0.160478	-1.35044	0.148849	0.725739	-0.38997	-2.17703	F
	4	1907	1997	1	0	-1.54191	-1.7543	-0.615518	-1.01077	0.865823	-0.104489	0.176743	0.03286		-0.197004	-0.383286	0.214399	-1.0447	-0.722643	-0.803071	-0.085878	F
	1	1924	2014	1	0	-0.670264	-0.88254	-0.565594	-1.65937	-1.28413	0.305071	0.207128	0.427457		-0.343251	-1.48588	1.28693	-1.97263	-2.44949	-1.0222	-0.709323	F
0	1	1911	1986	1	0	1.09668	0.033076	1.61472	0.677787	-1.94919	1.99454	2.68576	1.59588		0.55645	-0.048985	0.584299	-0.294505	-0.134612	0.819925	1.50516	F
0	2	1925	1994	1	0	1.03495	0.903858	1.19869	0.423143	-1.03473	0.85511	0.524552	-0.292288		0.468236	0.714492	-0.31112	-0.825347	-1.61918	0.638233	1.6853	F
0	2	1919	1967	0	0	-1.81056	-1.51856	-1.72016	-1.55847	-0.754188	-1.03025	-0.46352	-0.485255		-1.21639	-1.14506	0.02117	-0.97333	0.75653	-1.67659	0.026357	F
1	2	1915	2013	1	0	0.201824	-1.04454	0.632847	-0.020703	0.413307	2.01486	2.16875	0.551735		1.10807	-0.240657	1.27174	0.174166	-0.518459	0.752074	-0.198128	F
1	3	1917	2009		0	0.63121	0.270659	0.995382	-0.698575	-1.64554	0.908796	0.768207			-0.09143	0.723445	-0.871807	-1.20049	0.470004	0.185695	1.26794	F
0	1	1922	1999	1	0	0.121965	-1.33703	-0.281282	2.01682	0.441966	2.46567	2.75327			0.895521	1.04181	-0.235725	-1.63558	-1.15513	0.772715	0.17016	F
0	2	1918	1995	0	0	-0.824224	-0.814864	-0.513682	0.119866	-0.747678	-0.074548	0.137512			-0.11537	-0.322977	0.227981	-1.37778	-1.8436	-0.656865	0.23806	F
0	2	1918	2001	0	0	-0.515234	-0.837093	-0.242423	-0.18206	0.462879	0.509799	-0.107756			-3.9e-05	0.615843	-0.667284	-0.930123	-2.417	-0.074767	-0.073724	F
0	2	1907	1989	0	0	2.10662	1.83232	2.26046	1.44271	-0.703318	1.33664	0.845619			1.89324	0.719549	1.00366	0.56429	-1.06141	1.72266	0.24633	F
0	2	1912	1982	0	0	1.30171	0.446979	1.25655	0.657734	0.114957	1.70659	1.35214			0.650211	1.33459	-0.766513	0.336299	-0.668213	1.31028	-0.105551	F
	2	1922	2012	1	0	0.780334	0.011112	0.61447	0.153039	0.049187	1.5454	1.17643			0.540739	0.630069	-0.14673	0.222982	0.578099	0.865366	0.055192	F
0	1	1914	1988	0	0	0.089273	-0.918139	0.196912	0.548055	-0.495979	1.7592	1.92623			0.565248	2.08003	-1.66476	-0.308735	-1.45644	0.698287	0.233948	F
0	4	1910	1979	0	0	0.7826	-0.485906	-0.691923	-0.328537	-0.248716	2.28524	2.33688	1.17467		1.50431	1.29968	0.074982	-0.526843	-0.567711	0.834889	0.147212	F
0	4	1903	1981	0	0	-0.131504	-0.327548	0.316864	-0.145296	-0.584809	0.487147	0.048947			1.01934	-0.639651	1.60608	-1.11964	0.444957	-0.0630159	-0.029339	F
0	2	1919	1998		0	1.98405	1.06455	1.91697	2.07644	1.82251	1.99753	2.09313	2.4836		0.653626	1.29449	-0.735395	1.69556	-1.79302	2.1872	0.169085	F
	2	1926	2017	1	0	-0.17008	-0.453452	0.408808	-0.606857	2.00602	0.399035	0.499254	1.77	-0.308503	0.234936	-0.053652	0.297541	0.611315	0.981099	0.357312	-0.421638	F
0	2	1929	1989	1	0	0.098832	0.093171	0.285368	-0.055016	0.401137	0.073332	-0.60765	0.048225	0.289554	-0.345017	0.020084	-0.342211	0.75528	1.54683	0.218467	0.890876	F
0	4	1927	1999	1	0	0.500225	-0.080506	0.799304	2.17713	0.445677	0.998644	0.703963	1.39989	-0.42979	0.991355	0.696665	0.235576	-0.141718	0.734244	0.909564	1.17218	F
0	3	1921	1982	0	0	1.07715	0.847678	0.669469	0.420213	0.358766	0.456444	0.198382	-0.531384	-0.056382	0.168291	0.460853	-0.284647	-0.451255	-0.937378	0.60446	0.681631	F
0	1	1928	1999	1	0	0.895644	1.13814	1.3781	-0.381285	-0.286434	-0.074064	0.441896	2.187	0.659528	0.833636	0.906489	-0.106697	0.247711	1.88159	0.610349	0.767545	F
0	2	1922	1990		0	0.821406	0.172282	0.486089	-2.83894	0.186903	0.93619	0.822302	-0.719059	0.17676	-1.52407	0.483789	-2.09998	0.420572	1.43294	0.167128	0.701031	F
0	2	1928	1998	1	0	-0.896151	-1.18986	-0.855483	-0.367053	-1.00955	0.166732	0.224477	-1.26153	0.004605	-0.290556	-0.72535	0.500745	-0.816241	-0.910364	-0.747016	0.784174	F
0	2	1925	2007	1	0	-0.873822	-1.24286	-0.280153	-0.888215	-0.938702	0.317594	0.295758	0.695492	-1.23553	-1.26751	0.416517	-1.76263	-0.936128	0.713536	-0.679267	-0.489533	F
0	3	1928	1995	1	0	0.060248	-0.144013	-0.003812	0.918883	-1.91195	0.351311	0.310128	-0.370977	0.576037	1.26004	-0.538669	1.69841	-0.250297	0.387483	0.0133586	1.00035	F
	3	1929		1	0	-0.772066	-1.13431	0.351264	-0.383725	0.019214	0.290458	0.159503	0.351388	-0.67209	0.087988	-1.43649	1.58691	-0.399156	-1.27074	-0.391107	0.764781	F
0	2	1924	2008	1	0	-0.574395	-0.771724	-0.704246	0.253178	-0.416883	0.099571	-0.033652	0.309937	0.400524	0.412103	-0.495867	0.914929	-0.657588	-1.26004	-0.376407	-2.09803	F
0	1	1922	1984		0	0.294578	-0.285971	-0.466581	0.443468	2.09839	0.873463	1.07727	1.09892	0.307372	-0.093613	0.447803	-0.544226	1.62778	-0.10255	0.767367	-1.88186	F
	2	1924	2014	0	0	0.438299	0.55666	0.719619	0.682908	-0.202475	-0.057645	-0.530703	0.506747	-0.712442	0.231631	-1.19382	1.46396	-0.44795	-1.27862	0.0961394	0.743169	F
0	1	1928	2011	1	0	1.35617	0.643561	1.01984	1.58028	-0.532141	1.22613	1.9149	2.15731	0.336332	-0.040456	-0.182954	0.169321	0.584118	1.56034	0.923819	-0.408602	F
	2	1920	2009	0	0	0.203667	0.140367	0.216213	2.24833	1.27787	0.211804	0.436766	1.55774	-0.541844	0.317452	1.00324	-0.715616	2.09712	-0.175067	0.975875	-0.394745	F
0	3	1929	1987	1	0	-0.415159	-0.544272	0.960909	1.14762	0.987879	0.055769	0.432368	0.941472	0.636963	0.268072	-0.672815	0.965462	-0.426935	-2.03098	0.11255	0.776426	F
0	3	1925	2010	0	0	1.86011	1.34035	0.998501	2.8722	1.38025	1.05566	0.638619	0.512038	1.65442	1.6519	0.482234	1.03333	2.93567	0.705364	2.04481	-0.428002	F
0	1	1931	1994	0	0	0.772732	0.776019	0.492498	1.47566	1.19443	0.222891	-0.419318	0.253029	1.8414	0.971663	0.160743	0.756238	2.47484	1.36002	1.15785	0.893668	F
0	2	1925	2001	0	0	0.615229	0.712412	0.700261	-1.797	1.46424	0.078935	-0.370126	-1.37397	-0.594598	0.117891	-0.042417	0.176529	1.40214	0.296238	0.516073	0.89644	F
	4	1910	1997	0	0	1.03435	0.515888	0.958315	-1.75288	1.08616	0.917483	-0.138338	-0.315706	0.542268	-0.685775	1.11592	-1.88088	1.43278	1.19754	0.850787	0.94494	F
	2	1918	2004	1	0	-0.776209	-1.16707	-0.733778	1.04682	-1.99369	0.363695	0.022257	0.64478	-1.94246	-0.155867	-0.651553	0.552093	-0.98682	-1.08819	-0.62074	-0.513914	F
0	2	1931	2014	0	0	0.090725	-0.63613	-0.045536	-0.242146	1.04798	1.1087	1.3546	-1.38666	1.3107	1.26439	-0.28296	1.45762	0.677519	-0.978403	0.54008	1.16443	F
0	3	1930	1975	0	0	0.071283	-0.496358	0.380148	1.39199	0.167456	0.754725	0.530656	0.559017	0.433261	-0.269759	1.1523	-1.45226	2.38563	1.36524	0.841246	-0.617839	F
0	10	1918	1999	0	0	-1.18236	-1.67134	-0.870705	-1.12712	0.574489	0.447932	0.443449	-0.355707	0.438861	0.102602	0.662154	-0.583677	-0.160693	0.739778	-0.376904	-0.281667	F
0	4	1916	1988	0	0	2.37668	1.49614	1.46792	1.97849	2.21551	1.67434	1.57466	-0.440095	2.75799	0.547976	1.40768	-0.917899	2.33098	0.697095	2.28393	1.17323	F
0	4	1922	1994	0	0	0.741015	0.09471	0.741503	0.829629	0.120173	1.03505	1.18835	-0.270271	2.80817	2.68834	1.41098	1.01247	1.50417	1.05821	1.33928	0.884999	F
0	2	1927	2001	0	0	-0.484565	-1.19513	-0.588045	-1.0699	0.838095	0.988428	0.747297	-1.08452	0.731012	0.159588	0.727823	-0.599737	0.783096	0.221855	0.190747	-0.235429	F
	3	1931	2018	1	0	-0.890677	-1.57824	-0.630548	0.661721	2.02309	0.806805	0.727674	0.997366	0.625098	-0.678161	-0.725489	0.11858	1.10942	0.046858	0.124312	0.940427	F
	1	1930		0	0	2.44418	2.03514	1.77785	1.33429	0.116757	0.899967	1.11817	2.43724	1.59643	0.097975	0.65408	-0.556118	0.31953	0.552929	1.44097	2.13515	F
	4	1920	2009	1	0	-0.16829	-0.615258	-0.254066	-0.619336	1.06913	0.548363	0.338999	0.412048	0.71825	1.36981	1.22096	0.073277	-0.101497	-1.5482	0.394287	0.724255	F
1	1	1923	2016	0	0	0.46772	0.040454	-0.289117	0.664477	1.08251	0.628059	0.146074	0.385786	0.47769	1.9061	0.701594	1.03115	0.523039	-0.01203	0.83358	-0.732373	F
0	2	1917	1998	1	0	-0.397344	-0.657466	0.325515	-0.500724	0.409593	0.339376	0.532628	0.842152	0.864648	0.356305	-0.748526	1.13081	1.11012	1.2559	0.0934015	1.11399	F
0	2	1930	2004	0	0	-0.432392	-0.749615	-0.456751	-0.328854	-0.461083	0.254291	0.632443	-1.16544	-0.277779	0.596662	-0.373179	0.950256	-0.862633	0.40438	-0.322355	0.539955	F
0	2	1921	1986	0	0	0.89823	0.542932	0.4759	-0.311217	-0.720348	0.674326	0.507479	-0.315817	-0.327136	-0.22841	0.657348	-0.895926	-0.679623	0.926233	0.32755	2.25433	F
	1	1919	2010	0	0	0.53207	-0.390334	0.623978	1.54441	-0.38545	1.47752	1.77907	0.108177	0.48293	0.955938	0.033493	0.871387	-0.540158	-1.14665	0.677287	1.18987	F
1	2	1926		1	0	-0.117876	-1.07337	-0.123769	-1.58766	-0.504431	1.31576	0.652348	1.28032	0.964781	0.67598	1.04604	-0.401518	0.984584	-0.793216	0.354725	0.882245	F
0	1	1925	2009	1	0	-0.367914	-0.897517	0.316843	-3.0049	-0.479139	0.386497	0.699685	-0.762466	-1.04036	-0.374085	-0.126974	-0.181898	-1.01105	-1.30473	-0.592875	-1.2345	F
0	1	1927	1988	1	0	-1.044	-1.7545	-0.644725	-0.016165	0.057229	0.8392	0.181956	0.271134	-0.436133	-0.732964	-0.691186	0.024464	-0.578365	-1.14847	-0.475078	1.16249	F
0	1	1928	2010		0	0.030243	-0.314393	-0.676221	-0.658593	-0.934597	0.508666	0.260475	-0.109508	0.322542	0.059859	-0.256997	0.343274	-0.714089	-1.26628	-0.271352	0.947706	F
	2	1928	2016	1	0	0.447208	-0.491352	0.951853	-0.489864	0.746744	1.45717	1.82442	1.66593	1.09285	0.654055	1.32895	-0.724705	1.54691	-0.090741	1.0339	1.12508	F
	2	1928		0	0	0.18812	-0.578289	0.81165	0.697832	-0.403384	1.12796	0.726545	0.74624	-0.090998	1.08557	0.490106	0.530438	1.03657	-0.002081	0.754244	0.997592	F
0	1	1931	1993	1	0	0.181067	-0.157806	0.790315	-1.06707	-1.72918	0.545129	0.987966	0.933915	-0.545744	1.63552	0.46717	1.03281	-0.909717	-0.924784	0.0578994	0.978192	F
	5	1931		0	0	0.645522	-0.128095	-0.070841		0.19985	1.18964	-0.180635	-0.061283	-1.84153	-0.161529	1.55532	-1.77618	-1.28504	-1.31525		0.890528	F
	3	1931		1	0	-0.10878	0.035054	-0.472145		-0.624388	-0.202341	-0.068389	-0.615898	-0.61822	0.213807	-1.20208	1.45245	-0.753319	-0.175781		0.711771	F
0	1	1921	2005	1	0	-0.425638	-0.914764	-1.01009		-1.14792	0.572706	1.0915	-1.98443	0.0878	-0.852687	-0.913731	0.150418	-0.709537	-1.80877		-0.643699	F
0	2	1919	1998	0	0	0.422755	0.489009	0.963404		0.421381	0.096703	0.737085	1.37234	1.4883	0.991511	1.0851	-0.146713	1.72958	2.61091		0.900228	F
0	2	1928	1984	1	0	-1.74326	-2.22973	-1.91887		-0.437144	0.224557	0.31601	-1.44082	-0.182429	-0.371065	-1.35445	1.08297	0.098367	-0.122974		0.6993	F
0	2	1922	2001	0	0	-1.04916	-1.72586	-1.14203		0.025016	0.771492	0.861758	0.056578	-1.31321	-0.005108	-0.133821	0.148045	-0.334985	-1.26566		-1.81626	F
1	1	1926		1	0	0.904663	0.201934	0.374799		1.07849	1.23083	1.28258	2.15598	0.061748	1.50642	1.1261	0.275443	-0.071933	0.218829		1.10946	F
0	2	1915	1983	0	0	0.207094	-0.921483	-0.33688		0.084162	1.68439	1.50244	0.453623	-1.09902	-0.589979	-0.492628	-0.046714	0.516702	-0.716044		-1.82873	F
0	2	1927	2004	1	0	1.73572	0.980821	1.01993		1.47804	1.33643	0.668733	-0.21445	-1.14023	1.90453	1.83389	-0.04773	0.472919	0.505724		0.951494	F
0	2	1918	2003	1	0	0.164909	-0.329139	0.613041		0.629472	0.825477	0.961641	1.57012	0.301484	-2.57286	1.02451	-4.14888	0.162223	0.359929		-1.70956	F
0	1	1923	1993	1	0	-1.20958	-1.91827	-1.72955	-0.422073	0.486159	0.709393	0.834267	-1.07239	-0.662279	-0.365783	-0.733614	0.436666	0.050193	-0.144019	-0.550385	-0.714882	F
0	2	1931	2014	1	0	-0.694565	-1.62544	-0.096607		-0.794398	1.20587	0.426516	-0.691422	-0.304082	-0.187313	0.357708	-0.541907	-0.010278	-0.798279		-0.55779	F
0	1	1923	1999	1	0	1.53256	0.82861	1.37639		0.107299	1.12973	0.402769	0.610633	0.493098	0.21988			-0.105141	-0.768858		0.717314	F
	2	1926	2017	1	0	0.609473	-0.242309	0.495474	0.109785	1.10719	1.34642	1.43951	1.4546	0.431114	0.186705	-0.115938	0.314418	0.69991	1.38123	0.769705		F
0	4	1918	1974	1	0	0.656672	0.070364	1.24576	-0.823174	-0.811264	0.977298	-0.016769	0.384916	-0.270786	0.803825	-0.189662	0.957036	-0.628845	-0.933369	0.37916	-0.429429	F
0	1	1923	1989	0	0	-1.03281	-1.4657	-1.08841	-1.32944	-0.136219	0.372348	-0.063518	-0.287724	0.127919	-1.44875	-1.10388	-0.256076	0.39833	-1.03366	-0.75936	0.920499	F
0	2	1925	1989	1	0	-0.36673	-0.56735	-0.698786	0.619231	-0.040803	0.218257	-0.336664	0.104753	0.117205	-0.154715	0.044635	-0.180593	0.601838	1.61371	0.000892989	-0.522271	F
0	1	1917	1985	1	0	-0.371795	-0.611468	0.082995	-0.984625	-0.429797	0.312209	-0.426959	0.230353	0.872674	0.297909	-0.394465	0.708159	-0.591192	-1.26837	-0.269558	1.05491	F
0	2	1923	1977	0	0	-0.30964	-0.82535	-0.287324	0.676645	0.22078	0.601634	-0.043219	0.971196	0.007593	0.214547	0.377242	-0.158114	-0.159298	-0.457233	0.150986	2.14294	F
0	1	1929	2012	0	0	-0.557833	-0.604743	-0.696755	0.021612	-1.55831	-0.090542	-0.346099	-0.047108	-0.214011	-0.927865	0.583679	-1.54419	0.055594	0.758983	-0.46716	0.718186	F
0	3	1928	1986	1	0	1.12457	1.10594	0.926676	0.827464	0.901933	0.337428	-0.044234	0.502814	-0.997525	-1.8805	1.06369	-3.22316	0.594686	-0.240587	0.742484	0.891402	F
0	4	1918	1971	0	0	-0.589532	-0.989386	-0.304158	-0.64619	-0.015895	0.377109	0.315215	-1.28176	-1.77442	-0.658978	0.496818	-1.16073	-1.88821	-2.0403	-0.501784	-0.721811	F
	3	1929	2018	0	0	-0.001333	-0.207769	0.486766	-0.72583	-0.171038	0.30428	0.512284	-0.131005	-0.570799	-0.197244	0.342798	-0.534441	0.362282	1.07153	0.106047	-0.561069	F
0	3	1919	1993	0	0	1.03484	-0.263647	0.612128	-0.599357	-0.213932	1.9596	2.63707	-0.29472	0.770752	0.710905	1.20135	-0.531107	0.786501	-1.72886	1.00683	-0.398602	F
0	2	1938	2017	1	0	-1.31916	-1.4983	0.141739	-0.650747	-0.568079	-0.094863	0.02235	2.71452	-0.591839	-1.23481	-0.584492	-0.610343	-1.39744	0.575171	-0.979214		F
0	3	1930	1992	0	0	-1.35696	-1.37845	-0.904698	-0.451392	-1.27995	-0.340631	-0.579568	0.660784	-1.49062	-1.25758	-0.265004	-0.990422	-0.765902	-0.100394	-1.09542	-0.474816	F
	2	1927		0	0	0.609908	1.84175	1.63418	-0.38234	-0.726387	-1.1053	-0.626013	0.11146	0.548324	-0.033181	1.19971	-1.27666	0.355841	-0.101782	0.2831	1.02477	F
0	1	1927	1986		0	0.949132	1.22348	0.441375	-0.303826	-0.888405	-0.067039	0.231761	-0.015408	-0.208084	0.369471	0.329711	0.035447	-0.815961	-0.439027	0.168874	-0.553799	F
	2	1930		1	0	1.19554	-0.474277	0.845728	0.735426	0.218499	2.50643	2.19567	2.37444	0.564692	0.568378	-0.143797	0.701679	0.373207	-0.107302	1.16126	1.05248	F
0	1	1924	2005	1	0	0.682949	-0.06456	0.502583	-0.437018	1.08094	1.05614	0.631088	1.35682	-1.33769	0.756904	0.139677	0.584916	1.32831	0.355761	0.873667	-0.732899	F
	2	1930	2016		0	0.002212	0.475989	0.555164	-0.907035	-0.545911	-0.456997	-0.38247	-0.18409	-0.479046	-0.455601	1.36024	-1.91756	-0.203168	-1.05072	-0.089718	1.16057	F
0	3	1913	1986	0	0	-0.818146	-1.26767	-0.141025	0.136427	-2.12116	0.436748	-0.105078	1.48813	-0.134893	0.360311	-1.04817	1.43125	0.354547	1.47095	-0.424174	0.851214	F
0	3	1912	1973		0	-0.056187	0.721599	0.555164	-1.99876	0.656982	-0.825176	-0.848439	1.64886	0.628976	0.401208	0.396864	-0.012426	-0.203168	0.152229	-0.159359	1.16057	F
	3	1925	2014	1	0	1.80127	1.51195	1.22276	-0.187723	0.383614	0.804937	1.01206	0.774857	1.04625	-0.075789	0.473835	-0.556645	0.647078	1.00534	1.04232	0.974547	F
0	2	1905	1988		0	0.471619	-0.290271	0.341819	0.432146	0.730607	1.32219	1.37632			0.634207	1.00959	-0.431882	1.45697	-1.50429	1.02838	1.04336	F
0	3	1923	2006	1	0	1.46498	1.03419	1.3497	1.04303	0.771033	0.881378	0.530951	-0.681906	0.589065	1.19716	0.372291	0.743309	-0.433062	0.300327	1.13183	0.879452	F
0	3	1922	1977	0	0	0.495149	-0.275939	0.774903	0.224575	-0.122364	1.34672	0.883501			2.25893	1.38064	0.669944	0.177813	-0.618149	1.02889	1.06699	F
0	3	1914	1989	0	0	0.304461	0.116998	0.728265	1.37778	-0.580662	0.395695	0.35122			0.681735	-0.812762	1.45447	0.093237	0.641176	0.377727	0.675668	F
0	2	1925	1988	1	0	0.630632	0.208702	1.45694	0.104628	0.808341	0.687971	-0.535022	1.25453	0.065054	0.606408	0.491868	0.09264	1.83573	0.434828	1.05226	-0.609566	F
0	1	1912	1993	0	0	2.74053	2.07493	1.88195	-0.15066	1.03262	1.62876	1.16417			0.742995	1.47061	-0.802533	0.010348	-0.6079	1.815	1.14322	F
0	2	1924	2004	1	0	0.30837	-0.337191	0.234228	-1.0649	-0.37038	0.764207	0.635625	-0.066355	-0.153345	0.489642	-0.148716	0.633841	0.099442	-1.24814	0.179751	0.447977	F
0	2	1917	1989		0	0.296136	-0.323772	-0.505556	0.404106	1.17698	1.08362	0.652649			-1.39136	1.66887	-3.35409	-0.282476	-0.557558	0.464926	1.01989	F
0	2	1918	1985	1	0	-0.493078	-1.01541	0.402131	0.323136	-0.988551	0.721904	0.88017			1.23502	-0.175979	1.30279	-0.993847	-0.279316	-0.0309494	0.914579	F
0	2	1918	1999	1	0	0.951568	0.240944	0.280539		1.62558	1.12643	1.26103	0.506057	1.45099	1.49436	0.116759	1.2468	1.0452	-0.269795		0.837876	F
	3	1912	1998		0	-0.221734	-0.817697	0.16599	-0.918403	-0.188439	0.833298	1.02866			-0.771055	-1.11801	0.441872	-0.269858	0.732059	-0.230054	0.129889	F
0	3	1917	2002	0	0	0.690934	0.416174	0.138812		0.500631	0.486292	0.324946	0.80719	0.931132	-0.074862	0.514897	-0.583546	0.319095	0.371184		0.709005	F
	2	1926	2013	1	0	1.05687	0.282568	0.517117	-0.059806	0.574142	1.23464	0.635769	0.937103	0.803252	-0.415882	1.45854	-1.94532	-0.011159	-1.5763	0.83998	-0.557776	F
0	1	1923	2002	1	0	0.53323	-0.068921	0.068897	-0.279345	-2.1521	1.09932	0.945029			1.13957	-0.094064	1.14212	-1.80963	-0.887045	0.0122269	0.983864	F
	2	1931	2018	1	0	2.38921	1.82055	1.53003	0.586597	-0.005499	1.1494	0.813076	-0.089193	-0.532143	2.42952	0.896578	1.27773	0.842279	-0.410516	1.73913	0.85728	F
0	4	1925	2006	1	0	0.635577	0.302524	-0.24217		0.326594	0.636786	0.080744	-0.851059	-0.050794	1.4141	1.10962	0.213975	0.66796	1.427		0.921018	F
0	3	1912	1995		0	-0.593962	0.227045	-0.302851	-2.26593	-0.845217	-1.05558	-1.17267	0.345917		-0.762644	-0.981196	0.301174	-0.144167	0.356645	-0.931473	0.805553	F
0	2	1910	1978	0	0	-0.159559	-0.146745	0.146203	-0.712608	-0.562545	0.092044	1.30739	-0.235378		-1.40861	-0.525726	-0.873066	-2.27032	-2.54259	-0.697057	0.841582	F
0	2	1932	2010	1	0	1.16509	-0.081046	0.900345		-0.514499	1.94435	1.5799	1.27474	1.56483	1.47543	0.274058	1.0817	-0.12316	-0.640201		1.0291	F
1	1	1912	2013	0	0	-0.516654	-0.181554	-0.402621		-0.707271	-0.493207	-1.30277	-1.22514	-1.35641	-0.655313	-1.25128	0.710488	-1.24053	-0.487644		0.961201	F
0	2	1922	1985		0	0.307145	0.616519	1.14055		0.884952	-0.227902	-0.684315	0.944208	-0.5212	0.964152	0.711492	0.199875	1.06885	1.94365		0.87529	F
0	3	1922	1990	1	0	-1.39628	-1.3486	-0.831707	-0.531389	0.482998	-0.413135	-0.543104	1.09307		-0.298329	-1.44159	1.25488	-0.309031	-0.785311	-0.849085	-0.282656	F
0	4	1908	1968		0	-0.630752	-0.500326	-1.06829	0.257521	-0.541704	-0.33018	-1.17144	0.822922	-0.608789	-1.13892	-0.01272	-1.12637	-0.743398	0.946241	-0.63498	0.728409	F
0	2	1920	1993	0	0	2.97184	1.39013	2.37632	1.04553	1.16894	2.35741	1.88486	2.37529	1.03392	0.800353	1.33894	-0.579298	1.50272	0.164408	2.36964	0.882223	F
0	2	1915	1982	0	0	0.80308	0.843572	-0.029031	-1.56935	0.546226	0.333373	0.084323	-0.294334		1.6521	1.00457	0.513584	0.208823	-0.488913	0.614626	0.94117	F
1	3	1917			0	-0.524564	-0.884781	0.464613	-0.943964	-0.224333	0.495315	0.187804			0.840305	0.44169	0.34029	-0.098378	0.121394	0.0496033	0.971393	F
0	1	1929	2008	1	0	-1.02135	-0.640653	-0.168597	-0.759034	-1.29933	-0.771485	-1.2236	-0.365621	0.514856	-1.09506	-0.940086	-0.066245	-0.521075	-0.923954	-1.01362	0.826276	F
	1	1911	2000	0	0	-0.27111	0.33444	0.710475	-0.696573	-1.31053	-0.638106	-0.359634			0.024492	1.31167	-1.3542	-0.719412	-1.32823	-0.24087	-0.415949	F
1	2	1923		0	0	0.989742	1.58733	0.150921	0.043735	-0.626964	-0.427458	-1.18364	0.177994	-1.085	0.243368	0.54594	-0.30388	0.28683	-0.517234	0.364643	2.16927	F
0	2	1922	1991	0	0	-0.161366	-0.160212	0.484424	-0.930064	-1.17723	0.133956	-0.284601			0.003235	-1.25732	1.32585	-1.16145	-1.44607	-0.461609	0.989407	F
0	1	1918	2002	1	0	1.15239	-0.184162	0.26471	0.742094	1.8913	2.05438	2.11627	2.6569	0.860082	1.30327	1.2324	-0.00869	0.254947	-1.03397	1.41905	-0.390624	F
0	1	1904	1987		0	-1.28837	-1.69444	-1.28226	1.25602	-0.61619	0.27182	0.386626			-0.90048	-0.72152	-0.114702	-1.56797	-0.87541	-0.844215	0.685934	F
	2	1927	2015	1	0	0.141486	-1.30303	-0.209092	1.95896	-1.10537	2.20709	2.09596	0.725594	-0.393492	0.414824	0.695058	-0.311156	-0.953551	-1.56542	0.533598	1.16161	F
0	1	1924	1975	1	0	0.527415	0.734508	-0.199512	0.039751	-0.086152	-0.022794	-0.353396	-1.66095	1.05213	0.677422	0.829392	-0.187744	0.868246	-0.617276	0.465906	0.984244	F
	3	1914	2004		0	-0.214284	-0.183555	0.399915	1.34434	-0.697607	0.103403	-0.34514			1.09299	-0.647338	1.6586	-2.16482	-1.53863	-0.155478	-0.327309	F
0	2	1921	1988	1	0	0.730009	0.995293	0.459335	-0.311357	0.843153	-0.093732	-0.862375	2.08871	0.079179	-1.36699	-0.168378	-1.21204	0.131628	-0.835983	0.21338	0.838745	F
1	3	1899	1993		0	0.006762	0.170117	-0.179872	-1.61962	-0.375562	-0.023601	-0.816531			-0.161083	0.546603	-0.733448	-0.975165	1.25838	-0.266418	0.943674	F
	1	1930	2016	1	0	0.631704	-1.0284	-0.266059	2.43968	0.752759	2.36253	2.35131	1.39438	-0.645796	0.806996	0.881838	-0.107337	-0.791861	-1.51782	1.05041	-0.687168	F
0	5	1929	2006	1	0	-1.84216	-1.70076	-0.099879	-1.79512	-0.058863	-0.770309	-0.349636	-0.721307	-0.55585	-1.14095	-2.03612	1.09745	-0.051594	1.1578	-1.32868	-0.536128	F
0	3	1912	1989		0	0.063116	0.068387	0.326627	-0.166178	-0.190544	0.237359	0.960776			-0.133582	-0.477485	0.375645	-1.07579	-0.816433	-0.130652	1.12521	F
0	2	1910	1989		0	-1.24067	-0.821227	-0.330501	-0.724591	-0.285598	-0.901575	-0.884254	-0.944379	-1.23467	-0.195711	-1.71991	1.63512	0.363304	1.0713	-0.878905	0.865071	F
0	1	1926	2010	0	0	0.148949	0.614366	-0.514899	-1.96082	0.302268	-0.527763	-1.08781	-0.878878	0.438439	-0.95064	-0.335457	-0.571262	0.902027	1.16379	-0.265575	0.6974	F
	1	1912	2002	1	0	-0.20112	1.24349	0.796705	-0.201896	-0.95314	-1.62832	-1.61149	-0.255753	-1.17863	0.764347	-0.232257	0.964258	-0.006936	-0.334938	-0.295458	0.959299	F
0	4	1928	2006	1	0	-0.101472	3.04026	2.1586	-2.16995	-1.58762	-3.19484	-3.15099	-0.869743	0.001824	-2.08091	0.159336	-2.39323	-1.23989	2.55599	-1.04494	2.13324	F
0	2	1926	1989	1	0	1.42161	2.00856	2.24292	-0.228645	0.928152	-0.124774	-0.330968	0.314848	0.490452	1.03859	1.37827	-0.406431	-0.096611	-0.684379	1.09759	1.15745	F
1	2	1916	2012	1	0	-0.585232	-0.682869	-0.741456	0.584255	-0.862023	0.009851	-0.023508	-0.334539	-0.570684	-0.482833	-0.345299	-0.09185	0.362428	0.143032	-0.342504	-0.561071	F
0	2	1916	1989	1	0	0.646286	0.989635	1.83197	0.424968	0.505224	-0.08225	-0.099281	0.110045	-0.396789	0.123147	0.413255	-0.303756	-0.957054	0.340623	0.4646	1.15607	F
0	3	1918	1998	1	0	-1.37937	-0.97842	-0.99268		-1.66314	-0.906975	-1.34096	0.575797	-2.11886	-0.427513	0.921293	-1.4178	-1.75341	0.12469		1.16905	F
1	5	1910	2004	0	0	-0.479531	-0.320996	-0.114894		-0.020017	-0.286733	-0.520988	-1.31611	0.129237	-0.776739	-0.350076	-0.38515	0.194106	1.74697		0.850338	F
0	1	1916	1992	0	0	-0.524367	-0.270048	0.200562		2.34352	-0.356009	-0.532054	0.142214	0.743044	0.10877	-0.217387	0.344198	0.590256	0.654703		1.13718	F
0	2	1927	2003	1	0	1.22287	0.619903	0.912894	0.283516	1.8425	1.28488	1.11914	-1.08404	1.09991	1.28816	2.39727	-1.20972	1.79911	0.036083	1.69555	0.012617	F
0	1	1927	2001	1	0	-2.25534	-2.47264	-1.36103	-0.766447	-1.2945	-0.401063	-0.019926	-0.406854	-1.81113	-2.26996	-0.256816	-2.18973	-2.55738	-1.2518	-1.88606	-1.78848	F
0	2	1927	2012	0	0	2.81325	4.15564	2.68698		1.39056	-0.636388	-0.7853	-1.36432	2.53204	0.301872	1.64543	-1.37415	1.44639	1.07683		2.2169	F
0	1	1920	1990	0	0	1.1761	0.390769	1.2187	2.80185	0.026802	1.46672	1.35711	1.28224	1.26547	0.042496	0.90962	-0.922009	0.235323	-0.580628	1.2489	1.34315	F
	3	1925	2015	1	0	-0.239062	-1.30283	-0.880405	0.244868	0.002589	1.41873	1.54014	-0.411729	1.59807	-0.927159	0.519732	-1.47533	0.321282	-0.974107	0.140607	0.713169	F
0	1	1922	1988	0	0	1.77632	2.29983	0.97372	-0.457884	-0.535609	-0.068992	-0.605505	0.768712	2.15831	-0.997153	1.09643	-2.20839	1.30519	1.09652	0.819572	0.90994	F
	2	1925	2016	1	0	-0.772314	-0.438386	-0.553773	0.338955	-0.36407	-0.613566	-0.592737	-0.320384	0.112776	-0.234484	-1.96408	1.85367	-1.3278	0.083391	-0.873004	0.824026	F
0	4	1920	2000	1	0	-0.657559	0.629218	-0.189733	0.55351	-0.725611	-1.70071	-2.01778	-1.44435	0.457276	-1.48236	-0.726914	-0.711116	-0.382424	1.8058	-0.868177	2.27186	F
0	2	1929	2005	1	0	0.406464	0.879202	1.01937	-1.29315	0.299396	-0.358108	-0.636558	-0.215464	0.631691	-0.094808	-0.437133	0.381563	0.471745	-0.20369	0.13675	0.951513	F
0	1	1927	1999	1	0	-0.14132	0.011821	-0.16219	0.893775	1.30928	-0.084635	0.066744	0.787579	-0.118741	-0.072758	0.039623	-0.105131	-1.53269	-1.65367	-0.0508529	1.18016	F
0	8	1920	1980		0	1.82972	0.769556	1.30598	0.437199	0.173888	1.54086	1.42885	1.41963	0.176782	0.762171	1.17336	-0.435069	1.49488	0.830839	1.52245	0.702434	F
0	1	1917	1993		0	1.70291	0.585661	1.74538	1.7141	-0.153267	1.72247	0.719979	0.678999	0.303701	1.85281	0.255849	1.41572	0.985052	-0.648456	1.63523	0.915833	F
0	1	1929	2010	1	0	2.3108	1.41109	1.21563	0.306943	1.25092	1.44437	2.29506	1.91272	1.56833	2.01848	0.745763	1.08646	1.99048	1.46933	1.89984	0.806359	F
	2	1923	2014	0	0	-1.05108	-0.792665	-1.25924	0.729263	0.412409	-0.637316	-1.28517	0.677051	-0.214391	-0.855775	-0.443708	-0.359436	-0.813619	1.51092	-0.744463	-0.635025	F
1	2	1925		1	0	-1.33447	-1.37727	-1.64581	-1.87291	-0.872284	-0.317911	-0.683247	0.592348	-0.423633	-1.4042	-1.10726	-0.200589	-1.66005	1.28802	-1.51317	-0.61424	F
	2	1923	2010	0	0	0.969671	-0.22116	0.355624	-0.380263	-0.28676	1.69417	1.77077	0.965415	-0.226753	2.37732	0.907966	1.22757	-0.611862	-1.25149	0.884555	-0.655811	F
0	4	1920	2000	1	0	-0.847354	-0.617327	-0.394449	0.116821	-0.30322	-0.522539	-0.316994	-0.833369	-0.429142	0.059891	0.030022	0.048088	-0.167532	0.184831	-0.457782	0.8471	F
	3	1917	2003	0	0	-1.39619	-0.89652	-0.391908	-0.148299	-2.16308	-1.06294	-0.72304	-0.474421	-0.538662	-0.304816	0.184018	-0.48227	-1.1229	0.724778	-1.15665	-0.3892	F
1	1	1920	2015	0	0	-1.04397	-0.830372	-0.332544	0.121555	0.084723	-0.527149	0.142924	-0.837338	1.2662	-2.24484	-1.12836	-1.12317	-0.874009	-1.60042	-0.995399	1.0896	F
0	3	1931	2016	0	0	0.431923	1.22839	0.559538	0.186398	0.750608	-0.668386	-0.773274	0.235899	-0.466961	-1.02953	-0.912074	-0.035019	-0.616939	0.233173	-0.110791	1.15611	F
	1	1930		1	0	0.330341	1.09026	0.286765	0.003881	-0.823372	-0.810852	-0.967212	-1.12308	0.843723	0.195477	-0.198051	0.413152	0.207715	1.27993	-0.0508148	0.706598	F
0	5	1915	1988	0	0	-1.64127	-1.72185	-0.927756	-0.909537	-1.22184	-0.360946	-0.597649	-0.161744	-1.71497	-1.00203	-0.640058	-0.301122	-1.62522	-0.136649	-1.37534	-0.504216	F
	2	1927	2013	1	0	-1.81791	-1.51474	-1.10511	-0.886894	-1.25075	-0.993949	-0.830655	-1.36328	-1.25704	-1.26032	-1.16109	0.007204	-0.750037	-0.447222	-1.55558	-0.479271	F
0	1	1928	2006	0	0	1.2346	0.291005	-0.267384	0.92928	1.17979	1.38121	2.01666	1.34879	-0.02785	-0.303134	-0.259941	0.000391	-0.426935	-2.03098	0.689423	-0.64833	F
0	4	1921	2003	0	0	0.342237	0.418149	0.341684	1.963	-0.004318	0.051983	-0.119954	0.276407	3.18257	-0.104227	-0.939886	0.904274	-1.17179	-1.07444	0.07279	-0.466802	F
	2	1922	2010		0	0.407598	0.791813	0.991317	-0.363561	1.62821	-0.344088	-0.587293	-0.851166	1.55796	-0.171803	0.930983	-1.11749	0.475297	1.41556	0.517992	0.788338	F
0	2	1920	1998	1	0	-1.05025	-0.964495	-0.511582	-0.199238	-0.546229	-0.419986	-1.3457	-0.088666	-0.695647	-0.184484	-0.795796	0.674638	-1.28368	0.798475	-0.842359	0.724588	F
0	2	1927	1990	1	0	2.04595	2.36265	2.09436	-0.841539	0.247057	0.410376	-0.159951	0.483383	0.16046	0.404859	0.988362	-0.63908	0.229479	0.453594	1.15513	1.41883	F
0	2	1924	1990	1	0	0.973461	0.913947	0.836401	0.631225	0.569658	0.614448	-0.192888	0.845194	0.061461	0.558935	1.84685	-1.3961	1.8731	1.88901	1.25048	1.55377	F
	2	1931		1	0	-0.441952	-0.156545	-0.566145	0.526839	2.25336	-0.402331	-0.577706	-0.841307	-0.503964	-0.002108	0.893281	-0.926225	-0.005634	-0.707827	0.142129	-1.80205	F
0	3	1925	2009	1	0	-0.411374	-0.276033	1.11373	-1.07284	-1.56745	-0.300128	-0.475445	-0.329063	0.155662	-0.061939	-1.20389	1.21284	0.173996	-0.877495	-0.459067	0.737936	F
0	2	1925	1985	1	0	-1.69082	-1.13281	-1.7466		-0.424435	-1.46882	-1.65459	-1.62099	-1.19666	-1.99449	-1.87045	0.06121	-0.938089	-0.551163		-0.260998	F
0	3	1926	1990		0	-0.667404	0.245775	-0.056552		0.390674	-1.45262	-1.70422	-0.867695	-0.503732	-2.39123	-1.16761	-1.16915	-0.67277	-0.299836		1.58363	F
	3	1928		1	0	-1.71525	-0.512215	-1.27824		-0.178062	-2.21299	-2.31552	-0.81247	1.16196	-2.30302	-0.898901	-1.35383	1.36231	2.11194		-0.021271	F
0	3	1925	1987	0	0	-1.30505	-0.811448	-1.58222		-0.840489	-1.23125	-0.862355	0.742217	-1.77281	-0.11693	0.577215	-0.627001	-0.199285	-1.11889		-1.53609	F
0	3	1913	1982	0	0	-1.7488	-1.0456	-0.941665		-1.45368	-1.67553	-0.874333	-2.24262	-2.53404	-2.46516	-0.646651	-1.78675	-1.1613	-0.52377		-0.273463	F
0	2	1927	2002		0	-0.280729	1.03119	-0.876135		-0.470614	-1.89881	-2.05337	-0.564241	-0.060959	-0.22929	-0.920267	0.759763	0.165701	1.40721		-1.63863	F
0	1	1906	1987	0	0	-1.9869	1.50332	-0.971567		-0.499382	-4.72882	-4.17272	-2.01102	-2.43925	-4.52684	-2.61923	-1.9415	-2.58535	0.80405		-0.486864	F
0	3	1928	2004	0	0	-1.55042	-0.869175	-1.20444	-1.9641	-0.276649	-1.60528	-1.69711	-2.10983	-1.26414	-1.18862	-1.03506	-0.017766	-0.804211	0.625171	-1.56514	-0.301689	F
1	1	1923		1	0	-0.545019	0.196436	-0.829046	-1.44547	-0.12694	-1.34601	-1.36544	-1.77828	-1.17183	-1.30417	0.180616	-1.41683	-1.13592	-0.056562	-0.989721	-0.146489	F
0	3	1923	1973	1	0	1.11283	0.68742	0.931841		0.042078	0.978895	0.406356	-0.177568	0.362951	0.968209	0.940867	-0.037552	0.012564	0.757759		1.24389	F
0	1	1928	2006	0	0	1.48618	0.368385	0.74643		0.875963	2.00307	1.55228	1.21224	1.14891	1.02005	0.700009	0.25103	1.00085	1.32317		2.87234	F
0	2	1920	1997	1	0	0.523911	-0.172858	0.7444		0.66565	1.33988	1.25883	0.956783	0.815317	0.650786	0.986714	-0.405874	-0.17204	-0.874062		0.207128	F
0	2	1928	2004	0	0	1.54402	0.743632	1.27371		0.525562	1.56988	1.12886	0.943499	1.76675	1.79031	1.15713	0.49305	0.736047	-0.621393		1.3686	F
0	2	1929	1994	1	0	1.64268	1.16956	1.08322		1.07287	1.11234	0.850223	1.20809	0.112502	1.48627	1.64046	-0.251026	0.196809	-1.18242		1.19539	F
0	5	1923	2001	0	0	0.685052	0.531655	0.676329		0.838609	0.601389	0.024805	0.141416	0.44619	0.378997	0.624648	-0.283823	0.315896	0.687932		1.38384	F
0	2	1931	1990	1	0	0.182104	0.132612	0.407608		-0.61743	0.310871	0.040219	0.908103	-0.253237	0.886432	-0.201097	1.04836	0.923794	1.34722		1.32564	F
0	2	1928	2008	1	0	1.88309	0.361676	1.78916	-0.103227	1.98579	2.67449	1.97131	2.16726	2.12808	2.23476	1.02756	1.00755	1.94972	0.337173	2.22107	1.67572	F
0	3	1924	2000	1	0	-1.45046	-0.764334	-1.11038	-1.4483	-1.59689	-1.33831	-1.62189	-1.32009	-0.770907	-1.05451	-0.109481	-0.994405	-0.863138	0.091136	-1.48014	-1.20428	F
0	2	1924	1996	1	0	2.37948	1.59058	2.32362	0.064239	1.58357	1.58294	1.27541	3.02283	0.312413	0.490728	2.15319	-1.75064	1.239	-0.199134	2.02227	2.65566	F
0	1	1933	1996	1	0	1.05048	0.055898	1.06282	1.32105	1.8489	1.74077	0.932722	1.52257	1.29196	-0.194505	2.33832	-2.72163	1.98263	0.714652	1.71595	1.38749	F
0	2	1920	1990	1	0	2.36804	1.66325	2.04677	-0.027751	1.89894	1.55041	1.24847	0.678236	0.605719	-0.690947	1.26354	-2.10575	0.670508	0.225584	1.68055	1.35146	F
1	1	1914	2008	1	0	0.542864	-0.471058	0.68546	0.260879	0.439629	1.70206	1.89197	0.732028	0.422964	-1.13366	0.652441	-1.93704	0.496918	-0.949928	0.68493	1.41658	F
0	1	1921	2005	0	0	-0.950718	-1.55717	-0.20967	-1.34224	-0.54718	0.735444	0.988297	-0.750815	0.160037	-0.809744	-0.117624	-0.699194	-0.191687	0.761495	-0.521209	-0.077456	F
0	2	1925	2006	1	0	1.00994	0.861848	0.784949	-1.46929	0.557639	0.404196	-0.607542	0.396625	-0.630962	-0.022482	0.911327	-0.943942	-0.346316	0.086725	0.491617	2.18729	F
0	1	1913	1980	0	0	0.824592	1.04644	1.37471	-2.79824	-0.846052	-0.064137	-0.395312	-0.028966	-0.644148	0.638671	0.541052	0.0758	-0.575218	-0.575326	0.113256	0.740359	F
0	2	1924	2003	1	0	0.986735	1.0549	1.17152	1.7882	-0.269471	0.1437	0.14185	0.99048	-0.200115	0.240345	-0.145434	0.399279	1.35968	1.06782	0.865631	2.1665	F
0	2	1914	1994	0	0	-0.335577	-1.10726	0.283575	1.24049	0.827623	1.01284	0.769864	0.888441	-0.569975	1.51789	1.03256	0.384051	-0.711302	-0.572617	0.562879	0.865073	F
0	2	1925	1992	1	0	-0.206698	-0.558774	-0.50125	0.321299	2.28917	0.567336	0.238703	0.609727	0.334665	-0.610688	-0.211007	-0.381875	-0.886274	-0.420025	0.0658946	1.26831	F
1	4	1913	2010	1	0	0.714356	0.184474	1.234	0.52683	-1.01545	0.830194	0.544511	0.629973	-0.609534	0.873805	-0.422326	1.24665	-0.108657	0.594561	0.523836	0.798559	F
0	2	1930	2014	1	0	-0.37484	0.343689	0.134232	1.2149	-0.007037	-0.837993	-0.838164	0.01473	0.567808	-0.53231	0.362428	-0.930055	0.200444	1.48568	-0.108878	1.28771	F
0	2	1926	2009	1	0	-0.278575	-0.208088	-1.55581	-0.165252	1.10896	0.019924	0.153597	-0.482071	-0.01459	-0.437593	-0.368304	-0.035208	0.932684	1.11048	-0.120975	0.001529	F
	1	1924	2014	0	0	1.63002	0.802452	1.29192	0.034972	1.10238	1.62002	1.48934	1.13351	0.640333	0.972201	1.67641	-0.788544	0.707284	0.771034	1.53312	1.40966	F
0	2	1931	2010	1	0	0.375451	-0.57965	0.95208	0.314399	0.686774	1.66799	1.83933	1.95002	1.45349	0.959905	0.595053	0.301943	-0.209559	1.78928	0.819696	1.65908	F
0	1	1931	2003	0	0	0.122736	-0.544499	0.232781	-1.97802	1.43061	1.17073	1.61003	0.649273	-0.154604	1.3121	0.688448	0.532124	1.87894	0.538169	0.761447	1.56347	F
0	2	1933	2010	0	0	2.39946	1.77058	1.62515	1.2705	-0.447476	1.46351	0.469245	1.48374	0.377521	0.61068	0.90637	-0.346972	1.52307	-0.250994	1.73705	1.34037	F
	2	1927	2013	1	0	0.720148	0.80248	1.10803	0.481951	0.567395	0.392603	0.21352	0.487859	0.540702	0.911318	0.542628	0.310832	1.26666	0.462423	0.928849	0.189985	F
0	1	1922	2007	1	0	1.96525	0.836127	2.22863	0.82349	3.64428	1.99682	1.04263	2.69772	1.70138	0.600051	0.894902	-0.345028	1.51694	-1.19977	2.19354	1.33067	F
1	4	1913	2008	0	0	-1.41697	-1.34734	-1.44807	-0.687963	-0.885397	-0.46234	-0.793786	-1.59004	-1.41426	-0.806994	-0.461313	-0.311958	-0.651724	-0.652918	-1.14591	-0.07137	F
0	1	1932	1988	1	0	0.989688	0.111773	0.431965	0.644984	1.22209	1.64208	1.67241	1.03544	0.711219	0.405478	-0.888949	1.34277	0.776854	0.726883	0.940704	1.57371	F
0	2	1931	2009	0	0	0.000873	-0.187229	0.245537	-0.864692	1.26694	0.483799	-0.059403	-0.783803	0.056296	0.59506	-0.662852	1.27698	1.00225	1.26431	0.328044	0.165586	F
0	2	1928	1995	1	0	-1.31155	-1.6645	-1.18595	-0.863152	-0.57559	0.220368	1.03692	-1.5973	-1.71572	-1.11704	0.02691	-1.21747	-1.36068	-0.401346	-1.0425	-1.25778	F
0	2	1917	1998	1	0	0.44058	-0.307176	0.325795	0.993134	-0.167115	1.25979	1.57088	1.00617	0.099884	0.438453	0.841212	-0.445091	0.598223	0.407894	0.742169	-0.133727	F
0	1	1918	1982	0	0	0.558379	-0.356939	0.39539	0.389366	2.69387	1.6023	1.29181	0.397056	1.35625	-0.030808	1.82423	-2.00288	1.40051	0.247396	1.31062	0.1157	F
0	2	1933	2011	1	0	0.315386	0.419312	1.10097	0.482974	2.02236	0.229034	-0.727224	0.058243	0.962492	1.60255	1.2344	0.247377	2.95729	2.20219	1.35745	0.198843	F
0	2	1934	1996	0	0	0.294345	-0.30046	-0.291906	1.62578	1.6186	1.08093	0.530588	0.545909	1.31669	0.81024	0.919842	-0.171765	0.713808	0.371809	0.939685	1.47394	F
0	2	1912	1992	0	0	-0.887987	0.123078	1.14466	-0.535277	-1.13984	-1.42055	-1.66761	-0.419453	0.321488	-0.875321	-0.879098	0.084788	-0.261344	0.188592	-0.829335	1.29103	F
	1	1929		0	0	-0.959116	-1.41085	-0.817664	-0.031834	-0.372436	0.514342	1.67755	0.204813	-0.186737	-1.72924	0.257926	-2.20686	0.549703	0.39445	-0.475689	-1.2952	F
0	1	1932	1994	1	0	0.049351	-0.744511	-0.357025	0.056075	0.24109	1.22842	0.417118	0.749357	-0.825432	0.19995	1.45663	-1.32655	0.556319	-0.949945	0.543803	-0.194644	F
0	2	1923	1972		0	0.625335	0.430768	-0.077624	-0.111571	0.995672	0.649748	0.422311	-0.464783	0.657513	0.476713	1.06746	-0.654337	0.934834	-0.024341	0.7453	1.48224	F
0	2	1925	1993	1	0	2.12207	1.74517	2.90328	0.259595	1.31376	1.06554	1.19666	-0.278592	1.38418	-0.387625	1.43923	-1.9376	2.0543	1.25148	1.83732	1.21481	F
0	1	1933	2011	1	0	1.73301	1.19607	1.96798	0.979327	0.762186	1.30996	0.001352	2.58734	0.211782	1.90441	1.75499	0.009894	2.22096	1.38951	2.01404	0.057538	F
	2	1931		1	0	4.64381	3.9329	4.11766	2.60247	0.276776	1.94606	1.4429	0.034612	2.05874	1.99297	2.88548	-1.02063	2.3058	0.822414	3.53544	2.12922	F
1	1	1919	2011	1	0	1.31366	0.252661	1.96613	2.31575	1.47889	1.80824	1.05598	1.38779	1.84551	2.57536	0.862291	1.44115	2.06421	0.132793	2.12501	1.31824	F
	2	1928	2018	1	0	0.827183	1.18237	0.963383	2.31722	0.124678	0.06537	-0.592612	0.334819	0.637856	0.229652	0.072572	0.154033	0.689565	0.71766	0.806722	0.09857	F
0	3	1925	1985	1	0	-0.579531	-0.51092	0.437115	0.479439	0.485098	-0.137072	-0.307153	0.908539	0.242356	1.62289	0.759079	0.740581	0.504804	-1.1259	0.303534	1.23094	F
0	3	1933	2008	0	0	2.19148	1.55057	3.34033	0.455499	0.23736	1.48776	1.40165	0.346727	0.66887	3.23799	0.62779	2.17303	1.39137	1.23977	2.12934	1.38663	F
	1	1929		1	0	-1.58643	-1.97539	-1.23199	0.388472	0.558807	0.161371	0.085158	-0.111976	-0.697843	-0.257571	0.210005	-0.480008	-1.44162	-1.52245	-0.737085	-0.100487	F
	2	1927		0	0	-0.086134	-0.909607	0.95892	-0.106687	0.191804	1.27325	1.61757	0.453333	1.04203	0.824106	1.31428	-0.556192	1.10205	1.50957	0.777768	1.26884	F
0	3	1922	2001	0	0	-0.257302	-0.840404	-0.12155	1.34692	1.7797	0.918565	1.02114	-0.454214	1.56518	1.25699	0.785074	0.38371	2.47634	1.77871	1.04339	-0.021502	F
0	2	1926	2004	0	0	-0.498817	-1.58001	-0.36284	0.655833	-0.562585	1.61515	1.75886	1.14767	0.65898	-0.207465	0.264068	-0.489175	0.091514	-0.014465	0.155671	-0.054759	F
	1	1927		1	0	0.298283	-0.264609	0.583016	0.362039	1.06108	1.00044	0.993747	1.08943	-0.269469	0.85751	0.180516	0.632153	0.046856	-1.33879	0.663783	1.29933	F
	1	1928	2016	0	0	0.017677	-0.362509	-0.75246	-1.72646	-0.094813	0.708881	1.70582	-0.466774	1.55611	-0.187726	-0.127508	-0.045663	0.747573	0.793955	-0.0719874	-1.4615	F
0	1	1911	1985	1	0	1.13058	0.694997	1.3013	1.79533	2.42082	0.979413	1.21101	0.810415	-0.323863	0.186091	1.65507	-1.55037	1.49331	0.485209	1.6211	1.20787	F
0	3	1918	1975	1	0	0.234004	-1.07206	-0.313567	-1.67684	1.08502	2.03518	1.78963	-0.598083	0.353312	1.35128	1.33559	-0.075819	0.21709	0.528363	0.757753	1.22866	F
0	1	1930	2000	1	0	2.69827	3.34525	3.33446	-0.616986	0.254117	0.337602	0.392676	3.06248	1.13596	-0.215818	1.23902	-1.57805	0.959665	-0.425628	1.58515	-1.20949	F
	1	1919	2006	0	0	3.05619	2.16731	2.74876	0.755351	-0.033524	1.76414	1.58278	1.3514	2.48116	1.40381	1.17351	0.136102	0.740754	-1.1665	2.0919	-1.55592	F
	2	1921	2008	1	0	0.101317	-0.26833	-0.754771	0.929384	-0.212927	0.709567	-0.103433	1.69094	-0.301624	-0.414725	1.23084	-1.76866	-1.30396	-0.962362	0.0586176	0.033737	F
0	2	1923	1995	0	0	-1.23615	-1.77501	-0.91072	-0.769239	-0.758965	0.541697	0.637031	1.72748	-0.940065	-0.080534	-0.299423	0.249408	-0.631266	0.782129	-0.725006	0.078079	F
1	1	1919	2015	0	0	-0.35547	-2.09623	-0.981328	0.020881	-2.29883	2.82299	3.22082	2.84626	0.905295	0.338686	1.221	-0.965139	0.090466	-0.645393	0.262968	0.200022	F
0	2	1924	1984	1	0	1.65328	2.23024	1.08869	0.480941	2.0225	0.123325	-0.044806	1.2341	-0.190364	-1.35216	1.24557	-2.91884	-0.326183	-1.7343	0.92623	1.64556	F
	2	1927	2016	0	0	0.780447	-0.229374	-0.161959	0.035081	-0.16916	1.71726	2.20825	1.26763	0.130046	0.535069	0.31334	0.196818	0.188021	-1.28676	0.647393	1.43909	F
0	2	1928	2004	1	0	-1.54807	-1.46301	-0.901576	-0.760112	0.549683	-0.552894	-0.287124	0.716025	-1.15672	-1.3852	-1.25297	-0.026552	-1.48558	-0.411019	-1.29842	0.086393	F
0	3	1933	2008	0	0	1.08111	1.47582	1.42344	0.186638	-1.35703	0.115747	-0.22486	-0.043811	-0.230748	0.572665	0.201919	0.348381	1.13515	-0.274094	0.67896	1.57766	F
1	2	1920	2015	0	0	1.48142	0.194818	0.685858	1.15522	-0.351044	2.19057	1.25436	1.08567	0.810518	1.30649	1.03259	0.183438	-0.010233	-1.88262	1.3247	1.46542	F
0	2	1931	2008	1	0	0.651344	-0.061761	0.364816	0.806381	2.00962	1.32943	1.02672	0.337249	1.07992	0.537742	0.439488	0.065455	2.61926	0.529394	1.31975	1.54579	F
	2	1918	2005	0	0	2.28812	1.24762	1.92888	0.50286	1.35157	2.06106	2.00032	3.08303	-0.178826	1.52513	0.786819	0.628345	0.760535	-0.228029	1.91825	0.240207	F
0	2	1920	1997	0	0	1.58288	0.687788	1.74855	0.964636	-0.508317	1.79303	1.39202	2.89764	0.942381	2.69184	1.29472	1.13652	0.774545	-0.404818	1.67184	1.68714	F
0	1	1933	2015		0	0.716542	1.63567	1.25124	-0.639253	-0.918527	-0.616445	-0.487933	1.25279	-0.102272	-0.170118	-0.396082	0.265798	-1.11271	-0.809242	-0.11707	-0.003678	F
0	5	1932	1995	1	0	2.2885	1.6939	1.48005	-0.834059	1.20128	1.42724	1.16342	1.27055	0.353664	1.28213	2.38252	-1.1975	1.6943	0.524325	1.89957	1.44326	F
0	3	1928	2002	0	0	0.939268	1.02535	1.04254	0.728698	0.471437	0.214974	-0.327335	0.127954	0.560113	0.67497	0.191966	0.457621	1.87248	1.259	0.990215	1.04557	F
	1	1935		1	0	-0.13553	-0.418714	-0.036405	0.860049	1.44526	0.451036	0.335653	0.239852	-0.467142	-0.432883	1.38471	-1.92165	0.454055	1.78089	0.474682	-0.243391	F
0	2	1921	2000	1	0	1.48877	1.30286	1.32831	0.144089	0.909953	0.671452	0.463956	-0.422005	0.604251	1.21247	0.622965	0.512691	2.34926	-0.228549	1.44568	1.119	F
0	1	1929	1992	1	0	0.391694	-0.211048	0.216342	0.285659	1.09618	0.943501	0.668301	0.326412	-0.108362	-1.61739	0.527944	-2.30871	-0.710008	-2.34917	0.257219	-0.386128	F
0	1	1933	1995	0	0	2.66293	2.17164	3.17684	0.804521	2.33261	1.19353	1.1448	2.63747	0.829152	0.932937	1.31764	-0.440918	1.70809	-1.38356	2.3077	-0.300214	F
	2	1930	2017	0	0	1.14545	0.185057	0.810747	1.79723	0.039961	1.51116	1.35046	3.16295	0.102643	1.10468	1.88292	-0.833813	-0.291461	-0.526255	1.23813	-0.404145	F
0	2	1930	2013	1	0	0.036114	-0.070728	-0.171446	-0.748346	0.038671	0.168995	0.400423	1.13271	0.48538	0.636055	2.03362	-1.43124	0.727841	0.96818	0.375628	0.847924	F
0	1	1927	2002	0	0	0.332015	0.189356	0.486388	0.770481	0.778747	0.365518	0.145894	0.606012	-0.488305	-1.11567	0.167472	-1.32931	0.655679	-0.295323	0.40327	-0.350962	F
1	1	1924	2018	0	0	0.73659	0.233405	1.33319	-1.78182	1.36945	0.83598	0.810867	-0.13742	0.967324	0.421816	1.07843	-0.682294	2.27324	2.18688	1.04802	0.913052	F
0	3	1918	1995	0	0	0.157432	0.127819	0.138422	-1.97233	-0.026732	0.136085	-0.162428	1.10966	0.542247	-0.115986	-0.949901	0.902826	0.573369	-0.099035	-0.139802	0.943537	F
	5	1923	2013	0	0	-0.007617	-0.567234	-0.246626	-1.07848	-0.338165	0.795871	0.86016	0.720611	-1.88221	1.79329	0.246123	1.37734	1.01716	-0.65809	0.362718	-0.459047	F
	1	1930	2017	1	0	-0.221733	-0.221807	-0.647931	-0.583124	0.424624	-0.051202	-0.076025	0.064166	0.227513	-0.1162	0.103595	-0.198161	-0.170254	-0.820309	-0.190195	-0.637804	F
	2	1932		0	0	0.581942	-0.27624	0.312151	-0.512764	-1.88552	1.35593	0.870791	0.017867	-0.471822	1.19952	-0.075012	1.19262	0.4583	-0.270686	0.423261	-0.323248	F
0	2	1929	1992	1	0	1.37928	0.290208	0.568822	0.843683	0.142403	1.78069	0.915039	1.88989	0.886054	0.679968	1.15055	-0.518766	0.058582	-0.560851	1.18232	1.14862	F
	1	1910	1997	1	0	-2.04921	-2.64356	-1.48138	-1.2476	-0.9138	0.144974	0.50804	-1.01954	-0.999118	-0.007873	-1.01222	1.04975	-0.552409	0.724774	-1.24025	-0.156703	F
1	2	1917	2014	0	0	-1.32163	-2.07284	-1.60091	-1.08943	-0.439886	0.432656	0.943887	0.53069	-0.166476	-1.8485	-0.459531	-1.30333	0.038678	-0.05182	-0.972639		F
	1	1932		0	0	0.419674	0.200723	0.785546		1.49919	0.692454	0.245427	-0.845334	1.05917	0.691782	0.618074	0.020598	0.496278	-1.58421		1.6693	F
0	4	1910	1981	1	0	-0.904945	-0.362263	-1.40611	0.657457	-1.28672	-1.26324	-1.27514	-1.70022	-0.81928	-0.557259	-2.20159	1.75067	-1.44714	0.183283	-1.33	1.12584	F
0	2	1923	2008	0	0	-1.13694	-0.780509	-0.560198	-1.30069	-0.699643	-0.959118	-0.347238	-1.59378	-1.26557	-1.88035	-0.2073	-1.65942	-0.576003	2.12883	-1.16654	0.113179	F
0	2	1932	2005	1	0	-1.28187	-1.08426	-0.975214	-0.172057	-1.68384	-0.69663	-0.655843	-1.2912	-0.825566	-0.906775	-1.83753	1.09035	0.085826	1.945	-1.17722	0.480392	F
0	2	1927	1994	0	0	-1.3791	-1.02233	-2.07028	-1.45393	-1.33598	-1.10351	-0.680265	-0.786462	-1.1962	-1.76138	-0.854392	-0.798982	0.766539	0.00021	-1.4153		F
0	2	1929	2003	0	0	-0.915497	0.729747	-0.188218	-0.778458	0.047356	-2.43004	-2.7667	-0.960436	-0.509963	-1.26493	-1.70636	0.60464	-0.929828	0.428048	-1.30517		F
	2	1925	2016	0	0	-1.57353	-0.816953	-1.66542	-1.23792	0.134197	-1.66812	-1.77918	-0.586227	0.352554	-1.1376	-0.37762	-0.658644	0.119237	-0.878075	-1.29683		F
0	1	1925	2007	1	0	-0.774208	0.705297	-0.527041	0.245283	1.68976	-2.2519	-2.88085	-1.46824	-0.582488	-1.11295	-1.23122	0.256959	0.71225	0.353161	-0.659523		F
	3	1927		1	0	-2.33304	-1.06839	-2.66954	-1.54843	-0.203726	-2.61128	-2.31138	-0.73553	-0.201709	-2.05684	-1.73965	-0.139676	0.212589	2.1389	-2.18725	-0.30636	F
0	2	1910	1993	1	0	1.69978	2.66793	1.6548	-0.009194	0.397831	-0.974786	-1.49858	1.83092	0.698674	0.089604	0.103672	0.029451	0.463028	0.007525	0.715194	0.088553	F
0	1	1930	1991	1	0	0.287038	0.969411	-0.234769	0.310029	-0.269487	-1.08878	-0.748825	-0.544069	0.618345	0.94041	0.141328	0.754816	0.181022	-0.527279	0.00605948	-0.188927	F
1	2	1916	2012	1	0	-0.170022	1.33764	1.35209	-0.709331	0.091651	-1.99657	-2.03909	0.385771	-1.07136	-0.048661	-1.41354	1.40988	1.12888	1.01669	-0.290483	-0.048968	F
0	2	1924	1992	1	0	-0.674382	-0.243863	0.11262	-0.390821	-0.377759	-0.902453	-1.43168	0.32712	-0.52349	-1.28384	-0.723792	-0.464679	0.380522	-0.266552	-0.606728	0.127017	F
	1	1909	1998	0	0	-0.514653	0.048498	-0.926197	-1.70917	0.244041	-1.02212	-0.605904	-0.702601	0.133081	-1.01342	0.154387	-1.11394	1.01644	-0.344489	-0.560308	-1.3116	F
	5	1922	2009	1	0	0.349191	0.647579	-0.115972	-0.726353	0.271392	-0.60616	0.004639	-0.047813	0.239305	0.487622	-1.79529	2.22861	-0.180608	-0.335705	-0.259588	-0.08084	F
	3	1925	2012	0	0	1.57668	1.54901	1.69548	-1.07536	-1.1266	0.024599	-0.360049	0.286015	-0.331555	0.660717	0.111791	0.53534	-0.510568	-0.64287	0.482571	0.077131	F
0	1	1918	2000	1	0	-1.99533	-0.808454	-2.52017	-1.88847	0.665733	-2.34759	-2.61794	-2.6058	1.04342	-3.49128	-1.95909	-1.49129	0.161758	2.00658	-2.11583	-0.219413	F
0	3	1921	1994	0	0	-0.146799	-0.740512	-0.76549	0.011899	-0.357838	0.478342	-0.163021	-0.789777	0.496391	-0.445219	2.41369	-2.84228	-0.161219	0.094849	0.123258	0.121819	F
1	2	1916		1	0	1.02104	2.19996	-0.000983	-1.44136	1.61158	-1.4234	-1.87464	-1.08572	-0.751736	0.096346	-0.479688	0.618063	-0.52497	-0.171581	-0.0145544	-0.113751	F
	2	1927	2016	1	0	-1.24141	0.338683	-1.06723	0.064865	-2.15337	-2.50071	-2.8662	-0.608535	-1.88283	-1.31706	-1.90181	0.76096	-0.119705	1.40305	-1.6168	-0.152551	F
0	2	1932	2016		0	-0.042749	1.62718	0.392702	-0.683418	1.07659	-2.10151	-2.31955	-1.24962	0.015272	-1.08627	0.067523	-1.08948	0.658068	1.03939	-0.287651	0.058077	F
0	1	1931	2016	0	0	-2.15775	-1.18337	-1.1425	-2.37101	-0.524931	-2.1076	-2.3021	-0.765039	-2.14486	-1.3843	-2.02455	0.829255	-0.786626	0.935874	-2.05519	0.150905	F
0	2	1920	1979	0	0	-0.64311	0.728176	-0.747797	0.780317	-0.077333	-2.037	-1.92973	-1.13312	-0.0475	-1.54582	-0.746589	-0.695726	1.2362	2.7	-0.68127	-0.048637	F
1	3	1925	2017	0	0	-1.96537	-1.37594	-1.23718	-0.353721	-1.74494	-1.57942	-1.13587	-0.990102	-1.19952	-2.65309	-1.52017	-1.03526	-2.03418	-0.134296	-2.12557	-0.12067	F
0	4	1929	1991	1	0	-2.80778	-1.91952	-2.10925	-2.45076	0.904986	-2.30686	-2.68718	-2.11549	-2.24314	-1.68969	-1.34611	-0.203335	-0.897008	1.14295	-2.25227	0.032299	F
	3	1931			0	0.993734	1.82033	0.396032	0.633631	-0.204385	-1.00213	-1.03815	1.1795	-0.000836	-1.06991	-1.29371	0.357656	0.420217	-0.49484	0.000477594	0.076644	F
0	4	1923	2001	1	0	0.093033	0.753756	-0.375363	-0.112791	1.02246	-1.09074	-1.51863	0.875322	-0.511176	0.759595	-1.13013	1.81244	0.354737	0.21098	-0.107495	-0.08188	F
0	1	1925	2008	0	0	-0.768231	-1.14127	-1.2914	0.495086	0.755806	-0.026997	0.143198	0.377959	-1.02477	-0.923623	0.015403	-0.846612	0.05924	-0.895721	-0.390922	-0.154772	F
0	2	1921	2004	1	0	0.727492	0.783007	0.61504	1.18378	0.599105	-0.325564	-0.734258	2.46252	-0.546949	-0.688489	-0.122226	-0.475583	-0.548659	-1.5988	0.235677	-0.096572	F
0	2	1927	2012	1	0	0.117452	-0.089797	-0.226174	0.193971	-1.24699	-0.20434	0.190788	0.663106	-0.226538	-0.629124	-0.159894	-0.364921	-1.10891	-0.755368	-0.458805	-0.303043	F
	2	1926	2014		0	-1.74287	-2.34977	-1.51034	-0.494175	0.745973	0.253815	0.118958	2.35363	-0.25694	-0.848067	1.73406	-2.56577	-0.690872	-0.841791	-0.64339	-1.40631	F
0	1	1928	2011	0	0	-0.39928	-0.634485	-1.68255	-0.805435	-0.274457	-0.154379	-0.563488	-0.626642	-1.01488	-0.73404	0.723186	-1.38066	0.069747	-0.586847	-0.484243	-0.138143	F
1	1	1926		0	0	-1.1784	-1.26629	-0.994166	-2.18559	1.2856	-0.38694	0.305924	-0.196304	1.14871	0.10178	-0.915354	1.05185	0.90011	-0.995918	-0.627589	0.099634	F
0	2	1924	1984	1	0	0.005154	-0.258322	0.353502	-0.92387	-0.114125	0.020968	0.023596	-0.260245	-1.33509	-0.268852	-1.35116	1.15881	-1.29784	0.283609	-0.45946	0.022034	F
	2	1920	2006	1	0	-1.4989	-1.49385	-1.6729	-1.12484	-1.15953	-0.725783	-1.23919	0.568599	-0.215741	0.200757	-2.11301	2.29215	-0.017037	0.82769	-1.30521	-0.331319	F
	2	1929	2016	1	0	-1.55946	-1.32232	-1.32646	-1.27309	0.323838	-1.01346	-0.932169	-0.649007	0.082509	0.170604	-0.584404	0.787623	-0.150494	1.41314	-1.03105	-0.202448	F
0	3	1923	1986	1	0	-0.472335	-0.512555	-0.824064	-0.788592	-1.44812	-0.396906	-0.759848	0.337117	-1.19684	-0.707825	0.203656	-0.826971	-0.526863	2.11135	-0.719173	-0.11792	F
	3	1923	2009	1	0	0.003012	0.116846	0.034927	-0.43553	1.23296	-0.575906	-0.573764	0.01014	-0.842643	-0.015	-0.799029	0.834458	-0.406541	-1.42292	-0.190835	-0.267577	F
	1	1924	2010	1	0	-0.349503	-0.300607	-0.207306	-1.33054	0.032729	-0.407018	-0.769747	1.00168	-0.419832	0.069894	-0.880945	0.989372	0.022154	0.787597	-0.440201	0.070534	F
	2	1919	2005	0	0	0.703336	0.892502	-0.306363	-1.82246	0.970617	-0.426387	-0.061916	0.723804	0.413016	-0.0288	-0.230498	0.256014	-0.249654	-0.049373	-0.0669912	-0.019537	F
0	3	1921	1990	1	0	-0.312384	-0.909899	0.033984	0.655519	0.045592	0.45748	0.868978	1.64007	-1.06486	-0.464871	-1.04806	0.674333	-0.386614	1.85659	-0.187606	0.103791	F
0	1	1917	2000	1	0	-0.223732	0.028868	-0.331253	-0.410405	2.08341	-0.598991	-0.724295	-0.567087	-0.154548	0.150368	-0.174804	0.359856	0.283455	0.374314	0.00970021	0.143977	F
0	2	1926	2011	1	0	2.2992	3.10945	2.30516	-3.04656	0.253954	-0.924082	0.187424	-1.50349	-0.611034	-0.567972	0.390469	-0.864646	0.248789	0.244641	0.522561	-0.25095	F
0	2	1923	2002	1	0	1.54214	1.06496	0.70604	-0.838979	0.565177	0.520461	0.498899	-0.556811	1.1825	-0.235811	-0.16006	-0.015158	0.506228	0.513617	0.644143	1.5812	F
0	1	1926	2004	1	0	-1.94919	-2.21863	-1.76027	-2.15877	-0.017601	-0.377255	0.351789	-0.259954	-1.2603	-0.082172	-1.29874	1.26647	-1.02407	1.00991	-1.46789	-3.07413	F
	1	1928		0	0	-1.13973	-0.791032	-0.895095	-0.934992	-0.889899	-0.988096	-1.48487	-0.479637	-0.903402	-1.48822	0.003602	-1.44244	-1.31025	-1.39206	-1.22038	0.004036	F
1	2	1912	2005	0	0	-1.33878	-1.49179	-1.44314	-0.572754	1.00692	-0.402449	-0.15834	-0.583415	-0.535076	-1.28366	-2.20983	1.11649	-0.530224	0.001198	-1.12678	-0.122065	F
0	3	1930	2015		0	-0.292624	-0.150801	0.541538	3.10681	-1.5621	-0.617674	-0.957075	1.20272	-0.79047	-0.032138	-0.900749	0.918666	-0.351234	-0.517344	-0.175756	-0.178879	F
0	3	1917	1971	0	0	-0.188486	-0.297297	-0.83538	-2.43011	0.104302	-0.186643	0.103703	-0.63826	0.015616	0.912994	0.067603	0.800657	-0.845734	-0.651872	-0.466308	0.05807	F
0	2	1930	2011	1	0	-0.725805	-0.671291	-1.34262	-0.737525	-0.058515	-0.528808	-0.515469	0.510121	-0.037588	-1.0121	-0.243792	-0.679463	0.386989	1.28841	-0.678574	-0.030606	F
1	1	1926	2018	1	0	-0.9164	-1.18473	-0.409467	-0.237208	-1.02961	-0.095232	0.02449	0.392097	-1.0838	-1.64079	-1.29073	-0.215806	-1.69626	0.926598	-1.10384	0.073322	F
	2	1927		0	0	0.825683	0.213382	-0.200109	-1.10797	-0.311018	0.572576	0.028453	1.82127	0.02681	0.077399	0.090459	0.031745	-0.18924	-0.238156	0.167085	0.077477	F
0	2	1924	2001	1	0	-1.00721	-0.79146	0.222527	-1.09897	-1.84548	-0.889251	-1.42714	0.506098	-1.5171	-1.45979	-1.71175	0.425429	-2.56582	-1.40261	-1.54504	-0.282808	F
1	2	1925		1	0	-0.553752	-0.664071	-0.785811	0.655298	0.0285	-0.386681	-0.691914	0.110195	-0.622436	-0.302194	0.024948	-0.240362	-0.40815	0.708524	-0.384786	-0.26895	F
0	4	1914	1982	1	0	0.614585	0.717848	0.543893	0.605989	-1.00526	-0.320803	-0.655399	0.801085	0.042425	0.533173	0.318237	0.226353	-1.01391	0.117816	0.0988764	-0.039268	F
0	1	1921	2006	1	0	1.07045	0.860772	1.39476	0.403558	0.64429	0.111635	0.466869	1.23238	0.502941	1.30763	0.283828	0.927677	0.938509	0.340356	0.949629	-0.010169	F
	2	1922	2011	1	0	-0.225515	-0.18597	-0.106828	1.67983	0.376991	-0.404763	-0.40695	-0.448283	0.022646	0.668094	-0.065144	0.715018	-0.175354	-0.171005	0.0982937	-0.072525	F
0	2	1928	2011	1	0	0.083912	-0.126351	0.200967	0.74058	1.57283	-0.10082	0.080122	0.032641	-0.088112	-0.135115	-0.551669	0.480425	0.978108	0.635719	0.32583	-0.116532	F
0	1	1926	1988	1	0	0.370227	0.599437	0.307136	-0.396019	-0.519323	-0.440157	-0.959967	0.876554	-0.363195	-0.967779	0.195417	-1.11122	0.297172	1.29468	-0.0683478	0.166153	F
	2	1929		0	0	-0.954688	-0.877083	-0.75265	0.996115	-1.94814	-0.613893	0.139648	-0.424241	-1.15845	-0.636505	-0.063487	-0.488663	-1.99039	0.21886	-1.03521	-0.052785	F
0	1	1927	2005	0	0	0.545008	0.591158	0.051197	0.664281	0.290682	-0.411202	-0.280419	1.04012	0.71685	0.85841	-0.987633	1.75172	0.246739	0.417601	0.184889	-0.252317	F
0	2	1930	2014	1	0	1.21734	0.880313	0.167017	-0.805402	1.7905	0.156576	0.51712	1.02506	-0.106931	0.688203	1.54531	-0.797592	0.743072	0.50219	0.877105	-0.147003	F
0	2	1928	2013	0	0	1.52452	1.62618	0.09226	-0.081568	0.480216	-0.21731	-0.37402	-0.200916	0.185413	0.70311	-0.035582	0.719684	0.818382	-0.192894	0.669304	-0.029232	F
0	2	1927	1997	1	0	-0.725986	-1.22033	-0.789591	-0.875563	0.683557	0.260827	-0.020399	1.63639	0.262059	0.672957	-0.846595	1.47467	-1.03421	-0.29725	-0.463338	0.099639	F
	1	1929		0	0	0.184115	0.090281	-0.388361	0.752329	0.292144	-0.216	-0.013589	-0.346028	1.04374	-0.117966	0.569366	-0.617744	-0.927201	-1.09252	-0.0281086		F
	2	1924	2010	0	0	-0.25622	-0.347072	-0.685021	0.812563	1.54787	-0.240623	-0.733044	0.349448	0.218309	-1.14802	-1.64902	0.655579	1.28651	0.584055	-0.0880471		F
0	2	1930	2012	1	0	-0.708263	-0.354781	-0.138945	0.453134	0.36381	-0.979114	-0.382777	-0.058598	0.957204	0.008208	0.397346	-0.317207	0.485099	0.742135	-0.243829		F
0	3	1925	2009	1	0	0.103706	0.212881	0.710907	-0.839059	-1.43945	-0.352851	-0.590354	0.882369	-0.799056	-1.38084	-0.505436	-0.798092	-1.19587	1.64391	-0.593924		F
	3	1912	1998	0	0	-1.56711	-1.42403	-2.0652	-2.42591	-0.689505	-0.923	-0.03475	-2.56533	-2.19058	-0.932112	-1.75713	0.968564	-1.2822	-1.48804	-1.79731		F
0	2	1929	2012	0	0	-0.540988	-0.010825	-0.994381	-0.001407	0.875879	-1.16616	-0.996371	-1.71529	-0.613806	-0.71368	-0.674159	0.070231	0.893867	-0.163684	-0.461907		F
0	2	1928	2010	0	0	-1.28098	-1.63192	-0.145547	-0.101025	-2.02388	-0.086202	-0.353935	-0.317483	-1.59491	-0.651213	-1.66049	1.12796	-1.76488	-1.33456	-1.213		F
0	1	1912	1989	0	0	-1.97743	-2.21393	-1.42376	-0.884439	-1.3073	-0.45158	-0.547409	-1.52672	1.59129	-0.90481	-1.03957	0.260978	-0.192269	0.683889	-1.39003	-0.299762	F
	1	1929	2017	0	0	0.572441	0.070408	-0.720578	0.690271	1.748	0.4588	0.878745	-0.745775	0.088185	-1.55069	0.046701	-1.5758	1.38371	0.728676	0.454779	0.15336	F
0	2	1914	1999	1	0	0.487136	0.649259	-0.115209	1.66193	-1.38629	-0.436187	-0.537822	1.13072	0.19418	0.407297	-0.320338	0.735999	-0.028524	1.38804	0.0610972	-0.040634	F
0	2	1920	1987	0	0	-0.164256	-0.548922	-0.476001	-1.03649	1.84979	0.065375	0.287352	-1.82053	-0.759117	-0.217935	-0.224063	0.080201	0.12103	-1.15825	-0.049693	-0.19776	F
	2	1926	2013	0	0	0.25504	0.20804	0.191624	-1.44688	0.934527	-0.27402	-0.366056	-1.37299	0.377979	-0.735969	-0.854793	0.226581	-0.492705	-1.41123	-0.265044	-0.149265	F
1	1	1925		1	0	-1.25763	-1.43294	-1.19262	-1.42239	-0.277084	-0.3388	-1.39628	-1.33645	0.404351	-1.25859	-1.07762	-0.050957	-0.894468	-1.38638	-1.1743	-0.104923	F
	2	1930	2017	1	0	-1.27179	-1.36998	-1.33601	-1.05627	-1.55636	-0.494825	-0.469924	-2.25868	-1.00297	-0.830137	-1.30048	0.59515	-1.19196	-0.382975	-1.38489	-0.235175	F
0	4	1922	2007	1	0	0.15063	-0.195616	-0.176801	-0.116292	1.28157	0.094499	-0.028297	0.083207	0.400001	0.733013	0.565636	0.172275	0.819995	-0.785343	0.437579	-0.111847	F
	2	1913	1999	0	0	-0.859324	-0.375181	-0.630713		-0.664296	-1.26888	-1.43528	-0.636773	-0.481893	-1.05369	-0.215708	-0.710016	-0.905625	-0.519048		-0.549221	F
0	1	1930	2009	1	0	1.07998	0.624841	-0.467141		1.1371	0.385202	0.450366	-0.614772	1.15761	0.888116	-0.012585	0.85333	0.927859	-0.474479		-0.028195	F
0	1	1925	1997	1	0	-1.75862	-1.96643	-1.53131	-0.294069	-0.151348	-0.373546	-0.220529	0.125235	-0.01813	-1.46095	-1.19683	-0.129638	-1.09306	-0.092082	-1.34198		F
1	1	1924	2017	0	0	3.20393	3.50545	2.31382	-0.199534	1.60537	-0.341493	-0.546356	-0.859319	2.30213	0.677197	0.588584	0.108586	1.15171	1.18272	1.66556	1.15771	F
0	2	1919	1972	1	0	-1.93671	-1.81517	-1.60044		-1.35885	-0.912303	-0.178895	-2.12261	-0.67456	-0.020895	-1.09392	1.11615	-1.92878	-0.272774		-0.127966	F
0	3	1908	1990	0	0	-0.41	-0.2142	-1.32664		0.065391	-0.706361	-0.876805	-0.391283	0.581716	-1.41268	-0.758037	-0.534671	-1.36204	-0.161265		-0.251294	F
0	3	1923	1994	1	0	-0.178651	0.10876	0.043307		0.883047	-0.714334	-1.05912	-0.285221	-0.22817	-1.27149	-1.50026	0.379786	-0.20629	-0.490718		-0.12242	F
1	1	1924	2017	0	0	-0.225337	0.027125	-0.674397		0.385941	-0.723834	-1.05406	1.47021	-0.727306	-0.403674	-0.510642	0.192004	-0.050795	1.85335		-0.216651	F
1	4	1923	2017	1	0	-0.116853	-0.114297	-0.639417		0.270028	-0.391285	-0.488434	-0.540263	-1.15167	0.602284	-0.060114	0.6553	0.18409	0.654807		-0.184777	F
0	2	1928	1984	1	0	1.83294	1.65345	1.34373		0.337201	0.0251	-0.729303	0.633745	0.808151	0.881236	0.421577	0.442021	0.791988	1.46986		-0.242977	F
0	1	1921	2004		0	0.47016	0.251171	0.179079		1.31501	0.051943	-0.104782	-0.590667	0.731826	-0.736481	0.021846	-0.683003	0.946395	1.61433		0.000903	F
0	2	1926	2003	1	0	0.384449	-0.024304	-0.070267		0.987452	0.343903	-0.108297	-0.47065	-0.511149	0.451134	1.08845	-0.609476	1.68316	-0.112361		-1.27836	F
	2	1921	2009	1	0	0.044018	-0.305614	-0.074839		0.985689	0.221113	-0.671352	0.951549	-0.956831	0.160976	0.670666	-0.472957	1.03586	0.837558		0.142243	F
0	2	1922	1987	1	0	1.38866	0.800665	1.23016		0.351923	0.597341	0.5011	1.67028	-0.804455	0.604638	0.464237	0.146708	-1.18661	-1.20376		1.4506	F
0	2	1917	1981	0	0	0.151634	0.163155	0.842358		-0.04553	-0.338248	0.345223	0.514578	-0.903696	-0.434419	-1.52156	1.17799	-1.07724	0.31809		-0.140435	F
	1	1921	2008	1	0	0.637693	0.567358	0.630741		0.341209	-0.273743	-0.766807	0.967228	0.97653	0.953947	0.315169	0.607026	0.305728	0.128413		-0.333055	F
0	2	1923	1995	1	0	0.323689	0.257624	-0.317146		-0.302576	-0.189686	-0.178649	-0.248303	0.46336	0.205157	-0.759634	0.985142	-0.392721	0.747285		-0.078085	F
	3	1918	2008	1	0	-0.385371	-0.629464	-1.07556		-1.11792	0.025067	-0.768386	-0.049627	1.04997	-1.24426	0.41999	-1.64656	0.189424	1.18449		0.163028	F
1	2	1922	2017	1	0	1.52494	1.25412	1.85243		0.974071	0.147901	0.520152	0.097361	1.08367	0.979974	-0.159977	1.07106	0.20467	-0.210969		1.27184	F
0	2	1926	2008	0	0	-0.054223	-0.331619	-0.518091	-1.27912	0.046508	0.096746	-0.355193	-1.54523	1.21245	0.319369	0.446042	-0.099672	0.117314	1.36494	-0.0749034	0.136193	F
0	2	1926	1989	1	0	0.015427	0.415976	-0.065483	-0.495186	0.808768	-0.771115	-0.515992	0.574008	-0.647743	-0.355664	-0.553366	0.274244	0.239388	-0.258088	-0.183823	-0.010692	F
	5	1918	2004	0	0	-0.173008	-0.269218	-0.502345	-0.07301	1.70803	-0.22659	-0.492745	-1.48315	0.888653	-0.9542	0.449331	-1.34235	1.29809	1.3218	0.162136	-0.035635	F
0	2	1921	2002	1	0	1.38773	1.0332	0.82856	2.27633	-0.171099	0.221995	-0.742745	2.51356	-1.161	1.00041	1.23413	-0.221329	-1.12439	-0.897012	0.87362	-0.128477	F
1	2	1916	2009	1	0	1.60573	2.02739	0.095038	-1.61022	0.447816	-0.524637	-0.041045	-0.273748	1.766	-0.456817	0.637747	-1.0252	2.14802	0.807287	0.623672	-0.050878	F
0	1	1914	1988	1	0	0.793848	0.965498	0.553236	-1.80282	0.234486	-0.36851	-0.255818	0.984755	0.019543	0.277218	0.690173	-0.369884	-0.40266	-0.002737	0.132509	-0.006535	F
0	2	1929	2010	0	0	0.000608	0.265928	-0.198502	-1.11136	0.219798	-0.590013	-1.01412	0.220479	-0.165684	0.058438	0.07416	0.029609	-0.793769	0.226418	-0.318333	0.054434	F
0	2	1921	2005	1	0	0.751682	0.526759	-0.059316	-0.710252	1.89902	0.075076	-0.417538	0.782363	0.906899	0.849957	1.0359	-0.177039	0.457929	0.743579	0.670053		F
	2	1923	2010	0	0	1.70448	2.76857	1.54234	2.00651	0.892885	-1.21769	-1.39134	-0.823669	1.4415	0.324451	0.432988	-0.062255	0.749362	-0.296608	1.01648		F
	1	1930	2017	1	0	-1.10811	-1.43752	-1.56649	1.77003	-0.131651	-0.154594	-0.37534	-0.444893	0.756079	-1.65561	-0.296094	-1.27382	-1.20656	-1.02984	-0.817042	-0.258736	F
	1	1922	2009	0	0	-0.631951	-0.235897	-0.462145	-1.02968	-1.06327	-0.979835	-0.819155	-1.19902	-0.086658	-0.204241	0.47886	-0.605439	-0.085688	-0.028177	-0.659443	-0.185294	F
	2	1931		1	0	-0.140271	-0.166224	0.017894	-0.001664	-1.83982	-0.433511	0.068527	-0.484857	-0.159183	-2.05148	-1.38562	-0.518894	-0.592528	-0.925937	-0.858609	-0.307236	F
0	3	1910	1988	0	0	0.47978	0.15367	-1.21802	-0.223529	-0.665008	1.7e-05	-0.357331	1.7497	-0.163304	-0.059846	-0.224	0.230762	-1.02669	-1.49419	-0.31419	-0.314165	F
0	2	1932	1998	1	0	0.633032	0.662475	0.420216	1.0746	-1.03291	-0.202134	-0.404464	-0.183417	0.723205	0.062993	-0.609049	0.71188	-0.146467	0.662814	0.114654	1.48335	F
	2	1928	2017	0	0	0.144852	0.288348	1.33349	0.036212	0.638469	-0.379305	-0.976468	2.94216	-0.112229	-1.2709	-0.782752	-0.388095	-0.092323	0.109229	-0.0229982	1.56926	F
0	2	1926	1998	1	0	-0.666097	-0.863042	-0.599807	-0.996491	-0.297288	-0.214733	0.169859	-0.334137	-0.493604	-1.67969	0.344508	-2.00233	0.812408	1.62008	-0.510859	-0.124323	F
	2	1923	2009	1	0	-1.6139	-1.03859	-1.27034	-2.11618	0.386868	-1.45423	-1.34594	-0.580045	-0.745702	-1.33602	-1.57404	0.397182	-1.15402	-1.3552	-1.6384	-0.175594	F
0	2	1921	1998	1	0	0.67243	1.54619	0.82863	-0.562091	-0.554933	-1.1917	-1.44163	0.27342	-2.26891	-0.141987	0.890092	-0.95838	-1.76892	-1.91486	-0.193704	-0.12848	F
0	3	1926	1994	1	0	1.0665	0.387788	0.724495	1.01794	0.286809	0.626042	0.531162	0.348779	-0.220078	1.10064	-0.722091	1.70177	1.08247	0.465003	0.854165	-0.037023	F
	3	1926	2012	1	0	-0.878277	-0.311941	-1.40089	-0.878673	-0.730958	-1.15092	-1.50463	0.239889	0.06993	-1.40088	-0.586113	-0.727755	-0.563991	-0.330987	-1.14638	0.077991	F
	1	1919	2006	0	0	-0.651362	-0.228362	-0.954883	-1.07641	-0.35983	-0.904965	-0.797842	-1.76931	0.08971	-2.73534	-1.7166	-0.924904	0.531483	0.191787	-1.08651		F
0	1	1926	1985	1	0	-0.698317	-1.7239	-1.5507	-0.473299	-1.1706	0.996184	0.590079	0.385208	-1.94973	0.865411	0.593467	0.258741	-1.64704	-1.1202	-0.457887	-0.106645	F
0	1	1924	2001	1	0	2.74525	2.05169	2.19137	1.47538	0.447455	0.752353	1.06814	-1.6893	0.656872	0.012196	0.708297	-0.639522	0.203772	0.39919	1.51682	0.017877	F
	2	1920	2010	1	0	-0.760622	-1.44312	-1.57841	0.013247	-0.255965	0.378423	0.728405	-0.888064	-0.386248	-0.104948	1.42918	-1.43919	-0.392531	1.07889	-0.316955	-0.245405	F
0	2	1925	1995	1	0	-1.09458	-1.85422	-1.39293	-0.651006	0.060592	0.611381	0.850869	-1.20661	-0.175151	-1.60121	0.1283	-1.71356	0.261564	0.206178	-0.592401	0.109334	F
0	1	1928	1988	1	0	1.06116	0.477751	0.182313	-1.5601	1.89454	0.543427	0.378312	-0.031465	1.12068	1.19257	0.749255	0.396166	2.15969	0.942003	1.03366	0.05252	F
	2	1920	2008	1	0	-0.216612	-1.21261	-0.589813	1.8648	0.229434	1.11144	1.80387	1.98988	0.148647	-0.841725	0.881948	-1.71294	0.370144	-0.657321	0.33673		F
0	1	1917	1997	1	0	0.635547	-0.262304	0.255477	1.20621	1.18171	0.841906	0.242952	2.31338	-0.059016	-0.366129	0.264112	-0.555104	-0.710237	-1.86561	0.511199	-0.066635	F
	2	1927		0	0	1.15309	0.521613	0.319482	0.149165	0.935641	0.572792	0.903193	0.222899	-0.246006	1.35414	0.33292	0.924212	-0.028785	0.262258	0.778422	-0.008435	F
0	1	1922	2007	1	0	0.80075	0.057955	0.565415	-1.13809	1.06534	0.706019	0.285932	0.152025	1.10599	0.024256	0.033118	0.041467	0.854572	-0.204583	0.570956	0.028977	F
	2	1927	2016	1	0	0.117641	-0.850051	-0.530366	-1.49865	-0.129639	1.02683	0.794788	0.047575	0.51276	0.441943	0.519685	-0.057543	-0.143853	-0.742765	0.0810834	0.149536	F
0	3	1919	2004	1	0	-0.480575	-1.30113	-1.3275	-1.59164	0.750793	0.708061	1.30032	-0.035253	-0.638047	-0.638088	-0.056953	-0.499476	-0.600759	0.414488	-0.439111	-1.49035	F
1	2	1919	2015	0	0	1.07151	0.218721	0.824806	0.426028	0.403951	0.896058	0.737471	1.46916	1.85647	1.40878	1.63878	-0.24967	1.82347	0.538829	1.30913	0.030017	F
1	2	1922	2014	1	0	2.08722	1.53113	1.76656	-0.4982	1.12024	0.558825	0.915228	1.65943	1.09161	-0.28862	0.003737	-0.222997	-0.235062	-1.62154	0.927053	0.004025	F
	1	1916	2003	0	0	4.12013	2.87913	0.45555	-1.41641	1.96077	1.27863	1.21752	1.29153	1.48963	2.19973	3.35573	-1.09977	2.08058	0.792256	2.50061	1.35397	F
	2	1928	2014	1	0	1.58796	0.744701	0.495679	-0.409921	3.18277	0.716727	0.308579	1.77919	2.28704	0.893332	0.082234	0.774607	1.34134	-0.392975	1.27271	-0.220446	F
	1	1917	2007	1	0	0.707289	-0.054539	-0.60984	2.70873	1.41263	0.649398	-0.14435	1.06704	1.92109	0.436538	-0.136779	0.585359	0.782301	-0.004711	0.841339		F
0	2	1929	1996	1	0	0.845671	-0.130823	0.510253	-0.83963	-0.660401	0.870446	0.998368	-0.846979	-0.796675	0.328733	-1.9046	2.20022	0.075455	-0.392103	0.10495		F
	1	1924	2012	1	0	0.911495	0.227867	0.214496		1.94636	0.574646	0.636428	1.31895	1.30493	0.066001	0.940941	-0.806333	1.70847	0.078685		-0.152906	F
0	1	1929	2014	1	0	0.748486	-0.169297	0.197733		-0.772936	0.850957	0.855143	1.10272	-0.033762	-0.007822	0.716482	-0.65513	-0.235186	0.189818		-0.168149	F
0	2	1923	2005	0	0	-0.025939	-0.790917	-0.3829	-0.116974	-0.446654	0.623247	0.413221	0.896962	-1.81664	0.160318	-0.812197	0.99898	-1.75929	0.214653	-0.351544	1.31152	F
0	2	1926	2000	0	0	0.263865	0.082171	0.433397	-0.666429	-1.18052	0.672875	1.35157	0.034139	0.119515	-0.781248	-1.16618	0.524381	-0.641617	-0.237526	-0.308467	-0.682923	F
	2	1919	2009	0	0	-1.01113	-0.700543	-0.418992	-1.1381	-2.43377	-0.615395	-0.214664	-0.398302	-1.44985	-1.10025	-0.926972	-0.101099	-2.16512	-2.29137	-1.52139	-0.713408	F
0	2	1934	2017	0	0	3.08333	1.63732	2.1016	1.76707	-0.184375	2.9151	2.63563	1.4826	0.135998	1.81955	2.58246	-0.93249	1.09503	1.16858	2.58915	0.769548	F
0	1	1928	1996	0	0	1.5675	1.42062	2.83664	0.587957	-0.034486	1.05668	0.979992	3.45641	0.09067	1.73604	1.1161	0.48803	1.04687	0.036989	1.58342	2.11809	F
	2	1928	2014		0	1.39971	1.01917	1.53266	0.729867	-0.632319	1.19353	1.13739	5.07926	1.04705	1.17105	1.70922	-0.65226	0.241076	-1.18921	1.22508	0.438363	F
0	3	1928	2004		0	-1.18325	-0.693889	-0.161449	-1.29443	-2.67442	-0.929594	0.227347	-0.258166	-2.0859	-0.541625	-1.31033	0.918518	-1.08067	1.28748	-1.46526	-1.60757	F
0	4	1920	1990	0	0	0.226849	-0.708361	-0.268125	0.559461	-1.17603	1.60527	1.95382	5.16075	-0.149157	0.151778	1.32748	-1.2835	-0.282401	-1.74797	0.383737	0.290093	F
0	3	1927	2003	1	0	1.33829	0.987478	1.045	0.426339	0.000911	1.18382	0.383009	3.13742	0.45064	1.01147	0.606573	0.340431	-0.116029	-0.121044	0.995296	1.97813	F
0	3	1929	1995	0	0	1.17812	-0.114357	0.872796	1.77358	0.260356	2.32198	2.26339	3.82304	1.02232	2.26791	0.765508	1.29822	0.859482	-1.85377	1.60397	0.396792	F
0	3	1924	2009	1	0	0.634772	0.095237	0.330782	-0.32969	1.42948	1.14689	0.985616	5.14933	0.950623	-0.434612	-0.409209	0.011741	-0.935833	-1.69075	0.343456	0.276236	F
1	1	1922	2016		0	-0.58677	-0.571778	-0.659269	-0.294934	0.622198	0.005177	0.804468	1.91588	-0.139267	-0.115605	-0.923666	0.900627	-1.13146	-1.18624	-0.559996	-2.54279	F
0	1	1922	2005	0	0	-0.313881	-0.104072	0.922324	-1.01822	-0.729314	-0.114383	-0.649005	1.54445	1.07643	-0.27306	0.457251	-0.791729	0.925888	0.29175	-0.0426739	0.41812	F
0	3	1930	2012	0	0	-0.8368	-0.967907	-0.949577	0.47786	0.727435	0.105674	0.40881	0.453795	1.17121	-0.669654	-0.386532	-0.265897	-0.047872	2.15182	-0.410085	-1.41718	F
0	2	1921	1996	1	0	-0.52018	-0.508279	0.403679	-0.918312	-0.150227	0.064855	0.189	-0.369049	0.130767	-1.11635	0.229495	-1.49711	-0.405853	-0.057827	-0.420643	-0.733651	F
0	2	1932	2005	0	0	0.872089	-0.063539	-0.374547	0.874443	1.55044	1.76974	1.38948	1.39124	1.03934	0.229819	0.521152	-0.334435	1.53116	0.555046	1.15062	-1.92385	F
	2	1927	2014	1	0	-2.25057	-1.79858	-1.90661	-1.6311	-1.04431	-1.57796	-3.42442	-0.923247	-1.23027	-1.81098	-2.61308	1.13929	-1.31935	0.139647	-2.30571	-1.15906	F
1	2	1924		1	0	0.062923	-0.180316	-0.175927	0.649717	-0.115716	0.614397	0.801832	-0.140784	1.25765	0.052384	0.032912	0.017401	-1.26594	0.122971	-0.0247057	0.350221	F
0	2	1924	2009	1	0	0.145593	-0.364179	0.171093	-0.507537	-0.431841	0.988372	1.21469	1.13632	-0.105649	-0.695303	-0.034231	-0.687457	-1.51658	-2.09349	-0.168814	0.293404	F
0	2	1931	2013	1	0	-0.824221	-0.862032	-0.219034	1.03909	-0.378614	-0.019797	0.426839	-0.528776	-0.649312	-0.015137	-1.16965	1.27782	-0.098513	0.476253	-0.430749	0.497103	F
0	1	1917	1998	1	0	0.894508	-0.2218	0.452006	0.882523	2.69218	2.02851	1.86201	1.70257	1.04358	0.808631	1.42393	-0.712827	1.32079	-0.95489	1.5818	-1.06207	F
0	1	1924	2008	1	0	-0.406219	-0.20317	0.274721	0.693114	0.27002	-0.150732	0.440855	-0.007998	-1.15763	0.264756	-0.610951	0.926006	-1.02726	-0.113682	-0.247658	1.81239	F
	2	1933			0	0.339229	0.303652	0.289961	-0.600843	0.134738	0.454928	0.383931	-0.811222	0.180239	0.394181	0.093556	0.290253	0.915527	0.669839	0.369408	-1.02327	F
0	2	1932	2004	0	0	0.606833	0.934615	0.583655	-1.82601	0.022684	0.092529	0.196716	-1.48163	-0.075715	-0.712746	0.639233	-1.47056	-0.615994	0.625233	0.00867693	0.271747	F
	1	1931		1	0	0.550676	0.486084	0.521683	0.291147	0.861567	0.61769	0.539069	0.407985	0.333795	0.490253	0.32464	0.133944	0.228328	0.057954	0.60997	0.587688	F
0	3	1922	1971	1	0	-0.415313	-0.722906	0.300204	-1.03683	-0.27055	0.555277	0.5248	1.00641	0.103125	0.473551	0.306618	0.136999	-1.07065	0.495897	-0.216427	-0.85231	F
	3	1923	2014	0	0	-1.57258	-1.49922	-1.22627	-0.699705	-1.07621	-0.649175	0.08363	-1.35417	-0.944733	-0.786503	-0.743597	0.021744	-1.22162	1.60364	-1.42602		F
0	2	1928	2011	1	0	-0.326288	-0.469847	-0.007122	-0.70948	0.622998	0.371781	0.425323	2.10121	2.15278	1.14649	0.003509	1.1003	1.35182	1.79512	0.270471	-0.759468	F
	2	1931		1	0	-0.10872	-0.742785	0.50492	-0.600142	1.95649	1.14436	1.57323	-0.011896	0.767938	0.702033	0.306618	0.360114	0.003804	0.09809	0.505019	0.572446	F
	1	1918	2005	0	0	-1.37253	-1.08928	-1.04797	-1.81958	-2.04856	-0.755016	-0.450452	-0.458763	-0.515627	-0.878034	-0.730462	-0.090451	-1.25717	-0.036678	-1.5512	-1.14747	F
	2	1924	2014	1	0	-0.8661	-0.670769	0.255503	-1.0846	-0.163162	-0.375231	0.125139	-1.52129	0.189661	-0.623673	-0.897609	0.373977	0.095747	1.91605	-0.670479	-0.706811	F
	1	1929		1	0	1.08158	0.330824	1.53612	-0.373705	0.051981	1.65337	1.71951	1.01212	0.772059	1.33795	0.177185	1.08818	0.223074	-1.63218	1.01668	0.579374	F
0	1	1930	1995	0	0	2.40401	2.65789	1.70934	-0.189545	0.775435	0.74848	-0.438625	-0.79415	2.86036	1.1026	1.43712	-0.436937	2.02138	0.314704	1.82887	1.78935	F
0	2	1930	2013	1	0	0.569542	-0.100136	0.468345	0.234055	-1.05137	1.39913	0.843145	0.164361	0.526554	-0.990905	0.955424	-2.18968	-0.876778	-1.52564	0.281132	0.539189	F
0	1	1924	1998	0	0	-1.23395	-1.43785	1.07487	-0.429139	1.14728	0.006489	0.137705	-0.655991	0.079225	1.00072	-0.429016	1.41629	-0.021589	1.29944	-0.153847	0.53226	F
1	3	1912	2007	0	0	0.358655	0.50024	0.329159	-0.132516	2.09462	0.292225	0.619342	-0.601184	0.118784	0.273917	-0.350378	0.657479	0.450225	-0.162147	0.479213	-0.825982	F
	2	1934		0	0	-0.515777	-0.453653	0.740114	-0.349256	0.956074	-0.00066	0.946817	-1.41468	1.22763	0.389677	0.339384	0.017845	2.17023	0.81457	0.36128	0.60016	F
0	2	1931	2013	0	0	-0.685959	-1.51717	-0.835128	-0.500855	-0.749776	1.24547	1.23299	-1.57153	-0.28981	-0.576241	-0.28157	-0.288606	-0.802349	0.638345	-0.462496	-1.33769	F
0	2	1932	2016	1	0	-0.988665	-0.922936	-1.58902	0.447159	-1.42176	-0.268907	-0.275707	-0.726403	0.169705	0.073402	0.075538	-0.011655	-0.576277	2.56631	-0.807543	-1.26228	F
0	1	1924	1995	1	0	0.307844	-0.431027	0.002771	0.398711	-0.926351	1.44829	0.896681	-0.557377	-0.741781	0.313411	0.439183	-0.168789	0.471473	-0.011579	0.460136	2.11558	F
0	1	1928	1998	0	0	0.916318	0.282168	1.11432	-0.161866	-0.588719	1.39408	1.67177	-0.592866	0.415762	1.5341	1.81279	-0.405884	-0.785247	-1.3674	0.874533	1.82175	F
1	1	1919		1	0	2.36899	2.36065	2.30036	2.84878	0.471986	1.15928	0.469627	-0.319462	1.49899	2.1297	1.17646	0.779341	1.14242	-0.300633	2.17499	1.58724	F
	4	1918	2006		0	2.78595	1.54873	2.06119	0.283805	0.395094	2.05207	1.96302	0.475876		0.862055	2.01876	-1.20312	-0.203613	-1.30941	1.90818	2.15008	F
0	3	1906	1990	1	0	3.07186	3.26434	2.88831	-1.01919	3.48359	0.603398	0.921728	-0.128256		1.78371	1.68313	-0.020139	1.52122	0.804556	2.40764	0.732229	F
0	2	1911	1966	1	0	-0.639396	2.1162	-0.228426	-2.57567	-2.75323	-3.0402	-3.2646	-1.18132		-2.03186	-0.430501	-1.67003	-2.37369	0.976922	-1.90116	2.11542	F
0	4	1915	2000	0	0	-1.07287	-1.68759	0.193284	-0.991937	-1.05702	0.717094	-0.71566	-1.47678		-0.468947	-0.114481	-0.347809	-0.412882	0.003479	-0.459739	1.07452	F
1	3	1910	2009		0	-0.920927	-0.907727	-0.907437	-0.963895	0.853394	-0.178498	-1.42153	-1.89155		-0.749832	-0.279913	-0.445478	-0.144945	-0.855549	-0.519801	0.818164	F
1	1	1914	2013	1	0	-0.50245	-0.675993	-0.736319	-0.985059	-0.886364	0.212012	0.157448	0.934453		-0.497647	-0.522419	0.070059	0.050535	1.07783	-0.483861	0.787681	F
1	4	1919	2017		0	1.07742	0.781766	0.035811	-0.084069	0.26503	0.901019	-0.139583	0.595223		0.549173	1.65662	-1.18624	0.258938	-0.775417	0.908446	1.11748	F
0	2	1921	1975	1	0	1.22151	0.468671	0.083785	-0.111837	0.047907	1.3472	1.34668	0.527766		-0.210584	1.0618	-1.31627	1.98485	-0.129898	1.07673	0.789076	F
0	1	1919	2004		0	-0.780158	-0.932873	0.061296	1.24363	-0.1107	0.147971	0.883869	-0.608091		1.31747	-0.586503	1.78764	0.272944	0.813367	0.049454	-0.283705	F
0	3	1916	1992	1	0	-0.653732	-0.464214	-0.292273	-1.26412	-0.750962	-0.278745	-0.011598	-0.515441		-1.11606	0.354131	-1.54955	-0.671409	0.423431	-0.66566	1.00524	F
0	2	1910	1995		0	-0.329395	-0.974642	-0.314626	-0.322164	-0.574782	0.917561	0.563972	1.96202		0.485564	0.385275	0.070739	0.057687	-0.036953	0.0952195	0.798764	F
0	1	1924	1998	1	0	-1.17558	-1.33278	-1.35199	-0.767638	-0.566892	-0.040007	0.226047	-2.1216		-0.784769	-0.31762	-0.439071	-1.0248	0.897424	-0.945537	0.786295	F
0	4	1921	1997	1	0	0.106316	-0.713236	0.337113	0.056614	1.0592	1.32836	1.70216	1.53258		0.2129	-0.730485	0.965546	0.411806	-1.40214	0.496028	1.01909	F
0	1	1913	1977	1	0	1.29446	0.814001	0.974484	2.55425	1.60944	1.05726	0.615714	0.785472		0.432029	0.450753	-0.048125	0.522203	-0.928139	1.40868	0.854197	F
0	5	1922	1996	0	0	-0.132614	-0.193157	1.82905	-1.04247	1.16626	0.151891	0.005903	2.28827		0.606242	1.85164	-1.28639	1.92954	1.28196	0.863778	0.700379	F
0	3	1914	1989	0	0	0.172141	-0.085246	0.416358	-0.760089	-0.755991	0.604553	0.395005	-0.037327		0.6917	0.730955	-0.095661	-0.402228	-0.863837	0.215754	1.09115	F
	4	1905	1992		0	0.314722	0.302456	0.125284	0.788645	0.587872	0.258533	0.426826	3.41048		-0.283757	0.762103	-1.07991	1.79434	1.68613	0.680969	0.826478	F
	1	1912	1999		0	0.515972	0.026687	0.761783	0.285705	0.642172	0.976756	0.666702	0.93302		0.342325	0.662146	-0.358933	1.06524	0.494405	0.877045	1.03295	F
1	1	1905	2004		0	0.213153	0.347284	0.136969	-0.81356	0.049518	0.11098	0.657622	1.94333		-0.353751	-1.20726	0.943397	-0.660026	0.8082	-0.215009	1.02325	F
0	1	1900	1972	0	0	0.137929	-0.143937	0.968023	0.068418	0.808906	0.610235	0.318523	1.13782		0.058241	0.388535	-0.352922	1.4959	-0.258213	0.70879	1.03434	F
0	4	1898	1975		0	-1.03915	-0.176964	-1.21426	-0.371228	-2.30545	-1.32045	-1.50845	-1.56073		-0.851563	0.160821	-1.02303	-0.633397	1.02292	-1.16504	0.725322	F
0	4	1908	1984		0	1.50113	0.911437	1.22129	0.975917	0.006711	1.32565	1.33835	1.78496		2.10601	1.40425	0.515831	1.73837	0.036727	1.69169	1.07868	F
	1	1919	2005	1	0	0.176813	0.100642	0.398873	-1.04153	0.514184	0.257953	0.194669	-0.153755		0.266512	1.6484	-1.42307	0.426611	2.23011	0.440876	0.703157	F
	3	1914	2002		0	-0.470396	-0.05434	-0.53211	-1.0703	1.33567	-0.493705	-0.903548	-0.338169		-0.75115	-1.81676	1.22578	0.167871	-0.07145	-0.48992	0.973366	F
0	2	1917	2001		0	1.43686	2.09142	1.23645	1.80943	1.54532	-0.207469	-0.674674	0.67535		0.456181	-0.396151	0.836605	0.867783	1.90731	1.14333	0.719772	F
0	2	1898	1980	0	0	-0.246958	-0.601509	-0.12944	-0.551657	0.353137	0.528293	0.5008	2.55866		-0.219564	-0.324039	0.131813	0.046891	0.507237	-0.0240064	0.78074	F
0	8	1921	1988	0	0	0.204203	0.812833	0.792033	-1.04932	0.061191	-0.540019	-1.17041	-1.18373		-0.606898	-0.433805	-0.130254	0.418007	-0.075257	-0.0313133	0.687898	F
0	3	1921	1996		0	-0.822453	-1.47327	-0.605868	-1.33536	-0.557346	0.825644	1.48017	0.218512		0.945376	0.718183	0.159199	0.126873	-0.732919	-0.13393	-0.519321	F
0	2	1915	1986	0	0	-2.57631	-1.77934	-3.23682	-1.88422	-0.901332	-2.13303	-1.25449	-0.931099		-1.39843	-1.39557	0.115895	-0.618947	2.29277	-2.38447	-0.67727	F
1	2	1917	2012		0	-1.0211	-0.600989	-0.23713	0.740818	-1.30698	-0.734072	-0.826654	-0.066508		0.081074	0.000342	0.076812	-1.71376	-1.38682	-0.777732	-0.369645	F
0	4	1913	1993		0	0.605025	0.684781	1.85087	0.063803	-1.33387	0.19062	0.280851	1.4905		1.42729	0.292081	1.00411	-1.06566	-0.223154	0.39858	0.719762	F
1	2	1919	2013	0	0	0.095068	-0.015461	-0.47849	3.33475	0.740543	0.374753	-0.275397	0.924266		-0.183864	0.373871	-0.579516	-0.445569	-0.850013	0.488208	1.02186	F
0	2	1900	1977		0	-0.401726	-0.925322	-0.640465	0.745205	-0.690536	0.789454	0.90262	0.956363		-0.484058	0.006896	-0.494161	-1.28047	-1.42467	-0.26193	1.06065	F
0	8	1921	1988	0	0	1.98372	1.9217	1.40459	2.22465	-0.412995	0.636382	0.063043	2.48089		0.819584	1.21603	-0.443983	0.631876	0.418514	1.48718	0.686515	F
0	2	1915	1995	1	0	-0.431825	0.027174	-0.145622	0.371196	-0.481169	-0.501969	-0.60896	1.22409		0.914759	0.442729	0.404355	-0.801506	0.244563	-0.17959	1.13825	F
0	3	1911	1982		0	0.509577	0.561833	0.227516	-1.40154	-0.621398	0.327611	0.618312	-1.45039		0.021567	0.541142	-0.553848	0.037633	0.669903	0.155802	1.10498	F
0	3	1913	1994		0	2.26233	1.48243	1.34151	-0.173107	-0.136974	1.63184	1.96553	2.12986		-0.263673	0.624708	-0.927204	-0.02804	-0.045363	1.21902	1.00106	F
1	4	1909	2001	1	0	0.729093	0.050517	0.85662	0.137002	-2.84381	1.30099	0.5611	2.43007		0.550778	-0.130707	0.655986	-0.598873	-0.153474	0.294014	1.11885	F
0	2	1920	1967		0	1.19873	-0.179078	1.18216	0.512718	1.2608	2.2848	2.26037	1.14518		0.524374	-0.014402	0.511622	0.857063	-0.829407	1.38694	1.04264	F
0	1	1910	1974		0	0.411793	-0.777553	-0.482921	-1.03484	0.252861	1.91636	0.769286	2.34672		-1.67353	-0.043865	-1.73559	-1.52236	-1.06902	0.00653519	1.01769	F
1	4	1912	2005		0	0.421274	0.217605	0.402854	-0.550861	1.5946	0.604706	0.220458	-1.88017		-0.178731	0.716291	-0.942653	1.73925	0.735902	0.80489	-0.346086	F
0	2	1904	1971		0	-0.067409	0.137203	0.557561	-1.02245	-0.764794	-0.068072	0.550715	-0.491718		0.342426	2.38265	-2.14107	0.206698	0.093985	0.232174	1.03293	F
	3	1908	1995		0	-0.296856	-0.088177	0.195372	-1.64371	-1.04263	-0.149237	0.124958	0.154661		0.503737	-0.319065	0.806301	0.018951	1.06528	-0.323246	-0.348867	F
0	2	1907	1990	0	0	1.61111	0.531872	1.51981	-0.917233	1.80721	1.98775	1.16206	1.44881		1.17063	2.19264	-1.11598	1.14887	-1.18274	1.81174	1.16318	F
0	1	1905	1979	0	0	0.508881	1.3345	0.905158	-1.19871	0.523961	-0.637707	-0.771174	0.327021		0.07674	0.582125	-0.524323	0.268646	-0.733795	0.278213	2.21518	F
	2	1914	2003	0	0	0.565815	0.534881	0.652552	-0.224724	-0.099397	0.386953	-0.125143	0.851696		-0.338102	1.2325	-1.64764	0.143652	0.664393	0.488475	2.35792	F
	4	1919	2010		0	-1.51996	-1.68237	-1.15585	-2.29941	-0.709756	-0.166856	0.428527	-1.51646		-0.793763	-0.327235	-0.437547	-1.02888	-1.40419	-1.24369	-0.646794	F
1	4	1913	2005	0	0	0.829855	0.350804	0.693544	-0.485475	0.102694	1.08145	1.36548	1.03616		0.477634	-0.774409	1.25558	0.500256	-0.309008	0.596159	2.58101	F
0	1	1899	1968	0	0	0.237142	-0.516619	0.472586	-2.08724	-0.662145	1.17787	0.653584	-0.912577		1.48192	1.24557	0.130108	-0.174859	-0.682657	0.414517	0.769652	F
0	1	1908	1985		0	1.59912	0.929724	0.444648	2.17446	-1.50873	1.37013	1.03704	1.46014		1.31533	1.77967	-0.549958	-0.503068	-0.831867	1.2038	0.930395	F
0	1	1899	1978	0	0	0.305703	-0.06738	1.06133	-0.299687	-0.82138	0.800271	0.42131	1.41177		0.72214	-0.268331	0.952626	-0.169089	-1.05384	0.338793	1.11885	F
0	1	1909	1985	0	0	1.97714	0.48274	1.8185	-2.23053	0.352422	2.41048	2.71082	-2.24978		1.19905	0.477261	0.626628	-1.18131	-1.24629	1.15311	0.876343	F
0	2	1915	1966	1	0	0.146108	-0.379724	0.185946	-1.43303	1.24475	0.944898	2.07396	0.961946		0.094725	0.56556	-0.504299	1.30246	1.19317	0.539809	1.06758	F
0	1	1918	2003	1	0	0.404151	0.143384	0.784259	-1.14573	-1.05915	0.602168	0.465093	0.593482		0.617215	-0.910455	1.5037	-0.757653	-1.74363	-0.000428959	0.866643	F
	3	1904	1993		0	-0.069919	-0.265031	0.321732	-1.26467	-0.93046	0.42793	0.174645	1.52091		1.73994	0.629327	0.947044	-1.10149	-1.10971	0.0267242	1.00524	F
	2	1902	1990		0	0.835107	0.115269	0.964296	-1.45993	0.220433	1.34299	1.48042	0.728596		0.339462	0.31513	-0.00219	0.205681	-0.757522	0.663587	1.03015	F
1	2	1912	2004		0	2.05354	1.70131	2.56879	-0.964235	0.430688	1.02518	0.485696	0.753754		0.502397	0.816413	-0.351655	0.713316	-0.624652	1.42026	0.813986	F
0	2	1907	1983	0	0	0.308902	-0.143528	0.116127	-1.04495	-1.04479	0.869114	0.150699	-1.73766		1.39583	0.283868	0.989158	-0.456366	-0.337491	0.239489	1.00383	F
	5	1912	2002		0	0.302456	0.694589	0.10982	0.915112	-1.34181	-0.168759	-0.297377	-0.113322		0.590027	0.346047	0.203927	0.184367	-0.076112	0.214311	0.998297	F
1	3	1912	2004		0	-0.825312	-0.755487	-0.447082	-0.055985	-1.80262	-0.21114	-0.166559	-0.223444		-0.471113	-0.225607	-0.222766	-2.04875	-1.81089	-0.919513	-0.560885	F
0	2	1906	1991	0	0	0.337645	0.139496	0.309298	-0.095622	-1.42776	0.486718	-0.243042	-1.89954		-0.190643	0.120097	-0.307526	-0.795305	-0.269696	-0.00221689	-0.617699	F
	3	1906	1994		0	-0.175367	0.553356	-0.030172	-0.488305	-0.609877	-0.762712	-0.998962	-0.014328		-0.349309	0.126592	-0.476119	-0.755319	0.076923	-0.400825	0.870804	F
0	1	1911	1984	0	0	-1.07061	-1.25019	-0.850263	-1.27031	-0.810602	0.014641	0.060521	1.25677		-0.782815	-1.12684	0.438829	-0.873971	1.70057	-0.986712	0.683741	F
0	1	1906	1991		0	0.490828	0.23534	0.258867	-1.43719	0.192567	0.579067	0.599348	-1.53016		1.47284	0.685292	0.663452	0.035072	0.698291	0.471476	0.761333	F
0	3	1906	1971	0	0	0.086264	-0.611623	-0.10557	-0.198637	0.105944	1.14264	1.20714			1.15422	-0.075127	1.13522	-0.043567	0.881386	0.388172	-0.431849	F
0	1	1903	1984		0	1.02633	0.571205	0.147912	-0.164333	-0.017703	1.0484	-0.149252			-0.396569	1.00948	-1.48263	1.05891	1.24015	0.82553	1.03725	F
0	2	1899	1974	1	0	-0.295992	-0.719137	-0.561558	-0.873635	0.210958	0.652177	1.70403	-0.36075		0.133829	-0.127767	0.263172	-1.56893	0.792277	-0.315453	0.947054	F
0	1	1906	1979		0	-1.34015	-1.231	-1.10015	-1.10817	-0.932176	-0.471621	-0.014508	-2.7985		-0.61499	-1.20262	0.693011	0.09614	1.03952	-1.06298	-0.222727	F
0	2	1915	1995		0	-1.41282	-2.45556	-1.91539	-1.03757	-0.45229	1.32733	2.33057	-1.52347		-1.38661	0.851959	-2.42313	-0.23419	1.53097	-0.648495	-1.8304	F
0	1	1919	1989	1	0	0.78416	1.13556	-0.206553	0.053905	0.734006	-0.071511	-0.357144	-1.57329		0.047053	0.969945	-0.949448	0.430985	-0.581143	0.542516	0.711486	F
0	2	1923	2002		0	0.091346	0.510874	0.293738	-1.50422	0.313217	-0.280265	-0.478339	-2.16655		0.284483	-0.776626	1.07741	-0.043963	-0.558955	-0.113423	0.980316	F
0	3	1918	1961		0	-1.26397	-1.35298	-1.19126	-1.01203	0.070712	-0.176093	0.398331			-0.543155	-1.05317	0.592197	0.239598	0.296053	-0.811374	-2.10341	F
0	2	1911	1985		0	0.308712	-0.580302	-0.070851	0.355492	-0.651524	1.40156	1.76204			0.410685	1.11578	-0.746751	0.509064	1.78061	0.610233	0.834811	F
0	2	1910	1992	1	0	0.626881	1.09733	0.616849	1.78252	0.507787	-0.246562	0.274719			-0.286299	-0.397173	0.145541	0.854129	0.196539	0.562448	0.721391	F
0	2	1931	2000	1	0	2.27948	1.47268	2.06811	1.29196	-0.222448	1.93808	1.7865	-1.51082	2.2608	1.55485	1.33902	0.092147	2.08481	1.5957	2.08996	1.9451	F
0	1	1932	1987	0	0	-1.22494	-1.48476	-1.4301	-0.911246	0.533022	0.078889	1.01332	-0.149802	0.36647	-0.543369	-0.524137	0.026445	0.471766	0.173468	-0.718904		F
0	2	1935	1976	1	0	-2.05643	-1.73698	-2.2484	-0.474115	-1.85922	-1.39291	-0.500505	-1.16709	-2.07026	-1.40006	-3.00117	2.07539	-2.10576	0.26768	-2.42987	-1.30386	F
0	2	1930	2015	1	0	-1.25983	-1.24954	-1.53463	-0.801412	-0.83642	-0.333876	-0.335249	-0.848051	-0.807342	-1.21198	-0.355351	-0.905836	-0.890509	0.427458	-1.20944	-0.820956	F
0	3	1934	1997	0	0	2.12888	0.789844	1.71694	0.484522	2.29581	2.51021	2.0796	2.03559	2.1715	2.84431	2.83953	-0.208389	3.49087	0.554755	2.85059	-1.02881	F
	1	1925	2015	0	0	-0.877348	-1.53081	0.945831	1.19325	-0.229616	0.866785	0.594682	1.10334	0.535378	1.2599	-0.081714	1.27231	0.177305	-0.806077	0.258907	-1.17154	F
0	1	1919	1995	0	0	-0.59654	-0.67895	-0.40082	-0.901672	-1.4584	0.15245	0.725951	0.710442	-2.18806	0.121894	-0.938612	1.15439	-1.15969	-1.51948	-0.784034	-1.47677	F
0	1	1918	2003	0	0	3.01136	2.71582	-0.191025	-1.98635	1.08242	1.40804	0.672513	0.153542	0.584827	1.92221	2.01214	-0.237431	1.3043	0.979769	1.77586	0.336359	F
	3	1930		0	0	1.07659	0.389702	0.724352	-0.789271	1.27469	1.43764	0.696905	0.887116	0.526312	1.5288	1.27651	0.137313	0.812348	-0.717286	1.22869	1.66273	F
0	2	1914	1998	0	0	2.69555	2.34169	0.543513	0.324252	-0.308773	1.46534	1.12447	1.26205	-0.236482	1.47095	0.834132	0.531073	-0.130765	-1.12505	1.44275	0.44583	F
0	1	1912	1987	1	0	-1.05105	-1.33938	-1.0744	-0.746465	1.28522	0.235083	0.558868	-0.352393	0.660649	-1.07973	-0.176756	-0.958409	0.525294	0.941515	-0.464278	-0.960912	F
0	2	1928	2004	0	0	0.872767	-0.069195	0.237228	1.93955	0.847061	1.9014	1.97794	0.528836	1.75917	2.19364	1.81726	0.192589	1.19882	0.653272	1.60953	-0.747866	F
0	2	1928	2007	1	0	-1.98171	-1.97385	-1.17444	1.08904	-1.30851	-0.873554	0.015733	-0.880804	-0.888541	-0.926734	-1.4628	0.717832	-1.7974	1.80085	-1.64566	-1.29837	F
0	1	1933	2015	0	0	-0.643062	-1.0698	-0.460735	1.63095	-0.820868	0.632071	0.508689	0.466036	-0.723803	0.796358	1.24547	-0.551642	-1.64293	-1.26239	-0.0900073	-0.82408	F
0	2	1930	1999	1	0	3.03209	2.45722	1.61457		-0.344976	1.79505	1.80294	0.741287	1.61859	0.334667	1.5372	-1.33364	-1.09939	-2.25058		1.86468	F
	1	1924	2013	1	0	0.557325	-0.446586	-0.307116		1.40625	1.82668	2.01506	1.08923	1.13252	-1.45791	0.557444	-2.2656	1.21889	0.862904		-1.05689	F
0	3	1922	1978	0	0	0.484327	0.08876	0.511746		-0.219191	0.972508	0.570561	0.07093	1.13252	1.11252	0.41982	0.62482	1.00399	1.71687		1.79263	F
0	2	1926	1998	0	0	0.676212	-0.201669	-0.504365	0.069429	0.302615	1.67366	1.41115	0.863807	-1.1078	-0.001835	0.789983	-0.871582	0.968955	0.882028	0.753707	0.39923	F
	2	1923	2011	1	0	1.54718	0.001159	0.866162	1.74971	0.690021	2.72497	2.84907	2.8536	1.07445	1.19257	1.82381	-0.746802	-0.141406	-1.87295	1.70319	0.342416	F
	2	1936		1	0	1.61492	0.590066	1.8237	0.805916	0.290844	2.08053	2.43125	1.12456	0.041429	2.47315	1.21596	1.03094	0.368061	-0.314524	1.72117	1.89327	F
0	1	1923	2004	1	0	-1.56391	-1.39361	-0.948847	-0.622942	-1.79596	-0.720806	-0.785436	0.633885	-2.23478	0.077484	-0.968008	1.13524	-0.985211	-0.277746	-1.32402	-1.6273	F
0	2	1932	2015	1	0	0.554894	0.077276	0.618776	1.04943	1.68631	1.0733	1.22846	0.785022	2.1594	0.179001	-0.217621	0.414432	1.33832	-0.764128	0.950152	0.303616	F
0	3	1923	1997	1	0	-0.096396	0.527756	0.258111	-0.208959	1.44742	-0.523102	0.198237	0.210578	0.856145	0.798795	-0.30282	1.09157	0.076989	2.15324	0.101668	-1.0768	F
0	1	1926	2003	0	0	0.478989	-0.384833	-0.174179	0.640168	-0.36527	1.58747	1.2971	0.193451	-0.042634	0.776019	0.704792	0.010806	0.493638	-0.828101	0.710988	-1.09758	F
	1	1928		1	0	0.6394	-0.504351	0.127703	-0.347458	0.982754	2.10732	1.60069	-1.2095	0.563985	2.5047	1.71735	0.570068	1.31198	0.236893	1.39314	0.601538	F
	2	1930		1	0	0.907179	-0.373815	0.951419	1.62269	-0.231125	2.36311	2.30382	2.46032	-0.097897	1.3669	1.72237	-0.485396	-1.04861	-0.657824	1.20155	-0.81907	F
0	2	1918	1992	1	0	2.23143	1.69067	1.92761	1.79043	1.76139	1.64878	2.19357	1.61003	0.541138	1.37692	0.983409	0.289618	0.428192	-0.507764	1.96771	-0.862022	F
	2	1931		1	0	0.530793	-0.326299	0.588199	1.0168	1.2706	1.67728	1.13172	1.68082	-0.958787	2.26936	0.0514	2.01581	-0.161748	0.313376	1.05881	0.647241	F
	1	1924	2012	1	0	2.26287	2.04802	1.73952	-1.24856	0.448711	1.29861	0.809787	1.21502	1.658	0.76527	1.48306	-0.834044	0.652422	-1.04135	1.4753	0.577981	F
0	2	1934	2005	1	0	0.77671	-0.09542	0.71892	-0.153606	-0.305461	1.74362	0.928801	-0.615774	0.773112	1.45374	0.867001	0.481054	0.439135	0.207939	0.96367	2.00551	F
0	3	1934	2009	0	0	1.49877	0.624744	1.09178	-0.192782	0.769485	1.8953	1.9694	0.375126	0.310124	2.15987	-0.410941	2.37758	0.633012	-0.534825	1.32556	0.547498	F
	1	1919	2008	1	0	4.50123	4.66103	4.33014	-0.013813	0.994949	1.4738	0.947164	0.093404	2.39522	1.18448	3.20989	-2.2338	2.44847	0.569218	3.25664	0.699926	F
	3	1933		1	0	-0.960492	-0.514185	-1.19863	-0.015361	-1.04042	-0.766271	-0.778146	-1.12957	0.178467	-0.245043	-0.232341	0.00521	0.29882	0.414015	-0.785589	-1.29612	F
0	2	1925	2010		0	-0.059068	0.033198	-0.367862		0.540615	0.140742	-0.133466	-0.789005	0.435088	-0.090583	-0.333756	0.273992	0.324733	-0.26462		1.73719	F
	2	1930		0	0	1.89766	0.97286	1.7372		-0.002364	1.97098	2.03599	0.272688	0.023197	-0.147126	0.760686	-0.993384	1.43247	1.01212		1.78985	F
1	1	1920	2012	0	0	0.17337	-0.189081	0.457606		1.33964	0.887759	0.523543	0.541014	0.881684	1.18074	2.17787	-1.15383	2.06803	0.306564		0.690733	F
	3	1928	2014	1	0	-1.76133	-1.80878	-1.97765		-1.8015	-0.620661	-0.483428	-0.868625	-0.436403	-0.968584	-0.895752	0.003849	-0.713308	0.051491		-1.28452	F
0	1	1923	1995	1	0	-1.56145	-1.06653	-1.46865		-1.81293	-1.23575	-0.596232	-1.55839	-1.15808	-0.045181	-1.00879	1.07651	-1.63329	-0.912988		-1.38014	F
1	2	1923	2015	1	0	-1.80817	-1.72678	-1.59666		0.010674	-0.785882	-0.006241	-0.636002	-1.44891	-1.08665	-1.00879	0.007778	-0.63239	-0.133031		-1.49654	F
	2	1913	1999	0	0	0.20998	-0.887445	0.586631		2.82806	1.90824	1.51968	-0.076401	1.17325	2.04377	1.25711	0.617095	1.26223	0.472131		0.435763	F
0	1	1925	1996	1	0	0.265898	-0.329407	0.440332		1.7015	1.16004	1.74463	-0.389676	-0.01389	-0.672418	1.37509	-2.26431	1.17817	0.68536		1.72749	F
0	1	1923	1990	1	0	0.820377	-0.352787	0.716673		1.94416	2.12157	1.40952	1.08961	1.35447	0.826961	0.763962	-0.004178	0.789542	-0.677783		-1.05689	F
	2	1929	2016	1	0	1.14145	0.502391	2.25026		1.05807	1.4946	1.42524	1.97962	0.965656	1.78398	0.872089	0.772085	1.27712	0.467483		0.45932	F
	2	1924	2011	0	0	0.391923	-0.532712	0.065445		-1.31174	1.7148	1.59881	0.400571	0.780314	2.07927	0.944174	0.96054	0.670971	0.201099		0.520291	F
0	2	1924	1997	1	0	0.518802	0.269114	0.689217	0.916642	0.810266	0.782849	1.02771	0.810957	1.5049	-0.016191	1.11446	-1.24178	0.910425	0.672115	0.839044	-0.320605	F
0	2	1930	1991	1	0	-0.585777	-0.810988	-0.473251	0.334248	-1.00517	0.33714	0.839558	0.09569	-1.00809	-0.154406	-0.548576	0.448226	-0.244158	1.54659	-0.407566	0.265681	F
	3	1917	2005	0	0	-0.097854	-0.533257	-0.032324	-1.8186	-0.25653	0.8444	0.924128	-1.15295	0.006069	1.79456	0.187046	1.4741	-0.538217	-0.016016	0.0400613	0.480465	F
0	1	1929	1981	1	0	0.870413	1.08322	0.560994	0.345371	0.892755	0.30456	-0.316285	0.511004	0.770513	0.141825	0.632703	-0.541974	0.621539	-0.358183	0.743634	1.70014	F
0	2	1922	2006	1	0	-0.94847	-0.738005	-1.12724	0.060399	-0.474692	-0.479635	0.034901	-0.5423	-0.586492	0.221696	-0.261801	0.520123	-0.440793	1.80296	-0.742729	-0.450988	F
0	4	1914	1973	0	0	0.025031	0.296539	0.889871	-0.182635	0.453765	0.001367	0.021451	1.11468	-0.270317	1.24451	-0.032438	1.23253	0.068887	0.231715	0.274483	0.760371	F
0	5	1931	2015	0	0	3.20241	2.24888	2.79123	-1.64536	0.535265	2.19741	1.47048	0.852063	1.31296	1.46649	2.20563	-0.873443	1.37173	0.394121	2.28757	1.86641	F
0	2	1923	2000	1	0	1.2413	0.662617	1.35079	1.55168	-0.466126	1.74862	1.06807	0.500657	1.49533	0.74755	1.31391	-0.565336	1.32931	1.22714	1.3736		M
0	1	1921	1985	0	0	4.45156	3.31864	3.60045	1.18184	2.12692	2.63047	2.66166	1.40554	0.975245	1.37523	2.41533	-1.19412	-0.879996	-1.22915	2.97721	-0.805727	F
0	3	1911	1990		0	0.932334	0.815972	1.05351	-0.007473	0.541667	0.84036	0.522364	-0.545307	0.150754	0.175353	-0.007832	0.185179	0.690066	1.29743	0.762062	2.14771	F
0	1	1928	2007	1	0	0.78695	0.978278	1.72912	-0.158898	-0.929229	0.390021	-0.018943	0.365665	0.516493	1.0608	-0.161832	1.19379	0.392864	0.00204	0.580507	2.01745	F
0	2	1930	2000	1	0	0.179391	-0.215092	0.215344	0.19203	0.783046	0.891264	0.518067	1.11979	1.13763	-0.162089	0.233026	-0.427921	1.42091	0.752097	0.574252	0.519256	F
0	2	1927	2009	1	0	-0.373967	-0.295716	0.317448	0.300444	-0.409807	0.045046	0.255501	0.483481	0.749635	0.796451	-0.689395	1.51484	1.0498	0.6287	0.0436095	0.612098	F
0	2	1930	1997	0	0	-1.86901	-1.57578	-1.60271	-1.09216	0.062078	-1.14402	-0.066938	-0.694885	0.04279	-1.56581	-1.80513	0.440329	0.575357	1.12789	-1.53965		F
0	2	1921	1983	1	0	0.061434	0.144384	-0.235009	-0.94083	-0.161457	0.18215	-0.296827	-0.286511	-1.43317	0.450204	0.244403	0.183492	-0.654677	-0.165994	-0.103904	-1.12859	F
	1	1931		1	0	1.8885	1.00112	1.90054	-0.629607	1.62316	1.89827	1.87527	-0.118456	1.27388	1.39508	2.4038	-1.14138	3.04927	0.287536	2.20208	0.376537	F
	1	1927	2013	0	0	-0.654934	-0.506208	-0.149668	0.67723	0.815723	-0.196304	0.428171	0.490243	-0.05739	-0.550059	-0.833664	0.369809	0.898601	0.486367	-0.168176	-1.05099	F
0	1	1921	1983	0	0	1.72739	1.2577	1.78369	1.6489	-0.365695	1.46632	1.07141	0.786364	1.62555	-0.006518	-0.566684	0.625156	0.169785	0.004744	1.12023	2.09178	F
0	3	1927	1985	1	0	-0.851347	-1.50612	-0.799019	-1.54137	-0.752258	0.892399	0.849202	0.090867	-0.205156	0.260142	-0.777677	1.11092	0.326558	0.18457	-0.489021	-0.881384	F
	2	1930		0		-2.0192	-1.93057	-1.51375	-1.86594	-0.454923	-0.910612	-0.983795	-1.41012	-2.03238	-0.982482	-0.74818	-0.18229	-1.66526	1.00364	-1.78399	-1.54274	F
0	2	1914	1990	0	0	-1.29058	-1.25923	-0.667453	-1.4003	0.437921	-0.365329	-0.261493	0.03606	-0.466319	-0.041222	-0.99394	1.05766	-1.43461	-0.069635	-1.04973	-0.947898	F
0	2	1913	1988	1	0	-1.62631	-1.43561	-1.73405	-1.22729	-0.870536	-0.795213	-0.670949	-1.21851	1.06126	-2.53999	-0.902322	-1.83442	0.689059	1.29028	-1.481	-1.55659	F
	3	1934		0	0	-0.861597	-0.775465	-0.866822	-0.95811	-1.36354	-0.21183	-0.233509	-0.366442	-0.019377	-0.036508	0.662768	-0.770619	-1.21547	-1.18916	-0.823985	-0.943766	F
0	4	1932	2007	0	0	-0.242257	-0.384662	-0.257515	-0.52299	-1.04187	0.355115	-0.062539	0.086717	1.86089	-0.701649	-1.07585	0.488217	-0.477485	-0.211221	-0.502763	1.71593	F
	1	1932		1	0	0.412007	0.341767	1.02564	-0.684076	1.06383	0.503145	0.520024	1.14613	1.00414	1.35223	-0.328744	1.61022	0.843389	-0.241315	0.638563	1.76581	F
0	3	1929	1987	1	0	-0.559847	-0.611819	0.471944	-1.49632	1.66916	0.128813	0.675837	0.937481	0.261129	-0.097187	-0.731805	0.716543	0.995751	1.01177	-0.0568693	0.582172	F
	2	1934		1	0	-1.11742	-1.54451	-1.03574	-1.79357	-1.0194	0.415779	0.588977	-0.340433	0.44235	-0.742794	-0.812081	0.147588	0.093277	0.041796	-0.92098	-1.48039	F
	1	1928		1	0	-2.15104	-1.52757	-2.11062	-1.84409	-0.981494	-1.74774	-1.9122	-1.95788	-1.24734	-2.14029	-1.77544	-0.243418	-1.98786	-1.24891	-2.42043	-1.14328	F
0	2	1925	2010	0	0	-1.43081	-1.59874	-1.1033	-0.993786	1.2943	-0.171412	-0.319409	-0.848651	0.073315	-0.60614	-1.28395	0.836541	1.03165	0.804036	-0.71464	-1.35567	F
0	1	1931	1986	0	0	0.060843	0.424803	-0.886993	0.65895	-0.446046	-0.112202	-0.324004	-0.051972	-0.290324	-0.966821	-0.204611	-0.844052	-0.302268	-0.299002	-0.345355	-0.577293	F
	2	1932		0	0	2.3354	1.64947	2.21482	1.45286	-0.495504	1.86316	1.32451	1.01627	0.096391	2.29241	1.10155	0.996234	-0.23318	-1.32308	1.81085	0.677786	F
0	1	1937	2016	1	0	1.58766	1.03292	1.05866	-1.52527	0.814571	1.49806	0.862174	1.32425	1.13271	1.8747	1.4407	0.285343	0.550206	0.330351	1.32218	1.98199	F
0	4	1928	1990	0	0	0.195187	0.586656	0.424702	0.200567	-0.139564	-0.099292	-0.94867	0.087442	0.678789	0.426949	1.28178	-0.9632	-0.750528	-0.909734	0.193299	1.96397	F
0	2	1930	1997	0	0	-1.25929	-0.725005	-1.03499	-0.049552	-1.05626	-1.04761	-0.712335	-0.934068	-1.75591	-0.183491	-1.51049	1.49738	-1.6013	0.172957	-1.35632		F
0	1	1929	1990		0	1.89227	1.33668	2.11226	-1.27309	1.21489	1.49982	1.48243	-0.435331	1.92527	1.4146	2.00945	-0.719964	1.31025	1.35134	1.73782	0.397854	F
1	1	1911	2005	0		0.14568	-1.00036	0.317795	-1.00463	1.3378	1.95083	2.2692	1.43592	0.402431	1.46062	0.820836	0.53585	-0.807704	-1.55497	0.641848	0.43935	F
0	2	1932	2007	0	0	-1.34075	-0.770089	-2.34023	-1.87398	-0.176008	-1.13981	-1.33976	-1.21217	-0.485274	-1.38992	-2.13262	1.01558	0.264387	2.73352	-1.57725	-2.40453	F
0	3	1928	2002	0	0	-0.183044	-1.14121	-0.216876	-1.57522	-1.27559	1.59395	0.821961	0.27055	-1.55209	0.399618	-0.261582	0.68125	-1.62586	-1.14632	-0.314663	-0.910483	F
	3	1929	2015	0	0	1.26435	0.146544	0.704584	0.716514	1.10361	2.17706	1.65493	0.95892	0.055162	0.215848	0.674121	-0.524081	0.367865	-0.718733	1.25406	-0.817657	F
0	2	1928	1991	1	0	-1.42575	-1.04601	-1.06622	-1.60743	0.723111	-0.942813	-0.718381	-0.974251	-1.12536	-0.773161	-1.18891	0.549784	-0.998694	-0.51538	-1.29708	-1.5081	F
	1	1920	2006	0	0	-0.964438	-0.98486	-0.12036	-0.816033	0.888001	-0.114258	-0.388464	-0.01418	-0.059373	0.291814	-0.240276	0.551932	-0.82846	-0.351495	-0.476182	-1.00887	F
0	2	1934	2004	1	0	0.858918	0.694783	1.13181	-1.22976	-0.247512	0.841257	0.178888	-0.046568	0.729062	0.119726	1.51934	-1.56039	1.23691	0.956986	0.793608	2.0485	F
0	2	1920	1997	0	0	-0.576497	-0.707412	-0.729481	-0.812892	-0.063182	0.231369	-0.093538	0.346037	-0.168162	-0.926781	-0.358469	-0.579633	1.01034	1.00644	-0.354049	-0.817622	F
0	1	1936	1995	1	0	1.23038	0.434962	1.27434	1.76384	-0.009026	1.6554	2.09512	1.58618	0.584492	-0.146033	0.062748	-0.217421	0.868343	-0.249398	1.13935	0.381252	F
1	2	1919	2012	1	0	0.608378	0.186302	0.83515	-0.019641	0.777573	1.11118		0.852569	-0.539577	1.20314	0.264326	0.882037	0.227251	-2.43196		2.15104	F
0	3	1938	1999	0	0	0.616298	0.060981	1.28116	0.236931	0.943933	1.29823	1.05156	1.08363	0.145016	0.668371	1.88633	-1.37997	0.033374	-0.863617	1.02081	-0.665213	F
0	2	1927	2004	0	0	2.27069	1.19347	1.86199	1.95276	1.67621	2.25668	1.70936	-0.530245	1.11406	1.58109	0.948863	0.516453	0.95682	-1.73722	2.19139	0.552003	F
	2	1929	2017	1	0	-0.143571	-0.303662	0.028692	-1.74943	1.25719	0.455184	0.994894	-0.319733	1.34061	1.01899	0.958692	-0.022512	0.962074	0.430759	0.343054	-0.864439	F
0	2	1921	1987	1	0	3.12892	2.33054	2.29377	1.97232	2.12735	2.16491	2.15892	2.08381	2.34488	0.664916	2.98209	-2.56963	2.16175	2.14684	2.85026	-0.666282	F
0	5	1914	1999	1	0	0.581977	0.355859	0.947188	-0.331704	-0.840335	0.782751	1.09185	-0.805713	1.06225	-0.228171	0.501615	-0.794458	-0.172657	-1.31044	0.305085	0.464701	F
	1	1926	2012	0	0	1.0079	0.237358	0.658655	-0.638089	-0.537103	1.57522	0.694325	0.149791	1.01692	0.545127	2.61351	-2.25079	0.638749	-1.83595	1.04448	1.81324	F
	3	1927		0	0	-0.49345	-0.417457	0.061272	0.689589	-0.85106	-0.026532	0.47561	1.18065	0.361173	1.19016	0.498343	0.619263	0.43349	0.934774	0.0418825	0.40373	F
0	1	1933	2014	1	0	2.50384	1.01089	2.76816	1.60954	0.831195	2.75237	2.72933	1.83526	1.72525	1.05709	1.98616	-1.05444	1.54775	-1.16148	2.47476	-0.988071	F
[truncated: 13,045 more rows]

## Sheet: fathers
living old	no. children	Birth year	Death year	SEP 3 levels	Weight child	BMI child	Thorax circumference child	Handgrip strength child	Cranial volume child	Height child	Leg length child	Lung capacity child	Jaw width child	Shoulder width child	Hip width child	Shoulder to hip ratio child	Face width child	Face roundness child	Size PC child	Breast development rate child	sex child
	5	1904	1988	1	-0.738153	-0.827044	-0.336683	-1.21677	0.629816	-0.067279	0.452937	2.04582		-0.05842	-1.04182	1.02529	-0.405451	0.617814	-0.511685	-1.01814	F
0	3	1909	1948		1.62084	2.70536	1.53085	-0.589983	-0.724592	-0.70882	-1.20518	-2.2243		0.261269	1.19512	-0.941856	1.52567	2.15466	0.906761	1.86501	F
0	2	1905	1982	1	2.17985	2.99525	1.22707	-0.376354	0.144186	-0.368258	-0.891318	0.361858		0.324289	1.2178	-0.894864	-0.44689	0.446083	0.929025	1.76345	F
0	3	1907	1947		1.89097	2.14524	1.67723	-0.765688	0.988364	0.02819	0.455556	0.210814		0.125009	0.716054	-0.574448	0.492843	-0.549875	1.03238	0.214878	F
0	3	1920	1988	1	0.603871	0.3032	0.307212	-0.745373	-0.778239	0.600896	-0.214048	-0.046205		0.938428	1.43036	-0.5393	0.119617	0.663271	0.53011	0.644448	F
	2	1889	1969	1	-1.47114	-1.01477	-1.16419	-1.19077	0.574979	-1.07894	-1.43395	-1.39982		-0.935945	-0.289839	-0.591174	-0.567165	-0.430821	-1.07071	0.237043	F
0	3	1908	1982	3	-0.088476	-0.811844	-0.390387	-1.13895	0.657605	0.995389	0.301921	1.34448		0.663134	0.978364	-0.346989	-0.103578	-0.330614	0.300847	0.543796	F
	6	1904	1987	1	0.563628	1.03012	1.10742	-0.527115	0.018614	-0.453694	-0.811395	0.651502		0.626035	0.763618	-0.152247	-0.341037	1.77079	0.335644	0.255059	F
	1	1911			0.970498	0.848439	0.843268	0.101602	0.560901	0.262206	0.442728	3.0509		1.02378	1.04379	-0.059227	0.054597	1.48032	0.800941	0.201017	F
0	1	1902	1943	1	1.53404	2.03009	1.60988	1.26299	1.54895	-0.219934	-0.35942	0.721279		1.40412	1.48289	-0.145083	1.64655	-0.059976	1.58016	1.76434	F
0	2	1911	1944		-0.73127	-1.02783	-1.42333	-1.23364	0.072552	0.249661	0.242832	-0.115602		-0.753541	-0.389831	-0.31794	-0.363287	0.38302	-0.629411	-0.864841	F
	3	1905			1.21504	0.560177	0.642604	-0.784995	1.07827	1.1098	0.887962	0.306308		1.43536	1.62558	-0.26649	0.937598	-0.800401	1.24782	0.576527	F
0	3	1892	1951		0.468969	0.768383	1.63926	1.06021	-1.115	-0.246667	-0.357639	0.540073		1.03321	0.89487	0.084889	0.589609	-0.088866	0.641904	0.365899	F
0	3	1899	1958	1	-0.399634	-0.701767	-0.917399	-0.304502	0.760039	0.369603	0.814327	-0.042781		-0.086576	0.883381	-0.987728	0.337581	1.59398	0.0621119	0.647198	F
0	3	1900	1978	1	0.816148	1.00994	0.303781	0.453782	0.19918	-0.008048	-0.414411	0.205828		-0.012027	0.380408	-0.382946	0.000975	0.156633	0.456207	0.454585	F
	4	1913			-0.431603	0.841136	-0.428797	-0.570656	1.071	-1.65552	-1.69132	-1.05467		-0.619539	-0.861498	0.321558	0.244975	1.05612	-0.526341	-1.26394	F
	2	1904	1987	1	-0.12841	0.089468	-0.360219	0.332297	0.276043	-0.358586	-1.09708	-0.392303		-0.551213	1.41422	-1.97192	0.499271	1.38512	0.135648	0.223174	F
0	3	1906	1976	1	2.31073	2.44034	1.55181	1.33708	1.99795	0.366835	-0.071441	0.831527		1.72132	2.05318	-0.408728	2.8058	0.928171	2.26055	0.472601	F
	2	1909	1995	3	-0.159649	-0.26127	-0.523788	1.66074	0.060033	0.039616	-0.759177	0.045847		0.175231	-0.605916	0.793932	0.737805	0.071091	0.172079	-1.16417	F
0	4	1909	1981	2	0.837221	0.711234	-0.041715	-0.604879	0.746322	0.385446	0.502041	-0.357324		0.622937	2.10069	-1.49537	1.54185	1.72926	0.939875	0.512787	F
0	7	1908	1983	1	-0.116392	-0.302105	0.602906	-0.304723	-0.887596	0.18837	-0.044806	0.10817		1.94572	0.615804	1.12824	0.130908	-1.31969	0.296832	0.367765	F
1	6	1912	2001	1	-0.864746	-0.065709	-0.410005	-0.299496	0.127293	-1.24329	-0.757978	-0.494819		-0.671195	-0.336102	-0.283176	0.137037	-0.704891	-0.644861	0.377465	F
0	3	1911	1951		-0.425958	0.300174	0.499277	-0.572426	-0.693716	-1.02887	-1.8804	-0.173134		0.700062	-0.734223	1.37829	0.501148	0.797291	-0.279166	0.273536	F
0	3	1905	1962	3	0.76087	0.80334	-0.039302	-0.184126	-0.340351	0.256259	0.14694	1.04689		-0.3335	0.92923	-1.29385	-0.234261	-0.329493	0.309917	2.10158	F
0	2	1889	1953		-0.765694	-0.510606	-0.797083	-0.397937	0.591128	-0.495611	-0.285117	0.082632		-0.901923	0.458503	-1.38248	0.697291	0.921666	-0.321128	0.583935	F
	1	1911	1992	1	-0.632723	-0.88446	-1.46114	0.583196	-0.267619	0.207766	-0.110995	0.698224		-0.526333	0.170667	-0.679948	-1.84971	-2.21433	-0.587811	0.500837	F
0	3	1901	1953		-0.69024	-0.280137	-0.566319	-0.133641	-0.106826	-0.69767	-0.360252	-0.41574		-0.08403	0.582208	-0.656533	1.30085	0.174684	-0.168251	-1.04173	F
0	3	1912	1990	2	0.445303	0.302183	0.163238	-0.615728	-0.20375	0.250344	0.099438	0.534691		0.684526	-0.201287	0.842053	1.89283	1.69498	0.487293	0.302685	F
1	2	1912	2008	2	0.039555	-0.031331	-1.20942	-0.584188	-0.091452	0.095559	0.616935	-0.844756		-0.684085	0.207018	-0.868241	-0.43492	0.081859	-0.290963	0.356697	F
	2	1906			1.56194	0.694788	1.28449	2.18747	0.26445	1.61367	1.14803	2.08648		-0.205742	2.28416	-2.62345	1.0127	-2.14018	1.6578	0.949806	F
	4	1906	1991	3	-0.148782	-0.393034	-0.342413	1.7424	1.60512	0.219221	0.46017	-0.148606		-0.553587	-1.47439	1.01681	0.547875	-0.996477	0.175462	0.215393	F
	2	1906	1986	3	-1.12874	-0.208625	-0.552207	-0.567536	-1.44761	-1.47819	-1.55995	-1.83197		-1.61133	-1.12215	-0.400165	-1.05655	0.931506	-1.37285	0.39692	F
0	2	1913	1948		0.910806	0.649477	1.21062	-0.067126	2.93547	0.572477	0.293943	-0.312467		0.626664	0.732554	-0.135356	2.02403	0.392126	1.37512	-0.914212	F
0	4	1891	1965	1	-0.937606	1.02751	-0.213556	-1.47165	-1.50949	-2.52671	-3.46063	-0.051173		-0.425871	-0.166641	-0.218501	-0.66616	1.66739	-1.20723	0.331764	F
	3	1900	1980	1	1.73857	1.66307	0.976075	2.8753	-0.25702	0.405827	0.606888	3.3815		0.96407	1.5125	-0.572632	0.815017	0.426868	1.43953	0.29714	F
0	2	1894	1950		0.116967	-0.001132	0.536729	1.11706	-0.151349	0.137957	0.022358	-0.509876		0.362612	0.516573	-0.155511	0.368895	1.63913	0.413947	0.269407	F
0	1	1914	1958		-0.917169	-0.978612	-0.663609	0.353852	-0.364806	-0.139435	0.080531	0.071256		-0.54759	0.354169	-0.893045	-0.357726	0.603207	-0.451998	0.481437	F
0	2	1892	1950		-0.073301	1.08897	0.953585	0.889299	0.301215	-1.24995	-1.32372	0.209036		0.492899	0.208259	0.260198	0.17757	-0.543888	0.161923	0.649115	F
0	2	1904	1977	1	0.8427	1.24078	0.534615	0.904626	0.58	-0.215164	-0.13586	0.632941		-0.100412	0.339528	-0.428506	0.660976	1.93628	0.623869	1.90289	F
1	3	1903	1991	2	0.81306	0.317855	0.445971	0.419279	0.314524	0.686796	0.783703	1.45784		0.84406	1.72703	-0.882937	2.0346	0.257609	1.13607	0.187678	F
0	2	1915	1991	1	0.844985	-0.23773	0.563667	2.65585	0.766046	1.49243	1.6528	1.34274		0.732565	0.821123	-0.114472	0.598521	0.822286	1.26331	0.294366	F
0	4	1898	1976	1	-0.208692	-0.381451	-1.31014	2.86236	0.205752	0.133213	0.065208	-0.309387		-0.213121	0.786961	-0.984196	1.01124	0.575436	0.360664	0.265245	F
0	2	1904	1955		-0.440414	-0.758811	-0.596626	0.388625	0.055467	0.360465	0.743294	-0.896934		-0.480796	-0.193085	-0.254292	0.755114	3.0277	-0.0367178	0.54241	F
1	6	1906	1999	1	0.621084	0.911921	0.811686	0.895958	0.606502	-0.129469	-0.496151	-0.142723		0.097399	-0.948873	1.07562	1.54022	1.71007	0.617406	-0.867149	F
0	5	1910	1960	1	-0.017833	-0.822934	-0.150934	-1.25316	0.640796	1.12973	0.953643	1.93956		0.72934	0.974594	-0.28218	0.285896	-0.590364	0.423842	0.613035	F
	2	1914	1993	2	1.39157	0.574686	0.829463	0.701956	1.64625	1.12347	0.941157	1.19312		1.4208	0.350397	0.943622	1.74497	-0.229662	1.48641	0.20148	F
	1	1895	1977	1	1.16175	0.763085	1.43294	0.478937	0.04262	0.596419	0.605898	1.38878		1.41017	0.338929	0.945566	0.019701	-0.343383	0.929071	1.61654	F
0	2	1912	1982	2	-0.512741	-0.765669	-1.09781	-1.10554	-1.5673	0.224692	0.052533	0.214359		-0.140771	0.148853	-0.271839	-0.002549	1.06315	-0.508062	0.496636	F
0	4	1906	1947		1.665	1.58733	1.63004	-1.27113	1.76776	0.308316	0.086846	1.99406		1.51682	1.01886	0.398063	1.51957	-0.200403	1.39823	0.184851	F
1	5	1891	1987	1	-0.480736	-0.447773	-0.653183	0.731626	-0.21556	-0.248307	0.318928	0.560029		-1.15333	-0.194617	-0.908909	-0.625682	0.465719	-0.468395	0.142798	F
	3	1910	1996		-0.678843	-0.346228	-0.822918	-0.563933	0.462196	-0.666843	-0.769634	-1.45044		-0.889944	0.049474	-0.897198	1.11345	1.26441	-0.351594	0.174672	F
0	4	1914	1978	2	-0.700294	-0.59304	-1.27451	0.266356	-0.176596	-0.296861	-0.573507	-1.17527		-0.352654	0.444302	-0.789542	0.6798	1.93011	-0.27464	0.508627	F
0	2	1910	1947		-0.856182	0.475488	0.087891	-0.533338	-0.193403	-1.78572	-1.64758	-1.27845		-0.961605	-0.994214	0.120452	0.112181	0.121915	-0.835754	0.63057	F
0	2	1912	1976	2	1.38009	0.856376	0.840559	0.634557	0.339075	0.879986	0.568224	0.35189		1.33862	1.26036	0.005863	1.89108	0.231101	1.42055	0.383902	F
0	4	1916	1984	2	0.73228	0.811858	0.820818	-1.77659	-0.384591	0.063288	-0.264013	-0.070148		1.3189	1.58316	-0.318434	-0.054186	-0.172095	0.491617	0.365885	F
0	2	1902	1969	1	-0.074405	0.738968	-0.267272	-1.92426	0.215049	-0.932948	-0.494149	-2.81635		-0.940476	-0.674557	-0.199246	0.026373	0.327415	-0.54822	0.49337	F
	4	1899	1982	1	-2.72887	-1.93087	-2.34389	-1.82777	-0.849694	-2.21506	-1.30021	-2.27772		-1.79403	-2.34409	0.779487	-1.37717	0.168812	-2.59844	-2.19679	F
0	4	1907	1975	1	1.36038	0.594669	1.33118	0.676732	0.355487	1.20415	2.245			0.562375	1.34735	-0.801367	0.00434	0.334781	1.15545	0.45733	F
	3	1904			0.8588	1.61668	0.873919	-1.97485	0.155886	-0.616255	-0.778281			-0.054816	-0.078849	0.046743	1.04813	1.84551	0.277292	0.41583	F
0	1	1911	1956		0.432837	0.438511	0.063823	-0.390354	-0.417381	0.108093	0.047196	-2.18921		0.513366	0.952453	-0.453598	1.07559	2.69556	0.444947	-1.01497	F
0	2	1893	1956		-0.474619	0.239052	-0.103301	1.48445	-0.063427	-0.924368	-1.37745	-0.032153		-0.673228	0.731255	-1.43678	0.14036	3.44652	-0.105474	2.05487	F
0	3	1911	1947		1.33189	2.17011	1.5593	1.93696	0.189335	-0.455236	-0.284456	-0.012997		0.779183	0.551218	0.180769	1.44475	-0.218704	1.18822	0.652271	F
0	1	1909	1978	3	0.772469	0.745566	0.592121	0.543735	0.648261	0.266825	0.125077	-0.3283		1.60285	2.11243	-0.575828	1.14389	0.169456	1.14635	1.94263	F
	4	1905	1988	2	1.17884	0.855353	1.33325	0.833098	0.463426	0.743913	0.582725	-0.028982		2.0717	2.24859	-0.292445	2.07716	0.530326	1.67312	0.632871	F
0	3	1911	1986	1	-0.455892	0.803063	0.213228	-0.642617	-0.005071	-1.58783	-1.9107	-1.27552		-0.682594	-1.03239	0.436622	-0.033624	1.9161	-0.629202	0.361355	F
0	5	1906	1978	1	-0.014615	1.43676	1.04333	-1.1361	-0.454479	-1.55127	-1.65443	-1.30185		-0.593375	-0.604053	0.067949	-3.32549	-1.83601	-0.894624	1.96853	F
0	2	1911	1983	2	-0.600723	-0.840096	0.27796	-0.460757	-0.725676	0.194125	0.20548	1.86562		-1.05795	0.067546	-1.12326	0.651042	0.73489	-0.228322	-0.876471	F
0	6	1911	1981	1	-0.45785	0.218071	-0.420626	1.09109	-1.69521	-1.01214	-0.826704	0.55412		-0.134373	-0.835128	0.746722	-1.72262	-1.61943	-0.809806	0.192153	F
0	2	1916	1963	2	0.080942	0.840418	0.385358	-0.867669	-0.677941	-0.870867	-0.516803	-0.890022		0.711005	0.169496	0.502826	-0.263518	0.774638	-0.155836	0.329401	F
1	1	1883	1977		0.305708	-0.360443	-0.667418	0.292043	0.665143	0.872868	1.36193	0.268212		0.142248	-0.866429	1.02815	0.948892	0.007013	0.356648	-1.08432	F
1	5	1907	2002	1	0.638378	-0.465159	0.704915	1.13718	-0.584325	1.46975	2.24226	0.834029		1.68095	0.58202	0.943326	1.12935	0.675539	1.05367	0.285	F
	4	1915	1999	1	1.09343	0.347463	0.696278	0.824783	1.17085	0.943169	0.779245	1.0815		1.12565	0.696721	0.367894	0.576972	1.74057	1.13135	-1.33376	F
0	4	1910	1972	1	-0.999382	-0.813857	-0.569097	-1.28585	-0.459607	-0.568138	0.292876	0.188792		0.321622	-0.292878	0.614566	0.458401	1.16979	-0.599235	-1.18133	F
0	2	1894	1942		0.709182	1.13228	0.207025	-0.432015	1.52181	-0.40848	-1.11813	0.564016		1.02166	0.349347	0.605879	0.86352	0.374609	0.640054	0.204631	F
	3	1900	1981	1	-2.2942	-2.11197	-1.9976	-0.628995	-0.650209	-1.03455	-0.82163	-0.826213		-1.67306	-1.52661	-0.010502	-0.398686	-0.476788	-1.73986	-1.17717	F
1	3	1916	2007	1	-0.031172	0.661021	-0.089944	0.279581	0.682699	-0.73886	-0.999948	-0.877162		-0.343891	-0.466337	0.165539	-0.339786	-0.194462	-0.137686	0.67852	F
	1	1899	1978	1	0.451676	0.554722	0.707963	-0.389786	0.261374	-0.073287	-0.387866	0.02167		0.141728	-0.240452	0.398443	-0.373146	-0.14698	0.177165	0.287771	F
0	3	1902	1972	3	0.850193	0.11953	0.644595	-0.955452	-0.465309	1.23297	1.45567	1.86063		0.918473	1.03934	-0.177867	0.159174	-4.28372	0.71954	-0.636765	F
	2	1907	1988	1	-2.67384	-2.90142	-1.57731	1.44412	-0.906068	-0.549351	-0.102143	-1.68225		-1.45882	-1.0201	-0.352515	-1.5631	-0.529395	-1.62015	-0.981807	F
0	2	1919	1961	1	-0.731462	-0.668787	-0.542045	0.472504	-1.87936	-0.225636	-0.500405	0.516492		0.184801	-0.512209	0.710615	-0.794087	0.235254	-0.620916	0.63972	F
0	4	1911	1980	1	-1.03756	-0.791882	-0.584716	-1.29912	-0.985611	-0.581314	-0.490129	0.688182		0.42789	-0.558081	0.975691	-0.388822	1.3225	-0.7991	-0.823836	F
	3	1916	2001	1	-1.47228	-1.0964	-1.10255	-0.374798	-1.37851	-0.966405	-1.31593	-1.99109		-0.740331	-1.10064	0.455204	-0.569796	-0.630944	-1.25287	0.316874	F
	3	1911	1998	1	-0.652357	-0.93076	-0.396454	0.88283	1.51286	0.1333	0.428652	-0.038973		0.575325	-0.740183	1.27732	0.869649	0.725846	0.164275	0.214331	F
	2	1909	1992	1	-0.668304	-0.370808	-1.14773	0.424739	0.628923	-0.498479	-0.554255	-1.86741		-1.84644	-0.332138	-1.55855	0.147514	0.325289	-0.526217	0.599206	F
0	3	1914	1988	2	0.723607	-0.020067	1.34205	-0.492704	0.597489	1.09919	1.76054	0.597978		0.422179	0.688742	-0.279152	-0.028214	-0.383897	0.7638	0.491449	F
	1	1908	1991	3	-2.13724	-1.46412	-1.33297	-1.59179	-2.44075	-1.65498	-0.977056	-1.65257		-1.13374	-1.04631	0.008279	-1.75523	0.219458	-2.12342	-2.37053	F
	2	1904	1986	3	1.56978	1.25563	-0.01286	2.18162	-0.441559	0.547052	-0.059297	1.57103		0.435286	0.470616	-0.0354	0.640018	0.58748	0.992046	0.190772	F
0	7	1918	1979	1	-0.562266	-0.685897	-0.109755	0.704396	0.432395	0.079041	0.3112	0.126298		-0.363629	0.750989	-1.13277	0.078615	-0.582823	0.0407551	0.660506	F
0	1	1894	1971	1	-0.295341	-0.519555	0.191983	0.096662	0.322525	0.195813	-0.141109	1.11419		-0.275052	-0.13536	-0.10324	-0.530676	-0.476152	-0.071597	-1.04832	F
1	2	1903	1993	1	-0.573363	0.298619	0.180298	0.431924	-1.26378	-1.27662	-1.69992	0.34107		-0.319299	-0.367997	0.100217	0.419442	1.77252	-0.471923	0.179665	F
	2	1906	1990	1	0.624474	0.989877	1.25557	0.444554	1.06039	-0.201092	0.113684	-0.739725		-0.144965	-0.215899	0.097674	0.898333	-0.014329	0.618738	0.599556	F
0	3	1900	1948	3	-0.082295	0.046094	0.803588	0.217577	-0.492608	-0.265229	0.171743	-0.670383		-0.024586	-0.839854	0.850652	-0.434871	0.223477	-0.158937	0.187979	F
	2	1906	1990	1	0.086256	-0.083212	-0.567375	-0.527831	-0.091521	0.231112	0.422119	-0.87776		-0.615665	0.891934	-1.52064	-1.35595	-0.203233	-0.200705	-0.99428	F
0	2	1907	1980	1	0.659946	0.852464	0.137912	-0.636806	0.02098	0.049586	0.496294	1.22988		1.06717	1.24378	-0.238586	-0.679953	-0.441196	0.380258	0.651881	F
0	3	1907	1963	2	-0.477658	-0.251693	0.3503	0.033597	-0.951287	-0.43124	-1.0571	-2.32912		-0.190374	-0.908829	0.768226	0.164511	0.177154	-0.357804	0.286035	F
	3	1910	1992	3	1.21952	1.76832	0.655642	0.12225	0.404652	-0.319906	-0.328044	-1.08611		-0.334762	0.611501	-0.93681	1.64844	0.931184	0.794093	0.426342	F
0	1	1909	1945		-0.463581	-0.16866	0.710757	2.06326	0.195971	-0.50383	-0.414853	0.304116		-0.667434	-1.02197	0.441853	-0.957402	-0.425478	-0.224513	-1.04137	F
0	2	1914	1991	1	0.462077	1.00118	0.890836	1.22987	1.06809	-0.492937	-0.325399	0.158687		0.552415	-0.731982	1.25545	-0.482961	0.760554	0.364341	0.454056	F
1	5	1910	1998	1	0.752034	1.34551	0.568988	0.297596	-0.239924	-0.517126	0.040904	0.274809		-0.021421	-1.54617	1.57176	-0.120161	-0.843785	0.0450054	0.34735	F
0	1	1903	1964	1	2.09186	1.5299	1.53953	1.58287	1.25462	1.15163	1.04318	0.541613		1.0764	0.901479	0.10764	1.37365	-1.03102	1.83813	0.671613	F
0	1	1904	1941		-2.00541	-1.49774	-2.55606	-2.08857	-0.722359	-1.35956	-1.1743			-1.45083	-1.07287	-0.288303	-1.03762	0.920136	-1.95441	-0.984746	F
	3	1900			1.23545	0.790237	0.47771	0.686349	0.460116	0.87433	2.36192	0.105493		0.752811	-0.722218	1.42375	0.277006	0.070157	0.783445	-0.787781	F
1	2	1909	2000	3	0.518622	0.188046	-0.472071	0.175792	-0.980804	0.555295	0.689508	0.618532		1.19347	-1.00068	2.05501	-1.51714	0.365735	-0.0578718	0.517799	F
0	2	1906	1980	1	1.08105	0.830954	0.51262	2.01675	-1.14043	0.632407	0.294747	0.538823		1.47315	0.554032	0.793786	0.941528	0.31608	1.02486	0.668851	F
0	3	1909	1955		0.074718	-0.218429	0.857746	1.98625	0.792424	0.308747	1.03317	0.998741		0.88674	-0.024208	0.848319	2.38878	1.53537	0.949916	-1.18687	F
0	2	1883	1957		-0.887038	-1.02409	-1.15886	-1.27462	-2.08948	-0.099805	-0.804695	1.0217		-0.796496	0.283834	-1.05344	-1.03183	0.494936	-0.982753	-1.15916	F
0	2	1911	1962	1	-0.339085	0.837628	-0.433029	0.86659	-0.995943	-1.52646	-1.97892	-1.08468		-1.80306	-1.05475	-0.663224	0.41885	1.37482	-0.687884	0.181074	F
	2	1904	1989	3	-0.270318	-0.173102	0.259926	-0.743993	1.11331	-0.187172	-0.176579	1.16443		0.25011	-0.337128	0.592717	-0.062809	0.685699	-0.020206	0.438814	F
0	2	1890	1950		0.42907	0.863352	-0.147544	1.12127	0.657903	-0.46663	-0.861741	0.401461		-0.237451	0.201889	-0.406439	1.32483	2.79379	0.458618	0.254517	F
0	3	1905	1954		-0.914042	-0.072127	-0.739564	0.912222	-1.25038	-1.26366	-1.2166	-0.089541		-0.950106	-0.504178	-0.397827	-0.575698	0.199304	-0.883253	0.646663	F
0	3	1921	1996		-0.549848	-0.913918	-0.499146	-2.06538	-1.836	0.501793	0.793208	0.040461		-1.07792	-0.369806	-0.700208	-0.964392	-1.49552	-0.838041	-0.373471	F
	1	1916	1996	1	0.810174	-0.038347	0.159346	-0.794904	0.617128	1.17615	1.64828	1.08907		0.721103	0.518118	0.172641	0.738966	1.49201	0.752404	0.347357	F
1	1	1902	1994	1	0.697269	0.609288	0.776975	-0.945776	1.02478	0.305165	-0.110745	0.822731		-0.316801	0.958292	-1.28938	1.05191	1.59155	0.676215	0.55015	F
0	2	1916	1987	3	0.88051	1.16997	-0.055096	0.57542	1.46006	-0.167479	-0.995195	-0.725441		-0.70529	-0.376982	-0.271425	0.711799	0.024108	0.500721	0.351994	F
0	2	1903	1944		0.092327	1.40004	-0.036733	-0.901685	0.205955	-1.38997	-2.22404	0.434283		-0.49434	-0.628769	0.1932	1.07645	1.2161	-0.188183	1.96611	F
0	1	1903	1969	1	-0.950331	-1.22141	0.021101	1.16038	-1.07305	0.106845	0.677257	-0.505422		1.08425	0.048994	0.948183	-0.963553	0.453822	-0.268803	-1.00348	F
1	2	1906	2001	2	2.55173	2.6761	1.11478	-1.42228	1.01229	0.389266	-0.800771	0.972726		0.297283	2.39516	-2.11446	1.65543	1.27674	1.60691	0.485022	F
0	1	1913	1983	2	0.549672	0.765518	0.467107	2.27146	-0.215404	-0.118466	-0.642921	-0.070697		-0.021725	0.294751	-0.302314	0.991489	1.61041	0.650917	0.454536	F
1	3	1903	1991	3	1.05217	1.30331	1.54605	0.884758	0.167165	-0.104167	-0.863238	0.428387		-0.170525	-0.072239	-0.064305	0.046109	0.122639	0.644487	0.318737	F
0	4	1916	1981	1	-1.75486	-0.776339	-0.799285	-1.24222	-1.50868	-1.85352	-1.21121	-0.913885		-0.859373	-1.26008	0.509718	-1.6091	-0.360574	-1.78677	0.419893	F
0	4	1899	1974	1	-0.425177	-0.283896	-0.191234	0.28302	0.895275	-0.299075	0.134906	-0.714792		0.505448	-0.991383	1.47205	-0.108364	0.313694	-0.13037	0.41435	F
	7	1906	1989	1	-1.31094	-0.822415	-0.746964	-1.97366	-1.48545	-1.062	-0.921561	-1.23173		-0.440004	-1.28628	0.930521	-0.192426	1.08703	-1.29112	0.281322	F
	4	1912	1999	2	0.584313	0.271567	0.895843	0.324641	-0.213447	0.596442	0.013733	1.01362		0.487079	-0.909481	1.38372	-0.384035	-1.79205	0.362071	-0.766521	F
0	2	1919	1992	1	-1.13127	-0.397742	-0.821127	-1.79648	1.24348	-1.24227	-0.21681	-0.980528		-1.30549	-1.26992	0.076656	-0.429568	-1.17504	-1.08847	0.586178	F
0	2	1915	1986	1	0.65025	0.67914	0.080535	0.537016	0.330267	0.127302	-0.204091	0.699975		-1.2556	0.663387	-1.97735	0.359948	0.77738	0.364319	0.475322	F
	2	1911			1.44172	1.65831	1.33677	2.30176	1.31749	0.008678	-1.03022	0.832283		0.396126	0.060471	0.330777	1.54772	-0.402728	1.34795	0.314579	F
0	3	1881	1949	1			0.316928	-0.127015	-0.814623	0.011366	-0.556732	-0.360555		0.951219	0.253537	0.634792	0.513255	-0.415271		0.294339	F
0	5	1911	1989	1			0.053431	1.20631	-0.504036	0.603081	0.374253	0.628792		0.595682	0.730879	-0.146709	-0.358403	-0.61877		-1.19741	F
0	3	1897	1975	1			-0.882917	-0.883358	-0.374358	0.942399	1.36582	0.017804		0.21248	-0.940865	1.16863	-1.07191	-0.586287		-0.918404	F
0	1	1902	1948				-0.541777	0.330305	-0.762526	0.273775	-0.239631	1.15356		1.59358	1.19129	0.287246	2.03686	1.42395		0.616722	F
0	2	1908	1941				1.62309	3.12031	-0.17906	0.282165	-0.267118	2.10652		0.535954	0.753794	-0.240926	0.267524	0.463785		0.537741	F
	2	1911	1993				-0.224529	0.19717	-1.49221	-0.699098	0.034204	-0.612215		-0.334693	-0.993965	0.741519	-1.94315	1.11135		-0.576412	F
0	2	1921	1978	1			0.54259	-0.039474	0.025469	-0.843699	-1.12815	-0.44725	-1.14843	0.470506	0.67067	-0.135563	-1.3281	-1.37969		-0.623528	F
	6	1899	1979				-1.02104	1.15519	0.840091	-1.5125	-1.68299	-0.034764	0.99671	-0.108455	0.007077	-0.040991	0.766021	0.602792		-0.369941	F
	4	1913	1995	1			-1.74491	-1.94331	-1.54062	-1.61711	-0.844448	-0.931617	-1.27867	-1.64579	-1.76238	0.298048	-1.44594	0.811723		-0.469712	F
	3	1894	1977	1	-1.47022	0.357113	-1.02938	1.08203	-1.7077	-2.89864	-2.4337			-3.05778	-1.33141	-1.65092	-0.113037	1.5831	-1.76328	-0.76223	F
0	3	1911	1984	1	-1.30377	-1.26378	-0.678453	0.309407	-0.406075	-0.646406	-0.317633			-1.56605	-2.33069	0.961243	-0.555434	1.07071	-1.19021	-0.443531	F
0	9	1898	1967	1	-3.09235	-2.11535	-2.51825	-1.46068	-0.741095	-2.55876	-2.01598			-1.93061	-0.902005	-0.911335	-2.10521	0.981935	-2.70571	-1.94034	F
0	1	1913	1970	1	-0.270709	0.225369	-0.021693	1.51567	-1.42801	-1.4429	-0.862991	-0.666821	-0.12443	-2.0906	-0.210908	-1.71715	-0.793402	-0.432797	-0.829708	0.28853	F
	2	1906	1988	1	-0.931398	-0.183457	-0.700352	1.56171	-0.661863	-1.77641	-1.90857	0.456529	-0.270212	-1.43682	-1.16118	-0.094795	0.361616	0.220055	-0.922065	-1.00874	F
	4	1908	1989	1	-2.70676	-0.951809	-2.54483	-2.06527	0.255682	-3.54936	-3.47033	-3.72131	-1.82236	-3.50328	-2.08521	-1.22576	-1.59394	0.547325	-2.96906	-1.38288	F
	7	1909	1990	3	0.004672	0.166209	-0.364251	-0.580776	-2.06406	-0.8978	-1.0281	-1.68656	-1.08688	-1.53345	-1.22555	-0.130171	-1.71362	2.32828	-1.14055	-0.888144	F
0	1	1884	1959		-1.17905	0.03625	-1.22495	0.297757	-0.22221	-2.14097	-2.30573	-0.147699		-1.35193	-1.12993	-0.073204	-1.15003	-0.541083	-1.3998	-0.774032	F
0	2	1917	1981		-1.58835	-1.32079	-1.28877	-1.42057	-1.44048	-1.23188	-0.780691	-0.594033	-0.811703	-0.006745	-0.224497	0.296767	-0.367349	0.830515	-1.32749	-0.798073	F
0	5	1922	1985	1	0.45629	0.368994	0.080742	0.012171	0.511543	-0.3402	-0.183352	0.683463	0.4834	0.223685	0.83552	-0.527556	1.55056	0.489639	0.468121	-0.483517	F
0	6	1913	1979	1	-0.591229	0.709515	-0.852923	0.919504	0.645547	-2.03912	-2.32017	-1.89676	-0.132788	-0.657781	-1.61388	1.06744	0.957544	0.747174	-0.615791	-0.40176	F
0	3	1913	1978	1	0.133178	0.400569	0.226023	0.645293	-1.64687	-0.817199	-0.070853	-0.583032	0.451258	-2.29172	0.289939	-2.57233	-0.632511	0.138557	-0.574491	-0.53756	F
0	13	1908	1971	1	0.215529	1.63474	0.177666	2.85679	-0.799577	-1.93685	-2.24705	0.332124	-1.25424	-0.980981	0.606646	-1.49255	-1.42615	-1.2723	-0.300154	-0.380443	F
1	3	1916	2005	2	0.661446	1.50423	0.070497	0.848594	-0.786829	-1.31731	-0.567672	-0.359672	0.238499	-2.51538	0.422965	-2.99172	-0.414017	-0.575524	-0.364037	-0.477426	F
	2	1927	2014	3	-1.36885	-0.794328	-1.56826	-0.024253	-0.96557	-1.46544	-0.848046	-2.39653	-0.204731	-0.803182	0.352702	-1.04234	-0.413865	-0.084547	-1.15537	-0.478829	F
1	2	1911	2001	2	-0.738588	0.228543	-1.10649	-1.02894	-0.669441	-1.89825	-3.01597	-1.03532	0.044824	-1.44419	-0.237283	-1.05639	-0.404901	0.462577	-1.16951	-0.803068	F
1	1	1917	2015	2	-0.179341	0.131127	-0.013334	-1.28622	0.203528	-0.846847	-0.557884	-1.28689	-0.138799	-0.795954	0.277328	-0.970567	-1.84806	-2.12939	-0.680484	-0.367972	F
0	1	1908	1974	1	0.638298	1.3356	0.226953	-0.991862	0.352964	-1.29789	-1.22567	-1.97484	-0.341518	-2.31047	-1.50049	-0.638788	0.085302	0.040806	-0.546305	-0.707454	F
0	2	1927	1956	1	-0.410029	-0.292511	-0.243957	-0.423256	-0.138136	-0.668843	-0.323653	-0.287993	-0.817623	-1.27873	-0.782709	-0.36511	0.715759	1.69775	-0.503403	-0.391529	F
	2	1927	2009	1	0.302549	0.236533	-0.616531	-0.375852	2.06653	-0.325142	0.036844	-1.46445	-0.557565	-0.570048	0.002028	-0.471871	0.117985	-1.086	0.0766319	-0.374086	F
0	3	1917	1995	3	0.499704	0.443395	0.356756	0.914926	1.66502	-0.335655	-0.821409	0.73814	2.07449	0.122414	0.911338	-0.701007	0.733764	0.103872	0.636744	-0.419815	F
0	1	1923	1989	2	1.28363	0.933398	0.995286	0.487537	-0.758218	0.088496	-0.055104	-0.669216	0.979654	-0.424498	0.249426	-0.576215	0.747774	1.32995	0.555997	-0.397643	F
0	3	1924	1968	2	-0.421246	0.943333	-1.01987	0.499899	-0.772676	-2.04159	-1.56556	-1.66354	0.332148	-1.1923	-0.748356	-0.317494	0.336379	-0.013296	-0.85152	-0.368543	F
0	4	1906	1978	3	1.01718	1.00955	0.700657	0.890291	0.681948	-0.362743	-0.574308	0.281721	-0.398596	-0.228479	0.015142	-0.153707	0.696111	0.97854	0.552344	-0.4794	F
	3	1900	1982	1	-0.287197	0.213272	-0.385402	0.648954	-1.31119	-1.15233	-0.371209	0.234906	-1.3188	-0.005129	1.11778	-1.00999	-1.05892	-0.31295	-0.499003	-0.536214	F
0	8	1923	1992	3	1.72619	1.95581	1.07504	-0.214387	2.33347	-0.548135	-0.767232	-0.966505	0.69047	-0.948849	1.14727	-1.99125	1.10576	0.393116	0.969508	0.913485	F
0	2	1921	1976	3	0.37932	-0.006851	0.191663	0.056709	-0.087442	0.060889	0.004465	0.971488	-0.120126	0.047651	-0.422315	0.519913	-0.53282	-0.23013	-0.00144863	-1.80854	F
1	4	1909	2007	3	0.024715	0.637637	0.629032	3.0474	0.042299	-1.22118	-1.7303	-0.179266	-0.215727	0.556966	-0.268295	0.819437	-1.06418	-1.41139	0.0424288	0.880228	F
0	2	1910	1985		-1.3255	-0.972071	-0.825312	-0.01714	0.30369	-1.2002	-0.490346	-0.195251	-0.227265	-1.92048	-1.66748	-0.070587	-0.431762	0.113979	-1.23147	-1.98868	F
0	2	1916	1992	3	1.21087	1.608	0.794125	1.72302	-1.28977	-0.822458	-1.04178	-0.208953	-0.237155	0.517489	-0.654952	1.15023	0.632189	0.644086	0.397307	0.844199	F
	2	1910	1996	3	-0.623108	-0.226485	-0.080106	0.686205	0.04263	-1.05767	-0.541878	-1.52268	-0.156388	-0.476123	-0.4944	0.116333	-0.141565	0.761685	-0.488196	0.979999	F
0	4	1923	2001	1	-0.470619	0.249707	-0.145636	1.53517	0.595474	-1.42348	-1.29661	-0.757135	-0.85664	-0.884136	-0.908908	0.151434	-1.03879	-0.484812	-0.586215	0.920413	F
1	2	1907	1995	2	-0.093255	0.412415	-0.133444	-0.207084	0.331023	-1.10095	-1.26293	-0.951662	-0.185234	0.04194	-0.207678	0.310678	0.472463	0.148098	-0.199048	-0.493257	F
1	1	1901	1990	1	-1.08263	-0.536269	-1.83975	-2.41563	-1.97125	-1.38171	-1.4378	-1.00304	-1.33034	-0.597593	-1.31359	0.82166	-1.50097	-1.22534	-1.76931	0.869142	F
0	3	1907	1957		-2.09565	-2.10356	-2.52806	-0.548125	-1.14787	-0.948659	0.095499	-1.41566	0.070069	-0.875455	-1.95746	1.21405	-1.23143	-0.42467	-1.90753	-0.809199	F
0	2	1913	1971		0.551049	1.18773	0.335421	-0.403208	2.32309	-1.09522	-0.606585	-1.11079	-0.153092	-0.927014	0.200278	-1.01811	0.721505	0.616202	0.234955	-0.439215	F
0	2	1911	1981	2	-0.20084	-0.34704	-0.253836	1.05927	1.49173	-0.407162	-0.410175	-1.44919	1.7441	0.493195	0.351021	0.183953	0.618179	-0.498163	0.265596	0.822028	F
0	2	1922	1991	2	-0.004791	1.04561	0.495942	1.32698	-0.917936	-1.65873	-1.22666	-1.55123	-0.176992	-0.114238	-1.36111	1.29219	-0.163456	0.067199	-0.428487	-0.4794	F
0	2	1923	1987	3	0.245188	-0.195376	-0.317842	-0.928494	-1.53848	-0.034959	-0.231672	-1.29348	-0.284955	-1.28419	0.626275	-1.79206	-0.278165	-0.549943	-0.402639	0.763828	F
0	4	1912	1967	1	-1.6934	-2.04351	-1.00412	-2.19118	0.76075	-0.288397	-0.048922	0.231481	0.229954	-1.7233	0.424744	-2.07454	0.012908	-0.75145	-1.01191	-1.96513	F
1	3	1899	1988	1	-1.57185	-0.834153	-1.91899	0.831147	-0.002558	-1.76244	-1.87803	-1.46974	-0.929989	-0.962151	0.183907	-1.01694	-1.5465	0.65338	-1.31739	-2.05243	F
	2	1899	1980		-0.594886	-0.679195	-1.74433	1.69491	0.077113	-0.557822	-0.83181	-0.269851	-0.280971	0.035739	0.151303	-0.032014	-0.273782	-0.065345	-0.371285	-0.655399	F
0	1	1927	1978	2	-1.08186	-0.462529	-1.06669	-1.48233	0.568274	-1.41484	-1.13937	-0.883534	-0.135921	-2.15321	-1.41829	-0.585965	-0.334561	0.432213	-1.30855	-0.411515	F
	1	1904			-0.695019	-0.612075	-0.59418	-1.22679	-1.45806	-0.694437	-1.35966	-0.339053		-0.021482	0.195468	-0.137444	-0.710909	-0.100154	-0.825453	-0.758784	F
0	2	1914	1989	1	-2.14403	-0.587298	-1.95583	-2.5045	-1.48258	-2.92285	-2.95339	-2.69239	-1.36526	-2.2758	-1.18092	-0.949838	-1.74387	0.533467	-2.57476	-0.685345	F
0	2	1913	1955		-1.87838	-0.515957	-1.54691	-1.01385	-0.962811	-2.55349	-2.77957	-2.13207	-0.368411	-1.95809	-1.92476	0.161458	-0.552076	-0.188619	-2.0185	-0.49966	F
0	2	1924	1994	3	0.512308	0.52877	0.205616	-1.48243	0.631164	-0.486384	-1.17861	-0.97747	0.91259	-0.619663	-0.163485	-0.341108	0.900504	0.457722	0.0344376	-0.581417	F
1	2	1894	1993		-1.09	-0.323641	-1.13748	-1.23219	0.20198	-1.61095	-0.938988	-3.15037	1.18282	-2.2437	-2.06239	0.021315	0.0926	0.060275	-1.40571	-0.49966	F
0	4	1912	1985	1	-0.907375	-0.239482	-0.444088	-1.42172	0.025081	-1.42167	-1.4074	-0.239747	-0.103951	-1.25081	-0.463322	-0.66769	0.353025	0.354097	-0.905115	-0.427603	F
	7	1919	2004	1	-1.26278	0.332232	-0.711285	-0.571106	-0.880089	-2.57944	-2.78859	-0.897543	-1.68897	-1.08458	-1.21862	0.273758	-0.972227	-0.470091	-1.53098	-0.484417	F
0	1	1921	1987	1	-0.627755	0.081839	0.157867	-0.552813	-1.33591	-1.40548	-1.67406	0.565762	-0.775357	-0.46327	-0.682866	0.313385	-0.943331	-1.84613	-0.926627	0.986067	F
0	4	1921	1990	1	-0.849742	-0.303286	-0.225727	-1.1985	-0.661524	-1.2596	-1.23271	-0.433258	-0.983066	-1.3514	-2.1001	0.929828	-0.928592	0.375007	-1.28309	-0.415129	F
	1	1913	1995	1	0.326626	-0.120657	-1.61505	-0.890382	0.51528	-0.05212	-0.79848	-2.54024	-0.294444	-0.459159	0.878516	-1.19579	-1.13875	-1.35271	-0.2996	-0.747699	F
	2	1915	2002	2	0.016022	0.215923	0.234501	-1.25408	0.167697	-0.74955	-0.921052	0.877044	-0.179887	-0.248105	-1.3022	1.11727	-1.23192	-1.07125	-0.605557	-0.555086	F
0	7	1922	1995	1	-1.96919	-0.63438	-1.85881	-0.323241	0.031513	-2.53578	-2.25388	-1.24435	-0.315666	-2.14652	-2.50804	0.599701	-1.3556	0.81853	-2.11724	-0.410974	F
0	3	1913	1991	3	-1.12712	-0.923018	-1.58349	-0.590217	-0.386928	-0.943824	-0.737136	-1.34483	-1.053	-1.70893	-1.96408	0.448803	-1.86244	-1.77907	-1.56381	-0.532917	F
1	2	1912	2000	2	-0.213646	0.269882	-1.07957	-0.774495	-0.200046	-1.06197	-0.866397	-0.866714	-0.558698	-0.186778	-0.486258	0.372133	-0.089018	0.964302	-0.61182	0.977753	F
0	3	1925	1971		-1.09211	-0.604025	-1.02115	-1.26356	-2.18409	-1.30945	-1.68988	-2.19829	-1.96744	-1.47495	-1.33166	0.017986	-2.53689	0.280426	-1.81375	-0.580031	F
0	3	1919	1973	1	-0.589837	-1.06725	-0.329285	-0.580966	1.06857	0.041616	-0.109324	2.34048	-0.152576	-0.540707	0.128143	-0.560484	-0.128422	-0.871069	-0.238802	-0.50936	F
	4	1920	2001	1	-1.7374	-1.22656	-1.81411	-0.599403	0.256833	-1.48745	-0.805785	-0.549596	-0.402201	-0.820815	-2.47362	1.78226	-0.587977	0.33609	-1.59221	-0.556474	F
0	1	1923	1978	2	0.056066	0.551471	-0.089012	-0.85856	1.29067	-1.12908	-0.85907	-0.026534	-0.244056	-0.138041	-1.42996	1.33504	-0.44051	-1.27022	-0.430928	-0.663173	F
0	2	1921	1978	2	-1.49496	-0.45174	-0.968832	-2.18941	-1.94339	-2.12318	-1.91279	-1.49783	-0.941835	-1.62679	-1.49549	0.045765	-0.905319	0.580666	-1.96304	-0.718602	F
1	2	1906	2000	1	-1.17958	-0.27342	-1.12173	-1.51674	1.18492	-1.86065	-2.10167	0.170276	-1.35702	-1.28956	-0.476412	-0.672411	-0.445764	-0.818753	-1.16521	-0.671488	F
0	5	1908	1983	1	-1.00611	0.234973	-1.61142	-1.18073	-0.59334	-2.07701	-2.59033	2.04619	-0.957402	-1.5328	-1.42998	0.054937	0.602942	1.19918	-1.33559	-0.372175	F
0	5	1907	1982	1	0.257197	2.26322	-0.170795	-0.959521	-0.027628	-2.4369	-3.37599	-1.20667	-1.17489	-0.382797	0.986649	-1.27248	0.822212	0.620261	-0.233365	1.05951	F
0	1	1904	1976	1	-0.913509	-1.01371	-1.29445	0.89606	0.81235	-0.55931	-0.536733	1.61988	-1.33972	-1.82888	-0.373195	-1.33747	-1.50183	0.489291	-0.874233	-0.642388	F
0	2	1920	1994	2	0.087627	0.419908	-0.865711	0.10222	1.45432	-0.83112	-0.46254	-0.859863	-0.110544	-0.46327	-0.476428	0.108454	0.131128	-0.905001	-0.173054	-0.438689	F
0	3	1927	1987	1	-0.892538	-0.481458	-1.01602	0.004172	-1.37524	-0.899644	-1.17022	0.687678	-2.37893	-0.960912	-1.15267	0.306139	-2.02272	-0.210252	-1.25613	0.14379	F
0	3	1898	1974	1	-1.77529	-0.445002	-2.02099	-0.978762	-1.11317	-2.72346	-2.11598	-2.07546	0.15156	-1.6628	-1.5694	0.113724	-0.475288	1.79854	-2.07082	-1.39965	F
1	2	1905	1993	3	-1.99218	-1.36665	-1.9446	-0.068755	-0.196287	-1.68691	-1.20392	-0.872988	0.996874	-1.68214	-0.829855	-0.719174	-0.074837	0.456668	-1.54608	-0.514422	F
	6	1908	1987	1	-0.379133	0.296292	-0.465882	1.70884	0.487	-1.56877	-2.03724	-0.280582	0.467863	-0.763357	-0.821626	0.197839	1.10279	1.01278	-0.299915	-1.03129	F
0	2	1910	1982	1	-1.58914	-0.375854	-1.76326	0.214954	1.41626	-2.22604	-2.21447	-1.95908	-1.78591	-2.35826	-1.7359	-0.462915	-1.25999	-1.22772	-1.6175	-0.349522	F
0	2	1916	1985	1	-0.390141	1.07591	-0.774279	-1.68766	-1.08329	-2.26744	-2.70902	-0.459412	-2.24826	-1.08661	-0.836607	-0.104848	-1.51597	-0.993954	-1.38604	-0.752745	F
0	3	1909	1960		1.28897	2.54358	1.11917	-0.216528	1.21651	-1.45729	-1.47831	-0.317864	1.32505	0.114554	0.346362	-0.17185	0.89783	-0.665987	0.599925	-0.334268	F
	2	1906	1991	1	0.885502	0.716446	0.086452	-0.219922	2.26285	-0.082887	-0.111488	-1.54668	1.76331	0.391046	1.02466	-0.569702	0.892576	0.462657	0.785938	-0.342582	F
0	4	1896	1967		-1.29188	-0.162664	-0.667092	2.89438	0.309082	-2.04762	-1.77256			0.110003	-2.98443	3.03079	-0.099773	0.758348	-0.908254		F
	3	1924	2009	1	1.81398	1.02398	0.012074	1.42689	-0.305885	0.526548	0.023687	1.90988	0.947332	-0.400945	-0.65148	0.343342	-0.127674	-1.28034	0.570152	-0.596159	F
0	1	1901	1978	1	-1.02641	-1.47191	-1.10243	-2.38297	-0.448272	-0.192623	-0.134771	-1.16288	-0.985387	-2.35201	-0.969308	-1.24034	-0.727332	-1.62661	-1.32718	-0.864987	F
0	5	1909	1979		-1.97858	-2.22966	-1.2594	1.48338	-0.453842	-0.431757	-0.16499	-0.413015	-0.738142	-1.03969	-0.753071	-0.161724	-1.32421	0.656053	-1.17319	-0.449274	F
0	3	1897	1965		-0.219518	0.403782	-0.239884	-0.554259	-1.0776	-1.29209	-1.27464	-0.162122	-1.07265	-1.41907	-1.18395	-0.078716	-0.799495	-1.22271	-0.966508	-0.639116	F
0	2	1906	1979	1	0.076383	0.302568	-0.196197	-0.467442	1.32633	-0.683207	-0.107965	0.023993	-0.49511	0.142204	-0.022351	0.214647	-0.012089	-0.560939	-0.0380852	-0.413246	F
0	3	1903	1968	1	-2.52031	-1.32313	-2.2845	-0.700593	-1.08154	-2.5983	-2.00686	-2.2471	-1.84699	-1.89801	-2.06215	0.364996	-0.895299	1.3443	-2.39288	-0.45066	F
1	1	1926	2018		-1.39274	-1.24383	-1.94365	-0.506549	-0.05626	-0.905631	-0.597436	-0.058217	0.996781	-0.538325	-1.03487	0.594662	-1.36449	0.122107	-1.31656	-0.513017	F
0	2	1907	1967		-0.809129	0.133161	0.045601	-0.963376	-1.2284	-1.74915	-1.36898	-0.916249	0.079047	-1.45283	-0.615437	-0.70456	-0.10841	1.57867	-1.08997	-0.565674	F
	5	1918	2005	1	-2.16621	-1.24987	-1.60584	-1.4048	-2.42358	-2.13225	-1.61364	-1.53751	-1.4796	-1.7521	-1.52474	-0.055295	-0.331183	0.502645	-2.16915	-0.578145	F
	4	1893	1979	1	-0.228289	-0.498922	-0.546194	0.427712	0.323239	-0.103118	0.45519	0.475846	0.423449	-0.027062	-0.715394	0.735164	-1.91197	-1.01244	-0.474563	-0.359203	F
	4	1900	1982	1	0.360951	1.82605	-0.654413	0.763639	-1.44825	-2.00762	-2.40726	-2.32516	-1.21314	-1.14249	-1.10535	0.106261	-1.11571	0.544266	-0.847508	-0.716533	F
	1	1890	1971	1	-2.30565	-0.59774	-1.51137	-2.08616	-2.35755	-3.13887	-2.57948	-1.53907	-1.23374	-3.35104	-1.62799	-1.65142	-2.42695	-0.837708	-2.96229	-0.751176	F
0	3	1897	1961	1	-0.410487	-0.017749	-0.6875	-0.863618	0.104657	-0.906182	-2.13353	1.41897	-1.00968	-1.33868	-0.356656	-0.879352	-0.040003	0.170536	-0.641966	-0.374261	F
	1	1912			-1.17121	-1.05512	-1.30317	-0.864128	-0.394942	-0.731113	-0.620423	-1.0261	-1.89693	-0.654747	0.123392	-0.685394	-1.76001	-1.11239	-1.13093	-0.375647	F
0	2	1906	1974	3	-0.618722	-0.079898	-0.192221	-0.466543	-0.167628	-1.168	-1.58235	-0.299378	-1.07397	-1.39999	-0.278006	-1.01379	0.106588	0.161754	-0.682796	-0.482346	F
0	2	1914	1976	1	-0.346037	0.146537	-0.326328	-1.38253	1.11651	-1.10768	-0.78786	-0.807179	0.183132	-0.619676	-0.146926	-0.363432	2.39334	1.18344	-0.128528	-2.02904	F
0	3	1911	1977		-1.52932	-1.57217	-1.18885	-1.18093	-1.15326	-0.684412	-0.266028	-0.433603	-0.94957	-1.63344	0.701387	-2.25913	-1.0715	0.529002	-1.3033	-0.643055	F
0	3	1898	1975	1	-1.27476	-0.523387	-0.53965	-0.296749	-0.014404	-1.63301	-1.72729	-0.20368	-0.044197	-0.284747	-1.3253	1.10184	-0.406685	0.77982	-1.06932	-2.03594	F
0	3	1903	1976	1	0.130157	0.327974	0.03132	0.409848	-0.239343	-0.617878	-0.121991	0.324674	-0.843255	-0.066678	-0.257084	0.250731	-0.74365	-0.065296	-0.230183	-0.464299	F
0	3	1912	1972	1	-0.638457	-0.268411	-1.33572	-1.8183	-0.736207	-1.01918	-0.775971	-1.00132	-0.918367	-0.033503	-1.98888	1.95846	-0.393697	-0.261272	-1.15089	-0.590396	F
1	3	1897	1988	2	1.58149	2.25038	1.3374	-0.874042	-0.416634	-0.827779	-0.381941	-0.635271	0.085308	0.182135	0.652245	-0.407269	-0.483954	-0.757189	0.383302	-0.39363	F
	1	1906	1993	1	0.88917	1.50351	-0.1271	0.359489	-0.474149	-1.01104	-1.86442	-1.01591	-0.264039	0.346631	-0.633877	0.978293	-1.26435	0.557246	-0.168916	-0.608415	F
0	5	1912	1972	1	-0.220895	0.117143	-0.289145	0.591168	-0.279932	-0.890998	-0.756369	-0.37296	-0.240963	0.217784	-1.55138	1.74456	-0.165377	-0.127268	-0.447983	-0.569615	F
0	3	1909	1950		0.146525	1.28611	-0.039943	0.804893	-0.488499	-2.02785	-2.51058	-0.749721	0.669652	-2.49569	-1.42034	-0.875918	0.893599	1.15242	-0.682756	0.151208	F
	2	1907	1994	3	1.44832	2.72876	1.54539	1.02016	-0.878671	-1.42617	-1.99093	0.563782	0.060827	0.432991	-0.359668	0.789847	-0.733425	0.604304	0.320004	-0.367877	F
0	2	1902	1951		2.77655	2.27383	1.18212	1.40197	2.02203	0.360059	0.110747	2.48151	2.19104	0.960513	0.846171	0.116931	1.53917	-0.802863	1.8288	0.912767	F
0	2	1915	1977	1	-0.2377	-0.511738	-0.753721	2.09529	0.960479	-0.093194	-0.423545	1.13937	0.035278	-0.984973	-0.27283	-0.60453	0.313889	0.440483	0.0334642	-0.410834	F
0	3	1908	1946		-0.8823	-0.577244	-0.873645	0.959512	-0.004935	-0.975268	-1.03837	-0.37722	-0.695537	-0.81802	-1.22677	0.527744	-1.26086	-1.15762	-0.910195	-0.518884	F
0	1	1891	1954		0.025326	-0.269896	-0.390079	2.29759	-0.885951	-0.054668	0.283018	1.51231	-0.654374	0.397476	0.572555	-0.127764	-1.21677	-0.697842	-0.00968219	-1.87716	F
1	2	1912	2003	2	-0.176195	-1.04682	-1.74834	1.23205	2.07148	0.718835	-0.67848	0.346419	0.050937	-0.384918	0.996921	-1.28901	2.04966	-0.124337	0.623739	-1.80926	F
0	12	1913	1991		-0.498934	0.111988	-0.931005	0.794829	-0.693571	-1.19735	-0.866165	-0.571196	-0.836304	-1.52885	-0.243341	-1.19229	-0.744808	0.426372	-0.818951	-0.385892	F
0	5	1912	1972	1	-0.76346	-0.226435	-0.552053	0.784159	-1.6259	-1.18632	-1.0319	-0.899523	-0.187974	-0.702407	-0.620169	0.021458	-0.332537	1.68062	-0.848101	-1.83836	F
0	3	1907	1970	1	-0.213159	-0.247518	-1.24697	0.128035	0.625487	-0.705017	-0.73807	0.005434	-0.120577	-0.823579	-0.679106	9.1e-05	0.557521	0.303038	-0.424961	-1.04549	F
0	6	1902	1972	1	1.5319	1.51708	0.988139	1.18743	-0.418739	-0.232038	-0.648949	2.28597	-0.019115	0.228588	0.169542	0.108137	-0.818362	-1.04323	0.528779	-0.502291	F
1	5	1909	2001	1	0.640927	0.914475	-0.043569	1.05483	-0.424792	-0.862894	-0.142333	-0.674475	-0.688141	-0.073205	0.271149	-0.238404	-1.48807	0.057335	-0.17197	-0.881975	F
0	2	1914	1960		-1.06946	-0.769774	-0.896676	0.014888	0.441173	-1.08997	-0.766115	-1.76894	-1.92581	-1.50257	-0.990503	-0.358096	-2.03511	-1.37174	-1.22742	-0.726769	F
0	1	1899	1954		0.065657	0.556574	-0.781873	-0.668042	0.140814	-1.14357	-1.19213	-1.02166	-1.97443	-0.849584	-1.08716	0.367185	-1.65699	-0.440357	-0.852481	-0.808526	F
0	1	1918	1952		-0.902066	-0.385635	-1.64798	-0.682508	-0.413432	-1.37168	-1.32553	-1.05706	-0.670353	-2.61027	-1.27557	-1.19534	-1.89903	0.659564	-1.6348	-0.851483	F
0	2	1906	1968	3	0.019622	0.251124	-0.043693	-0.782306	0.729222	-0.71262	-1.02886	0.038855	0.197337	0.220866	-0.182954	0.439334	0.250398	-0.047065	-0.0992618	-0.509198	F
0	1	1915	1963	3	0.40132	0.547055	-0.774166	-0.315447	0.55554	-0.513401	-0.627445	0.716062	0.023533	-0.547877	-0.225558	-0.226681	0.730969	0.210659	-0.030807	-0.428827	F
	2	1908			-2.58059	-1.69292	-1.96284	-1.39333	0.249467	-2.20811	-2.10812	-1.69818	-0.841456	-2.10778	-2.66021	0.799391	-2.03986	-0.947972	-2.47243	-0.392799	F
0	3	1919	1982	2	0.924	0.457081	0.275319	-1.61649	-0.280132	0.26586	-0.325812	0.124491	-0.184061	0.334744	1.31617	-0.900092	-0.543496	-0.453728	0.270042	-0.40527	F
0	2	1911	1974	1	-0.710571	0.276854	-0.525172	-0.589148	0.779997	-1.74847	-2.20858	0.18809	-0.06369	-0.878755	-0.604177	-0.15387	0.423254	0.269316	-0.693175	-0.574312	F
	3	1912	1992	1	-1.06703	-0.974921	-0.427132	-2.5888	0.729624	-0.804132	-0.552004	-0.70648	-0.342985	0.442974	-0.030733	0.494496	-0.927392	-1.16232	-0.840432	-2.09607	F
0	1	1915	1947		0.505719	0.844291	-0.215304	0.319392	0.535383	-0.735751	-1.23374	-0.547768	-0.671637	0.654028	-0.147072	0.77946	1.12835	0.49377	0.308912	-0.478699	F
0	3	1892	1969	1	-1.61036	-0.547937	-1.47614	0.557348	-0.637394	-2.26327	-2.71597	-0.420283	-1.4635	-2.04742	-2.08159	0.253879	-1.17577	-0.931748	-1.82037	-3.91717	F
0	2	1907	1983	1	-0.352188	-0.44575	-1.02099	-0.084333	-1.4534	-0.637746	-0.347207	-0.386029	-2.10359	-0.459613	-1.13788	0.772935	-0.719718	-0.027735	-0.89406	-3.8756	F
0	4	1909	1985	1	-0.260103	0.082871	-1.63405	-1.11427	-0.395321	-1.04715	-0.940865	-1.45372	-1.99222	-0.597341	-1.94887	1.44094	-2.32049	-0.528698	-1.32874	-0.839018	F
0	1	1917	1975	1	-1.7096	-0.703842	-2.18694	-2.49062	-0.486026	-2.02279	-2.42743	-0.693959	-1.7379	-1.84183	-1.44272	-0.243728	-1.19079	-1.0237	-2.05987	-0.410827	F
0	3	1920	1992	2	0.531434	0.783491	-0.524327	0.942043	-0.856575	-0.686744	-1.11269	-0.217711	-0.062315	0.149589	0.08427	0.122635	-0.004769	0.161508	-0.0192287	-0.574341	F
0	2	1906	1953		-1.95205	-0.752464	-1.75414	-1.02357	-1.26665	-2.38202	-2.442	-2.45912	0.601674	-1.73691	-1.08718	-0.503225	-1.29499	-1.1458	-2.0652	-0.575727	F
0	4	1921	1993	1	0.173071	0.620114	0.692792	1.6627	-0.391675	-0.873886	-0.854757	-0.276361	-0.400857	-0.685748	0.292333	-0.882087	-0.538237	-0.12408	-0.0273319	-0.398356	F
1	4	1912	2005	1	-1.11518	-0.271514	-0.710451	0.651423	-1.90915	-1.77315	-1.14288	-0.184181	-1.07153	-0.819216	-1.32965	0.634871	-1.85437	-1.52617	-1.48809	-0.780811	F
	2	1908	1992	1	0.257347	0.76863	-0.151386	-1.10103	-0.826877	-1.12603	-1.29478	-1.41718	0.028386	-0.261762	-1.20693	1.00857	0.285783	1.7638	-0.520283	-0.793269	F
0	4	1910	1986	2	-1.22859	-0.46964	-0.912845	-1.01743	-0.837077	-1.62149	-1.49104	-1.22079	-0.051465	-0.571808	-0.787517	0.316459	-1.28274	1.09651	-1.36845	-0.554927	F
	1	1907			-1.12694	-0.117981	-1.01842	-0.364252	-0.348508	-2.13938	-1.68437	-2.77879	0.223662	-1.57417	-1.14808	-0.234464	0.881777	2.43956	-1.20699	-1.20897	F
0	4	1902	1955		-0.005487	-0.485746	-0.758846	-0.566977	-0.726049	-0.209369	-0.076672	0.724547	-0.411481	0.479713	0.218338	0.316821	-1.23562	-0.280681	-0.463292	-1.15908	F
	2	1906			1.00328	0.444128	-0.066975	2.04713	-0.021923	0.307461	0.092874	0.631949	0.184287	0.597848	-0.895813	1.43689	1.74063	1.63054	0.752599	-0.52997	F
	2	1906	1988	1	-1.67471	-1.38524	-1.84033	0.256008	-1.65681	-1.18022	-1.1642	-2.9319	-0.110667	-2.05059	-1.17925	-0.722523	-1.56068	0.218502	-1.77164	-0.653298	F
0	1	1905	1947	1	-1.19711	-0.40157	-1.10846	-0.491442	-0.762028	-1.79235	-1.24952	-1.92917	-0.933924	-0.684235	-0.59784	0.042338	0.204774	1.21832	-1.15289	-0.917947	F
0	3	1908	1979	1	-1.18933	-0.849977	-1.67524	-0.411655	-0.198797	-1.14968	-1.15133	-1.33231	-0.132095	-0.947659	-0.052031	-0.767109	0.995251	-0.275072	-0.854429	-2.11408	F
0	1	1888	1946		-1.32093	-1.38765	-1.3711	-0.842945	-1.14334	-0.930756	-1.13468	-0.853193	-2.73737	-0.864672	-0.481296	-0.210292	-2.42683	-2.25582	-1.56324	-1.34338	F
0	3	1902	1962	1	-0.19396	-0.205874	-0.936778	1.46535	-0.465661	-0.679301	-0.485405	0.083207	-0.951253	0.710477	-0.152008	0.842136	0.186537	-0.149496	-0.173763	0.476307	F
	1	1903	1985		-1.20001	-0.829494	0.239705	-1.1938	-2.00858	-1.09862	-0.705701	-0.921088	-1.09035	-1.01407	0.039647	-0.95026	-0.779702	0.435608	-1.15085	-0.437123	F
	1	1913	1997	1	-0.024426	0.454424	-0.061526	-0.282332	-0.14016	-0.922032	-0.590303	0.789266	-0.145419	-0.335057	-1.70197	1.43454	-0.287748	1.07966	-0.523833	-0.338737	F
1	3	1900	1988	1	-0.574266	-0.044865	-0.12858	-0.742781	-1.58457	-1.1275	-1.789	-2.11222	-0.846494	-0.116263	-0.879493	0.814194	-0.326276	-0.638836	-0.821112	-0.399708	F
1	2	1901	1995	1	-0.066439	0.366396	0.148268	1.8319	-0.364023	-0.962427	-0.247667	-1.80424	-1.58301	-0.819567	-0.05865	-0.649575	-1.04713	-0.381722	-0.322204	-1.94502	F
	3	1914	1998	2	-0.797423	-0.315146	-1.96848	1.08853	-0.396524	-1.27549	-1.01702	-0.17682	-1.50975	-1.66408	0.265769	-1.81737	-0.345181	0.577429	-0.914931	-0.769693	F
0	1	1898	1961		2.32382	1.48923	1.66357	0.986506	2.55738	0.732332	0.637827	1.92331	2.45037	2.11845	3.12638	-0.942521	2.22353	0.172489	2.34552	-0.445437	F
	4	1910	1994	1	-1.30873	-0.120412	-1.64236	-1.61856	-1.6369	-2.31037	-2.12423	-0.799945	0.772133	-1.95105	-1.69537	-0.054135	-0.295785	0.421588	-1.91267	-1.03159	F
	7	1907	1991	1	0.039293	0.806078	-0.480101	1.46116	-0.3483	-1.22652	-1.41353	0.171433	0.514449	-0.344167	-0.129113	-0.134928	-0.507893	-1.09311	-0.286769	-0.347052	F
0	1	1915	1987	1	-0.507029	-0.4644	-0.921028	-1.0218	-1.45521	-0.599789	-0.193388	0.198113	-0.278107	0.220173	-0.245424	0.500273	-0.428726	-0.606851	-0.754305	-0.561836	F
0	1	1895	1960		-1.22904	-1.56481	-1.524	0.226084	0.844408	-0.280103	0.340824	-1.37252	-0.825982	-0.772349	-1.69211	1.03637	-1.3995	0.203452	-1.04374	-0.737821	F
	2	1907	1988	1	-0.504554	0.36461	-0.128425	-1.68649	0.262785	-1.57107	-1.24093	-1.0439	-0.735899	0.879736	-0.204596	1.02396	-0.444346	-0.280861	-0.614966	-0.585382	F
0	3	1902	1962	1	0.420304	0.716998	0.268307	0.125209	0.010306	-0.670063	-0.704713	0.118276	-1.29687	-0.528326	-1.2368	0.80032	-0.334015	0.189023	-0.214581	-0.410782	F
	2	1910	1991	1	-0.613836	-0.478492	-1.48321	0.928488	-1.32883	-1.06586	-0.636543	-0.580515	-0.471622	-1.34333	-0.312682	-0.840095	-0.655016	1.40943	-1.00704	-1.25884	F
0	2	1911	1987	2	-0.57487	-0.438589	-0.947935	-0.307672	0.091133	-0.657032	-0.671182	-0.687485	-0.404088	-1.54438	-0.053932	-1.40607	-0.112412	-0.013256	-0.65263	-0.399692	F
	4	1918	2000	2	0.187217	0.390964	-0.973842	0.774998	0.657912	-0.611572	-0.996114	-0.299575	0.246714	-0.998985	0.26228	-1.1637	0.73227	-0.278744	-0.00255026	-0.423249	F
0	3	1906	1983	1	0.807082	0.931343	0.627307	2.07245	0.747433	-0.44517	-0.235098	0.894986	0.226935	-0.121497	-0.396351	0.338438	0.496362	0.415651	0.532889	-0.456506	F
0	4	1905	1975	1	-0.439581	0.685808	-0.035606	-0.345955	-0.204028	-1.7942	-1.9075	-0.974499	-0.242647	0.344001	-1.20571	1.52182	0.898126	3.04197	-0.499458	-0.500849	F
1	3	1893	1986	1	0.766655	0.157661	1.07388	-0.662579	0.29727	0.910906	-0.129742	0.576611		1.93861	0.259171	1.45276	0.187846	-1.75345	0.844577	0.410242	F
0	3	1923	1992	1			1.12735	0.057178	0.736593	0.780221	0.329559	3.20695	-0.166341	0.726579	1.40628	-0.687646	1.02074	-0.723389		0.369336	F
0	7	1905	1970				0.822489	1.76276	-0.97226	-0.341427	-0.245931	1.80932	-0.442362	1.49176	0.500199	0.86611	-0.520786	1.25622		0.650637	F
0	1	1911	1987				0.26443	0.471174	-0.596951	0.040208	0.059101	0.322838	-0.633221	-0.74544	-0.223866	-0.467594	-0.293711	0.106928		-1.09561	F
0	5	1916	1982	1			0.311531	-2.12464	-0.273472	-0.026458	0.099169	0.765303	-0.164693	-0.127193	0.170929	-0.269516	0.377816	0.004692		-1.05265	F
	2	1911					-0.318758	0.427053	0.164513	0.340159	0.057759	-0.087981	0.24231	0.447935	0.92805	-0.479471	0.115489	0.18942		-1.04349	F
0	1	1916	1946				1.3845	-0.410313	0.008348	0.278883	0.97558	-0.038883	-0.16546	-0.343584	-0.377752	0.084768	0.368034	0.867345		0.440855	F
	2	1904	1986	1	-0.670685	-0.875131	-0.283368	-1.02404	-0.881958	0.053084	0.325141	0.982793	0.066708	0.634998	-1.18424	1.77391	-1.33111	-0.627565	-0.680779	0.390141	F
1	1	1908	2000	1	-1.09975	-0.511836	-0.461599	-1.55169	-0.931819	-1.14217	-0.874987	-0.983619	-0.694415	0.571604	0.000359	0.553556	-1.43341	-2.0061	-1.01147	0.22801	F
	3	1911	1994	1	1.12859	0.469946	0.93379	0.501008	0.4469	0.939893	0.665322	0.771899	0.505043	1.87972	0.316934	1.35777	0.813005	-1.4507	1.15112	0.37902	F
0	3	1906	1978	2	1.52997	0.765774	0.804765	0.443052	0.571072	1.24486	1.99903	0.16735	0.878291	0.731087	1.3065	-0.605142	-0.100336	-2.54503	1.16007	3.4835	F
0	3	1915	1965	1	0.13687	0.04356	0.159123	-0.34855	0.052907	0.104329	0.26027	-1.02794	0.972152	0.495739	1.53425	-1.04026	0.193723	-0.956162	0.351687	0.419205	F
0	1	1912	1984	1	-0.674523	-0.805204	0.57465	0.52813	1.48858	-0.036313	0.125668	0.402257	-0.132573	1.75847	-0.11069	1.66029	1.27168	-1.20408	0.488081	1.8495	F
	3	1917	1997	2	0.305061	-0.052204	0.396788	1.09884	0.69956	0.554224	0.509154	0.372026	-0.450626	0.446988	0.275929	0.157558	-0.099607	0.04672	0.553176	0.635378	F
0	3	1909	1986	1	-0.046503	-0.413871	-0.365688	0.478871	1.85847	0.512458	0.067882	-0.807691	-0.420132	0.446047	-0.489204	0.927672	1.65193	-0.038729	0.588986	-2.16286	F
1	3	1909	1997	1	1.1097	0.83824	0.17161	0.206362	1.23927	0.410603	-0.602344	0.04978	-0.240056	0.018777	1.74062	-1.7037	1.3723	-0.276141	1.06099	-1.18014	F
0	3	1918	1995	1	0.264235	-1.12275	-0.239852	2.27675	-0.596644	1.88285	1.24767	1.83093	-0.130444	-0.064882	-0.105855	0.070334	-1.30483	-2.87087	0.413567	-0.995844	F
	4	1916	1995	1	0.997242	0.991417	2.90911	-1.72051	1.13812	0.125295	-0.560784	0.310532	1.57399	-2.47573	1.27204	-4.09967	0.341626	0.016381	0.608579	1.73865	F
0	5	1915	1975	1	-0.791953	-1.47984	-0.507049	-1.46877	0.302992	0.710356	1.54396	-0.863476	-0.607443	0.215588	0.721536	-0.496558	-0.481164	0.494597	-0.233775	-2.47741	F
	4	1921	2002	1	0.32915	0.150388	0.115241	-1.78737	0.978621	0.308328	0.490243	-1.51915	-0.492865	0.370939	0.744271	-0.382573	-1.43406	-0.806414	0.056603	0.566114	F
0	2	1920	1952		0.615017	0.539766	0.884985	0.584919	-0.485633	0.225266	0.168791	-0.334359	-0.519811	1.17909	-0.340474	1.4097	-0.388356	-1.53098	0.42735	0.521783	F
0	3	1915	1984	1	2.14458	1.14594	1.36299	2.15357	1.40726	1.55166	1.229	0.938987	2.84134	3.13239	1.45356	1.31392	2.01486	0.420884	2.36927	0.58414	F
0	3	1922	1997	1	-0.873907	-0.557177	-0.339754	-1.70883	-0.402725	-0.700416	-0.5383	-0.8924	-0.628598	-0.449353	-1.93298	1.59567	-0.933724	-1.90717	-1.06538	0.338869	F
0	1	1914	1990	1	0.029997	-0.186366	0.711325	2.01761	0.221368	0.213161	-0.281894	0.553904	-2.38648	-0.707611	-0.664838	0.031922	-0.702924	-0.361358	0.146817	0.36381	F
0	3	1927	1992	1	3.51625	3.33177	2.15222	-0.482151	1.21906	0.812974	0.644757	0.71401	0.831794	0.931617	1.62755	-0.725218	0.494863	-1.30647	2.00415	1.98115	F
0	2	1908	1978	3	4.28068	3.88524	4.15383	1.02414	0.046481	0.803693	0.583511	1.59419	2.57926	1.33578	2.99695	-1.61029	2.16619	0.955713	2.91727	1.56824	F
0	1	1911	1950		2.13095	2.8883	1.94158	-0.049077	0.239627	-0.508112	-0.105014	-0.820048	-0.501771	0.061482	0.768741	-0.678511	0.254928	0.214693	1.00626	0.179513	F
0	6	1902	1957	1	0.951935	2.10714	1.30987	1.24939	0.41621	-0.994898	-1.82169	-0.322561	0.596796	0.623109	1.74036	-1.13169	1.55487	1.0355	1.05448	0.535633	F
0	2	1904	1964	1	-0.917588	-0.800763	-0.328748	0.377001	-1.47721	-0.406443	-0.610816	0.492081	-0.511018	0.221876	0.018655	0.210447	-0.593606	-0.892586	-0.559359	0.534226	F
	3	1909	1993	2	1.31363	1.03804	0.825083	-1.63004	0.083986	0.558314	0.397568	0.232851	-1.21587	0.376002	0.83302	-0.460741	-1.71053	-1.41841	0.380658	1.89108	F
0	2	1909	1957		-0.262521	0.107059	-0.751176	-0.615545	0.379171	-0.584202	-0.842693	-0.485462	-0.628527	0.119033	-0.146728	0.286813	-0.073707	-0.098951	-0.279948	0.336063	F
	3	1922	2008	1	0.332852	0.648319	0.165218	-0.126904	-0.738462	-0.330856	0.125668	0.198597	-0.575782	0.730295	0.233372	0.46296	0.62701	-0.203011	0.201575	-1.00001	F
	5	1899	1983	1	-1.40231	-1.31464	-0.896021	-0.469727	-0.439844	-0.594499	-0.593221	0.424243	-0.263727	-0.025227	-0.577642	0.59031	-1.2315	-0.273092	-0.996649	-1.22033	F
	3	1919	2002	3	-0.633462	-1.12137	-0.674032	1.28851	-0.686613	0.517571	0.958209	0.947612	0.188639	-0.171288	-1.49517	1.40203	-2.06078	-0.909219	-0.603981	-0.832335	F
0	2	1904	1982	1	1.15277	1.23427	1.64373	1.6445	-0.19804	0.130884	-0.161812	1.04711	0.999829	1.40413	0.282441	0.999662	-0.42162	-1.36891	0.914427	0.466326	F
	3	1909	1994	2	-1.122	-1.02952	-0.688399	0.623041	-0.323819	-0.517776	-1.01014	-0.184709	-0.483912	-0.422063	-0.367982	0.005751	-0.585366	1.29764	-0.654867	0.207199	F
	8	1911	1991	1	-0.080582	0.534627	-0.090505	2.58004	0.198434	-0.738159	-1.35113	0.109879	-0.049678	0.25528	-0.358177	0.622326	0.929901	1.54333	0.299674	-0.860045	F
	2	1905	1989	2	0.985258	0.086174	0.243746	0.91228	-0.319199	1.37616	1.48505	1.63256	1.79321	-0.358226	1.36376	-1.76805	1.64901	-0.362526	1.05279	-0.742259	F
0	6	1914	1980	1	-0.651821	-1.12413	-0.63455	-0.652992	-2.51603	0.501527	0.619016	-0.855901	-0.011767	0.153764	-0.902128	1.08427	-1.60852	-1.60734	-0.835067	-0.796302	F
	3	1917	2004	3	0.885967	0.519163	0.217838	-0.632356	0.234879	0.685261	0.71745	2.22413	-0.880053	1.50094	0.441351	0.930284	0.129877	0.735038	0.678735	0.65894	F
0	5	1911	1971		-0.227445	0.538583	0.508402	0.387635	-0.370114	-0.960913	-0.921428	-1.1235	0.385289	0.297217	-0.993872	1.30227	0.921145	1.15847	-0.0891508	-0.873902	F
0	2	1901	1957		-0.080827	-0.080364	0.142813	-0.678921	-0.700855	-0.000335	0.327349	-0.072721	-0.034592	0.683901	0.08569	0.564889	-0.128655	-0.460014	-0.0542837	-0.833704	F
0	6	1908	1982	1	-1.50392	-0.524473	-1.00268	0.560299	-0.641347	-1.73819	-1.6869	-1.18237	-0.100524	-0.008774	-0.045373	0.060145	-0.62849	-0.211804	-1.01649	-0.944561	F
0	2	1914	1973	1	0.075563	-0.526893	0.027007	1.326	0.759916	0.696437	0.497108	-0.313389	0.677951	0.364942	1.5994	-1.22103	0.760892	-0.369984	0.758736	0.30007	F
0	7	1904	1954		-0.256583	0.110666	-0.558199	-1.60322	-0.936172	-0.521895	-1.23769	-1.35977	1.46966	0.026148	-0.420567	0.475329	0.895893	0.086158	-0.378904	0.512066	F
0	6	1912	1970	1	-0.600503	-1.60986	-0.652286	0.524805	1.0254	1.24552	1.59433	0.197839	-0.798489	1.13283	0.580066	0.481953	-0.234329	-0.088321	0.342184	-0.99718	F
	2	1901	1986	1	1.37477	0.731805	1.52085	1.69073	-0.584645	0.834157	0.397822	1.41109	-0.065363	1.9357	0.550594	1.18559	-0.826982	-2.02846	1.06288	0.169834	F
0	1	1916	1989	2	1.32799	1.51496	1.54334	1.1498	-0.478788	0.006257	-0.061111	0.970488	0.500873	1.59076	1.20763	0.284619	-0.051542	0.789824	1.02965	0.3763	F
0	11	1907	1974	1	0.636066	1.20766	0.29168	-0.495856	-1.23424	-0.488687	-1.44444	0.088061	0.155738	0.343435	0.026336	0.315367	-1.45158	-1.45187	-0.148908	0.541199	F
0	2	1905	1981	1	1.23341	1.21765	1.24211	1.20902	-0.427879	0.256478	0.496958	-0.781389	1.0026	0.841759	0.979884	-0.169493	0.440412	0.331682	0.974077	0.474685	F
0	4	1907	1947		0.733369	1.81627	1.1522	0.722901	0.436397	-1.04893	-1.72303	-0.034114	-1.48368	-0.961443	0.195101	-1.13858	0.388749	0.894427	0.349157	1.81768	F
0	3	1897	1965	3	1.90561	0.869217	1.91772	0.257957	0.737491	1.44085	0.631306	1.14789	0.703522	1.84144	1.16995	0.53474	0.358102	-1.70064	1.64005	0.344429	F
0	2	1916	1989	1	-2.50644	-2.27914	-2.12528	-1.34592	-1.20745	-1.21141	-0.874854	-1.30788	-1.37406	-1.0451	-3.02763	2.24463	-1.8586	0.142891	-2.32634	-2.27228	F
0	2	1921	1999	2	1.02438	1.13454	0.213959	0.551391	-0.224875	0.07478	-0.252484	0.029828	1.00012	-0.190967	0.837344	-1.02298	0.437785	-0.514592	0.580038	0.470528	F
0	4	1918	1993	2	0.276328	0.944698	0.562432	0.736064	-0.706962	-0.742601	-0.840236	0.187816	0.302345	0.376625	-0.466811	0.840839	0.402759	-0.503657	0.110183	0.4151	F
0	1	1916	1978		0.094287	1.0145	0.498718	-2.03897	-0.550941	-1.31593	-1.09522	0.876604	-0.976834	0.120144	0.747921	-0.571279	-0.023085	-0.240642	-0.311648	-1.60332	F
0	2	1927	1976		-0.767433	-0.507453	-0.682329	-0.857641	0.833595	-0.581882	-0.602135	0.96483	-0.397549	-0.420415	0.151503	-0.538676	-1.36219	-0.305908	-0.629718	0.422836	F
0	2	1906	1969	1	0.555281	0.882285	0.183339	0.097321	0.647315	-0.282594	-0.697944	0.210399	0.540203	0.12136	0.598087	-0.467495	0.419979	-1.72016	0.426409	0.442819	F
	3	1906	1987	1	-1.03688	-1.29923	0.02602	-0.586609	0.149563	0.065325	-0.265716	-0.59417	0.982716	0.587596	-0.985653	1.54432	2.55956	-0.319416	0.0190464	-0.915996	F
	4	1900	1986	1	1.41639	1.45083	0.610181	-1.09261	0.594537	0.132313	-0.74086	0.27387	1.10387	-0.579456	0.052569	-0.586262	1.17214	-0.87903	0.655476	1.69713	F
0	2	1904	1947		0.040147	-0.032185	0.340813	1.16327	2.37138	0.048932	0.007394	0.378663	0.29305	0.131411	0.065613	0.082496	1.2524	-0.598129	0.699534	-1.02489	F
0	3	1918	1988	3	1.77509	1.49191	1.75706	-0.374125	1.80245	0.590332	-0.193263	0.162443	2.94324	0.457433	1.63028	-1.16951	1.45766	0.355678	1.553	1.80937	F
0	2	1911	1960		0.177102	1.14173	-0.688354	0.837636	-0.223917	-1.16651	-1.61612	0.832075	0.400922	-1.27766	0.458841	-1.73979	1.34645	0.054395	-0.0261194	0.208634	F
0	3	1916	1988	1	0.649385	1.51272	0.461835	0.713374	0.240878	-1.04667	-1.18109	-0.397466	1.79989	-0.874497	0.360798	-1.17776	2.25936	0.783711	0.477367	-0.049129	F
	3	1906	1986	1	0.97879	1.95211	0.839302	0.842574	0.504835	-1.1857	-1.31247	1.66658	1.22984	0.48823	1.13781	-0.59866	2.12497	2.69971	0.864964	1.15942	F
	5	1910	1995	1	0.405321	1.49647	0.670443	1.80898	-0.486024	-1.33653	-1.34072	0.217321	-0.413127	0.099763	-0.323727	0.454813	-0.100933	0.469894	0.0876621	-1.47114	F
0	2	1908	1956		1.05738	2.4686	0.576131	0.106874	-0.013376	-1.42309	-1.99244	-0.719151	0.310473	-0.703499	-0.754954	0.139457	0.820795	1.59618	0.170923	0.054799	F
0	2	1899	1973		1.01963	1.81961	0.527871	0.003177	-0.255997	-0.961864	-0.972956	-0.705032	-0.04794	-0.441463	-0.820473	0.458854	-0.828804	-0.282381	-0.0753459	-0.175228	F
0	1	1900	1972	1	-1.77141	-1.09532	-1.47056	-1.18106	-0.617419	-1.58129	-0.999954			-1.15148	-1.64109	0.631652	-1.55634	-0.407838	-1.81098		F
	2	1900	1987	1	1.78465	0.52458	0.51915	1.31107	1.22629	1.38522	1.27964	2.34379	1.27743	1.83434	1.92236	-0.135856	0.02639	-1.73611	1.56507	-0.183557	F
0	4	1915	1977	1	0.790929	0.292727	0.076787	-1.02325	0.645976	0.496741	0.190974	-0.175536	1.36987	1.14902	0.387011	0.688904	-0.520218	-1.43854	0.427272	-0.026958	F
	3	1909	1988	1	-1.66536	-1.17777	-1.18063	-1.11299	-2.73683	-1.31821	-0.986461	-0.146194	-2.07974	-0.512653	-0.89715	0.471696	-1.29798	0.137657	-1.71221	-0.240385	F
	2	1910					0.196359	-3.37169	-2.02403	-0.477376	0.409367	0.118454	-1.44556	0.410786	-0.51712	0.919714	-0.880234	0.778278		-1.34365	F
0	2	1916	1975	1	-1.248	-0.737042	-1.54624	0.942999	0.104272	-1.33285	-1.36753	-1.03096	-0.50447	-2.07657	-0.602162	-1.37393	0.855968	-0.27288	-0.924759	-0.57296	F
0	4	1910	1980	2	0.428863	0.968914	0.977985	-1.65862	-1.04776	-0.558393	-1.04444	1.00867	-1.6871	0.495739	0.570881	-0.083913	-1.31052	0.257638	-0.152932	0.419205	F
0	4	1913	1991	1	0.960906	0.238498	0.351432	1.10816	-0.270183	0.71878	0.891837	-0.071976	0.189874	0.157247	-0.102537	0.292321	1.12275	2.33802	0.717356	-0.150314	F
0	4	1904	1970	1	-0.619508	-0.467907	-0.966774	-0.454552	-0.007353	-0.616088	-1.14177	0.267978	-0.745168	-1.36035	-1.91951	0.729801	-0.648052	-0.942391	-0.946074	-1.65683	F
0	3	1894	1971		-2.93935	-2.47889	-2.987	-1.67315	-1.93546	-1.74851	-1.73674	-2.00239	-2.61434	-2.55757	-2.35861	0.004475	-3.30855	-1.20994	-3.10743	-1.4462	F
1	3	1909	1997	1	-1.6215	-0.397458	-1.25581	0.246739	-0.630586	-2.17877	-1.85474	-1.47477	-0.236851	-2.26857	-1.99652	-0.094048	-1.65334	-1.0214	-1.86265	-0.1226	F
1	3	1909	1997	1	0.526197	0.488267	0.424378	-0.189329	-0.911644	-0.130044	0.87248	-0.047998	0.428786	-0.09647	-0.756257	0.707579	0.066675	0.629046	-0.0403103	-0.121214	F
0	1	1915	1949		-0.560923	-0.626817	-0.937819	2.61316	-0.496388	-0.319509	0.071101	0.900655	-0.507904	-0.760297	0.65768	-1.34821	-0.416523	-1.2705	-0.217182	-0.205742	F
0	5	1902	1971	1	1.53728	1.4055	0.447947	-0.679727	0.190983	0.041472	0.380365	-0.764027	-0.755057	1.47746	1.15739	0.260217	-0.013885	0.299786	0.776647	-0.248699	F
0	2	1894	1967	1	0.532944	-0.112693	-0.710955	0.940016	-0.226235	0.648507	0.369147	0.021653	-0.628963	0.85296	-1.20682	1.95301	-0.309695	0.323591	0.187814	-0.036686	F
0	2	1923	1999	1	-0.668508	-0.104143	0.784229	0.166838	-1.16589	-1.15735	-0.916718	1.01411	-0.573012	0.83337	-1.39849	2.10549	-0.485699	-0.307311	-0.58899	-0.315213	F
	3	1895	1976	1	-0.134584	0.147013	-0.058422	0.67015	0.010549	-0.636803	-0.949174	0.538246	2.40523	0.042919	0.723051	-0.624461	0.477189	-0.117869	0.0788076	-0.1503	F
1	5	1909	2001	1	0.073559	0.046476	-0.316898	1.52167	-1.19942	-0.253682	-0.296054	-2.15007	-0.948368	0.218172	0.734362	-0.466034	-2.13304	-0.459619	-0.248014	-0.198785	F
1	6	1897	1986	1	-0.122049	-0.299965	-0.060368	2.415	-0.886746	-0.079513	-0.415039	-0.48196	-0.477138	-0.587013	0.239564	-0.753217	0.475433	1.68404	0.128013	-0.151671	F
1	3	1911	2002	2	-0.977921	0.252312	-0.449988	-0.19739	-0.777395	-1.94304	-1.70289	-1.0781	-0.688028	-2.10953	-1.45945	-0.519294	-0.587643	0.742272	-1.32383	-0.133657	F
0	6	1914	1951				0.304925	1.38987	0.373727	-0.935472	-0.697631	-0.157395	1.60475	0.029497	-0.138699	0.206422	0.783441	-0.802558		-0.006191	F
0	4	1906	1981	1	-0.470127	0.430359	-0.654735	-1.58168	1.08485	-1.48775	-1.34113	-1.02681	-1.01929	-1.4575	-0.716868	-0.626701	-1.13358	-0.560747	-0.961666	-0.320761	F
0	7	1907	1982	1	1.09516	0.530661	0.602077	1.78185	1.33335	0.562664	0.208716	1.7956	0.879756	1.23101	0.978879	0.207412	0.074996	0.808914	1.12604	1.31601	F
0	2	1909	1957		0.475858	0.71356	0.316086	-0.569221	-0.159147	-0.392895	-0.082286	0.055145	0.281699	0.782795	-0.127043	0.863832	-0.283861	1.05443	0.0817327	0.003493	F
0	4	1902	1971	1	2.36179	1.20847	1.18401	3.51532	0.668951	1.29333	1.32288	0.549282	0.418896	1.82741	1.63252	0.117964	1.7753	0.363463	2.18686	-0.137843	F
0	3	1909	1984	1	-1.17708	-0.872299	-0.427301	1.91966	-0.123298	-0.96239	-0.692763	-0.602614	0.100866	0.278866	-0.279472	0.577252	-1.55053	2.86782	-0.656597	-0.299971	F
	8	1912	1997	1	-0.635774	-0.197293	0.15586	0.020026	-0.075056	-0.935444	-1.26714	-0.065125	-0.469994	-0.290608	-0.092707	-0.132089	-1.02092	-1.67953	-0.540159	-0.142	F
0	5	1905	1962	1	-0.391218	-0.046368	-1.00741	-0.740225	-0.671323	-0.671536	-0.664761	0.340637	-0.767328	-0.992906	0.403708	-1.36262	-1.94039	0.202552	-0.8598	0.103271	F
0	2	1912	1975	1	-0.483735	-0.463258	0.014728	0.480803	0.893759	-0.365794	-0.071464	0.389392	-0.436067	-0.798129	0.320002	-1.05384	0.304328	-0.42955	-0.0710203	-0.083786	F
0	3	1913	1958		-0.389534	-0.276272	-0.244255	-0.767159	2.32837	-0.408575	-0.269654	-0.923953	2.30409	0.094671	0.137969	-0.010312	1.2497	0.42148	0.188062	-1.37134	F
	2	1907	1993	2	0.28018	0.730185	-0.943236	-1.10308	-0.627817	-0.767664	-1.16847	-0.529916	-1.84138	-1.90744	-0.173306	-1.69634	-1.49537	-0.864315	-0.807448	-1.63463	F
0	3	1905	1973	2	0.901472	0.481785	1.37416	-1.07793	0.943998	0.349232	0.401703	0.944807	0.853312	0.72828	0.310015	0.402131	1.55077	0.067715	0.857348	-0.150286	F
	2	1908			2.56616	1.93834	1.51845	1.16248	1.05788	0.80043	-0.267717	1.66337	-0.842031	-0.269988	0.05259	-0.265135	1.63293	-1.44886	1.59203	-0.018627	F
	2	1898			1.92432	2.28653	1.65509	-0.03626	1.16671	-0.424057	-1.33866	-0.577618	0.118468	0.886238	1.13558	-0.233642	-0.242948	-1.27611	1.07151	-0.266669	F
0	2	1907	1974	1	1.03374	0.438886		-0.254605	-0.023638	0.503753	0.292236	0.644346	-0.989553	0.315032			-1.96208	-0.809647		1.15809	F
0	1	1905	1972	1	-1.40061	-1.23574	-1.06666	-1.2067	-0.092817	-0.736686	-1.0649	-0.723463	-0.13601	-1.05088	0.134505	-1.13474	1.24693	0.769774	-0.744748	0.050659	F
0	2	1910	1977	3	1.47849	1.617	1.08413	0.804989	-0.529878	-0.034896	0.584303	0.779805	-0.079968	0.937351	-0.166966	1.03368	0.661793	0.157878	0.806476	0.144887	F
0	5	1912	1987	1	-1.90078	-1.65439	-1.21093	-2.2197	-0.266819	-1.07205	-0.197032	-2.00324	0.118468	-0.256174	-0.928788	0.737085	-1.74719	-0.993956	-1.62831	-0.266669	F
0	3	1918	1953		-0.492777	-0.27324	-0.432194	0.026647	-0.221637	-0.627962	-0.569503	0.767662	-0.457337	0.935981	-0.95829	1.78053	-0.148379	0.305347	-0.366847	-1.54177	F
	2	1911	1994	1	-0.181239	0.060882	0.114899	-0.65458	0.458767	-0.612525	-0.60328	0.717423	0.392818	-0.158998	-0.479875	0.377755	1.10244	-0.193745	-0.0770653	-0.177983	F
	1	1910			0.549854	-0.255112	0.920398	1.96142	-0.108527	0.772207	0.666821	0.504119	-0.500443	0.398615	0.056014	0.356165	0.665513	-0.457591	0.76497	-0.190466	F
	2	1904	1984	1	1.642	1.34581	1.13681	-0.655594	-2.11466	0.269218	0.839783	3.15996	-0.051444	1.72443	0.550619	1.01685	-1.47743	-1.18907	0.409735	-0.179364	F
0	1	1918	1992	1	-0.697889	-0.208671	-0.978411	-0.730873	-0.343614	-0.9206	-0.407348	-0.861152	-0.310043	-0.79148	-0.802714	0.101753	-1.49618	-0.745143	-1.02401	0.131034	F
	1	1908	1991	1	-0.370765	0.01973	-0.721374	0.730478	-0.371652	-0.762344	-1.469	0.24663	-1.94369	0.313336	-0.622481	0.93783	-2.01352	-0.838351	-0.619965	-0.007536	F
0	3	1920	1969	1	0.569491	0.204801	1.19879	0.982344	0.27014	0.353085	0.204746	0.712184	0.757595	0.676376	1.11257	-0.42565	1.25451	1.50247	0.93644	0.063135	F
	1	1914	2001	1	1.23217	0.167845	0.223976	2.96917	1.2089	1.30448	1.0384	0.13774	1.89199	2.15298	0.889745	1.05123	3.00167	1.3352	1.90755	0.107477	F
	8	1921	2001	1	0.367241	0.623452	0.414099	0.692631	0.095161	-0.480312	-0.662646	0.380894	0.887124	0.79195	-0.034239	0.784057	0.941842	0.48309	0.40179	-0.092069	F
0	3	1902	1975	1	0.584655	-0.411851	0.182389	0.822379	1.76709	0.96127	1.42336	0.614533	0.096926	1.01811	0.1984	0.760377	2.09795	0.172414	1.09754	-0.302695	F
0	3	1906	1946		-1.05598	-0.367703	-1.04025	-1.06267	-0.347434	-1.34296	-2.07871	-0.653395	0.210773	0.085246	-2.80967	2.89078	-0.57466	-0.322138	-1.24297	-0.111469	F
0	3	1895	1945		0.474707	-0.252946	0.020925	-0.086507	0.441612	0.820367	0.294294	0.139136	-1.87423	0.326667	1.2355	-0.879412	-1.93968	-1.81114	0.266305	0.108858	F
1	6	1901	1992	1	0.037195	-0.45738	-0.176681	-0.250652	0.351391	0.294448	0.883777	0.041357	1.23226	-0.245545	-1.81188	1.62318	-0.236819	-0.823894	-0.238309	-0.256969	F
0	1	1916	1979	1	-0.371724	0.731098	-0.46791	-0.936267	-1.2015	-1.68453	-1.63614	-1.0414	-1.03019	-0.160659	-1.97394	1.85176	-0.285997	-0.962017	-1.0057	1.08879	F
0	2	1916	1989	1	1.6726	2.3552	2.45602	1.26819	0.687491	-0.7821	-0.7714	1.24226	0.995569	0.582487	0.703185	-0.09579	1.6813	1.07801	1.29883	-0.283309	F
0	1	1909	1973		-0.35687	-1.35853	-0.923566	-1.096	0.927632	0.991457	0.525733	1.52128	-1.38769	0.397096	0.536062	-0.108807	-1.0545	-0.251891	-0.0747205	-0.191852	F
0	2	1906	1980	1	-1.43248	-0.033378	-1.63372	0.614825	-0.475536	-2.3382	-2.00233	-1.19824	0.111624	-0.840973	-1.63152	0.915151	-0.035203	1.02727	-1.37359	-0.279152	F
0	2	1910	1983	2	-0.003011	0.383815	1.18455	0.456001	-1.64909	-0.724231	-1.02997	0.141329	1.30453	1.2004	0.119907	0.983769	0.26988	1.33678	0.0805781	-0.136424	F
0	3	1897	1953		2.11007	1.98763	1.10227	1.03142	-0.485321	0.338216	-0.052631	0.793253	0.372901	0.612819	0.265514	0.333001	-0.18756	-0.065747	1.00038	1.58628	F
	1	1900	1979		0.223275	0.983157	0.390575	0.169775	0.783444	-1.15544	-1.13644	-1.01171	-1.00876	-0.863749	0.270651	-1.04802	-0.048338	0.13676	-0.0558587	-0.299937	F
	2	1911	1996	1	-0.277236	-0.170281	-0.464338	1.54203	1.90434	-0.456816	-0.643484	-0.885855	0.633148	-0.124104	-0.442248	0.371401	1.55207	1.08946	0.321877	-1.57086	F
0	1	1918	1982	1	0.349495	1.21291	-0.099101	1.30658	-0.363962	-1.18233	-1.84603	-0.511646	-0.941982	-0.739343	0.06074	-0.719365	-0.83713	0.60368	-0.199323	-0.186293	F
0	4	1918	1975	1	-1.05906	-0.918263	-1.42391	-2.14445	-1.33689	-0.652293	-0.6356	-1.44888	-0.440259	0.282391	0.521121	-0.205786	-1.63453	-0.009789	-1.14426	-0.087908	F
0	4	1915	1988	1	-0.723024	-0.227826	0.138775	0.966822	0.769484	-0.967727	-1.20085	0.888695	0.738044	1.21117	-1.05988	2.10137	1.23379	0.089764	0.0201667	0.029873	F
0	4	1916	1989	2	-0.91594	-0.152878	-1.01805	0.701357	0.399944	-1.45023	-1.21758	-0.842577	-0.828614	-0.228461	-0.90688	0.742783	-1.18468	-0.939233	-0.875873	-0.230351	F
	3	1900	1981		-1.73636	-0.781414	-1.06732	-0.546306	-2.28435	-1.91445	-2.0871	-1.33709	-0.744551	-1.5016	-0.739774	-0.661954	-0.665582	0.152221	-1.70813	-0.089009	F
0	8	1918	1978	1	0.618167	1.54447	0.395165	0.211097	-0.167845	-1.07092	-1.42187	-0.551159	0.267983	-1.55348	-0.487666	-1.00491	-0.101977	0.951344	-0.161125	0.124407	F
0	2	1903	1967	1	1.80495	2.68117	2.03567	0.622796	1.29249	-0.732934	-1.0103	0.752601	1.90322	0.102839	1.18297	-1.04185	0.658881	1.46575	1.19132	0.055346	F
0	4	1904	1977		-0.442037	0.273444	-1.0625	0.3927	-0.496245	-1.13095	-0.963757	-0.286255	0.337154	-1.92371	0.602982	-2.60169	-0.43134	-1.1309	-0.692197	0.030404	F
0	5	1895	1972	1	1.16034	1.27535	0.61485	-1.55539	-0.866289	-0.086408	-0.277673	0.965396	0.80179	0.686192	0.852015	-0.167118	-0.408573	0.536046	0.304287	0.066432	F
0	3	1910	1946		1.18074	1.13295	-0.126617	-0.862743	-0.619424	0.130947	0.347575	-0.400984	-1.5927	0.590994	-0.6483	1.2023	-0.792079	-1.2677	0.104119	0.135677	F
1	8	1917	2008	1	1.6141	1.43589	1.45566	1.57156	1.93037	0.096591	-0.187927	1.4909	0.371862	-0.271969	1.60449	-1.79325	1.08962	-0.466483	1.39098	-0.286961	F
	3	1901	1982	1	1.19637	1.21836	0.376788	-0.33852	-0.205591	-0.09432	-0.946073	-0.841	-0.433674	-0.294515	0.251197	-0.481264	-0.973337	0.10688	0.211424	-0.151164	F
1	4	1907	1995	1	0.065862	0.52039	-0.168345	1.57645	2.48537	-0.83103	-1.48097	0.482876	-0.063929	-0.829509	-0.238699	-0.497854	0.237935	-0.532205	0.22068	-0.27449	F
0	1	1904	1973	1	0.223059	-0.090913	-0.304483	-0.58215	-0.088519	0.127183	0.674268	0.330597	-0.026842	0.209868	-0.164976	0.400948	0.062447	1.03316	-0.0153728	-0.212133	F
	3	1908	1993	1	-0.303089	-0.241453	0.018083	0.25988	0.226497	-0.453286	-0.517997	0.876496	-1.62505	0.466044	0.154516	0.323006	-0.847032	0.103402	-0.178662	-1.71588	F
0	3	1903	1973	2	-0.717011	0.205739	-0.148533	-0.818242	-0.131226	-1.54584	-1.74368	-0.113262	0.168389	-0.524167	-0.217402	-0.224375	0.893993	0.534893	-0.568494	-0.256476	F
	2	1912	1992	2	0.05393	0.399535	0.211625	0.33151	-1.26691	-0.640427	-0.306659	1.22517	-1.52038	-0.197931	-0.050296	-0.09017	0.123742	1.01403	-0.192408	-0.115134	F
0	3	1911	1984	3	-0.21957	0.946771	-0.104339	1.16293	0.882597	-1.64505	-1.75266	-1.09845	-0.915732	-1.62255	-0.858015	-0.656337	0.05982	0.311787	-0.421012	-0.21629	F
	4	1912			1.32861	1.89247	0.948546	0.956456	-1.02639	-0.655721	-0.958807	0.756821	-1.78592	0.291355	0.41187	-0.087205	-2.28662	-1.25256	0.152183	-0.189974	F
0	2	1913	1985	2	-0.23608	-0.283654	0.02332	0.773557	-0.711398	-0.225133	-0.851913	1.03343	0.482549	0.732628	-0.032409	0.729699	0.562424	-0.109369	0.0721309	-0.099879	F
0	2	1914	1983	1	0.02099	0.636253	-0.524407	0.361551	-0.215448	-0.919046	-0.306219	-1.15773	-0.368637	-1.4284	-0.64869	-0.691644	-0.474828	-0.149221	-0.52125	-0.038886	F
0	2	1903	1975		0.601882	0.697336	-0.118023	1.67037	1.62639	-0.215458	0.576528	0.265606	0.072923	1.59596	-0.17028	1.57265	1.24256	0.985439	0.83663	-0.041658	F
	6	1902	1984	1	0.56415	0.893761	-0.011347	0.404904	0.192118	-0.438163	-0.101519	-0.061788	0.795427	1.24528	-0.537286	1.6366	0.444283	0.225553	0.319725	0.055342	F
0	1	1912	1987	1	0.481583	0.672555	0.204979	0.250356	-0.139975	-0.473228	-0.34696	-0.76725	-1.19263	-0.007839	-0.964907	0.991045	-0.21419	0.187016	-0.0575498	-0.306326	F
0	8	1909	1985	1	-0.900165	-0.454954	-0.162795	-0.445407	-1.41486	-0.925172	-0.918232	-0.632934	-0.727073	0.441599	-0.479973	0.908821	-0.599676	0.565144	-0.757538	0.103844	F
0	8	1911	1982	1	-0.423832	0.08636	-0.822153	-1.64065	-0.798773	-0.946626	-1.22416	-1.22751	-1.30544	-0.37862	-0.748653	0.441951	-0.098605	-0.985606	-0.800398	-0.123412	F
	1	1912			0.492426	0.225434	-0.857711	-1.57217	-1.05929	0.224065	0.597312	-0.082468	-1.87877	-0.781287	0.121322	-0.84382	-0.216301	0.327983	-0.299672	-1.39436	F
	1	1904			2.8093	3.71851	2.4919	0.917822	-0.780365	-0.773832	-0.293827	-0.944649	0.37756	0.883892	0.793084	0.084849	0.235733	-0.212232	1.28285	-0.274455	F
1	2	1904	1996	1	-1.55784	-1.1213	-1.20147	0.640031	-0.216731	-1.13297	-0.441793	0.170544	0.372936	0.312203	-0.840364	1.15007	0.251429	1.16204	-0.83767	-1.33477	F
1	6	1923	2018	3	-0.419565	-0.326506	-0.954085	1.3141	-0.905711	-0.350206	-0.708351	-0.815788	-0.2688	-0.102247	-1.13855	1.08408	-0.153837	0.308677	-0.424233	0.128782	F
	4	1912	1998	3	-0.282848	-0.948101	0.46978	0.654935	-0.473834	0.67075	0.402191	0.602986	-0.716954	0.459848	0.434302	0.029582	-1.01866	-0.6059	0.0916955	0.120468	F
	2	1916	2003	1	3.32394	2.34054	1.68436	2.17724	0.506923	1.31855	0.996276	1.00003	2.15648	1.70284	0.901244	0.671184	1.33727	-0.697949	2.2448	-1.31676	F
0	3	1909	1986	1	-0.237489	0.352118	-0.208249	1.77982	0.282233	-1.06603	-0.885923	0.249022	-0.972232	-1.61161	-0.419027	-1.10353	-1.07477	-0.209575	-0.479611	-0.310509	F
	2	1913	1992		1.92404	1.25487	1.17587	-1.1408	-0.257457	0.842644	0.585782	0.314831	0.551685	0.061886	1.27644	-1.17103	0.205895	-1.18251	0.938411	0.017925	F
0	2	1919	1992	1	-0.706745	-1.28883	-1.45302	0.46484	0.725017	0.315272	0.567899	-0.577674	-1.64565	-0.143121	-0.299316	0.216981	-1.5136	-0.982999	-0.494332	-0.325761	F
0	4	1912	1981	3	0.55501	0.426877	-0.42335	-1.71647	1.03447	-0.105185	-0.638431	-0.573107	0.352083	1.69081	0.395361	1.13001	0.853714	0.042598	0.411677	-1.74497	F
0	1	1904	1959		-1.31677	-0.786967	-1.06903	-1.7307	-0.015101	-1.28876	-1.36441	-0.190523	-0.552537	-0.567476	0.155755	-0.634836	-0.025568	1.24832	-1.01985	-1.77265	F
0	2	1906	1980	1	-0.983375	-1.36956	-0.678267	-0.774435	0.28014	0.051259	-0.007677	-0.94563	1.01665	0.477765	-0.2796	0.751435	0.181427	0.552764	-0.369177	-0.107004	F
1	1	1922	2014	2	-0.104931	0.024836	-0.482188	1.10668	0.256221	-0.548957	-0.538758	-0.494502	0.679668	-0.87722	-1.33471	0.581437	0.703513	0.487569	-0.2148	-0.301004	F
	3	1905	1990	1	0.951562	0.995767	-0.081901	1.5399	-0.694162	-0.293813	-0.709631	-0.297692	-1.09811	-0.315124	-0.79404	0.553828	-1.23577	-1.23607	-0.0116761	-0.309318	F
0	2	1923	1998	3	-1.43838	-1.53322	-1.30918	0.747104	-0.570539	-0.452968	-0.487915	-0.754529	0.785983	-0.68135	-2.84368	2.30216	0.386687	0.520655	-1.03837	-0.122247	F
0	2	1899	1969	1	-0.339122	0.068135	-0.184001	-0.209154	-1.14109	-0.738369	-0.739748	-0.932345	-0.821198	-0.376156	-0.450012	0.138459	0.132908	-0.159575	-0.473384	0.15628	F
0	4	1907	1983	2	-1.17458	-1.04262	-0.830151	1.08569	-2.36825	-0.625903	-0.650497	-0.345341	-0.838505	0.163164	-0.484416	0.671258	-0.95994	-0.520902	-0.91312	0.12718	F
[truncated: 12,294 more rows]
